# Supplementary material for: Recombinant Ixodes scapularis Calreticulin Binds Complement Proteins but Does Not Protect Borrelia burgdorferi from Complement Killing
Source: Pathogens. 2024 Jul 3;13(7):560. doi: 10.3390/pathogens13070560 (PMC11280304; doi:10.3390/pathogens13070560)
Supplement: Supplementary file 1 [file pathogens-13-00560-s001.zip]

Archive with 6 entries (6 files):
- Supplemental Table S1- Amount of precipitaion buffer used for DiffPOP.xlsx
- Supplemental Table S2- Fraction 1-5.xlsx
- Supplemental Table S3- Fraction 6.xlsx
- Supplemental Table S4- Fraction 7-8.xlsx
- Supplemental Table S5- Reactome analysis.xlsx
- Supplementary Figure S1- Recalcification time assay.pdf
