# Supplementary material for: Recombinant Ixodes scapularis Calreticulin Binds Complement Proteins but Does Not Protect Borrelia burgdorferi from Complement Killing
Source: Pathogens. 2024 Jul 3;13(7):560. doi: 10.3390/pathogens13070560 (PMC11280304; doi:10.3390/pathogens13070560)
Supplement: Supplementary file 1 [file pathogens-13-00560-s001.zip › Supplemental Table S1- Amount of precipitaion buffer used for DiffPOP.xlsx]

## Sheet: Sheet1
Supplemental Table S1 : Amount of precipitation buffer (in mL) added to the reaction to obtain the precipitate for differential fractionation
Fraction number	Precipitation buffer (mL)
1	3.75
2	4
3	8.25
4	12.5
5	16.25
6	20
7	42.5
8	65
9	212.5
10	317
