# Supplementary material for: Recombinant Ixodes scapularis Calreticulin Binds Complement Proteins but Does Not Protect Borrelia burgdorferi from Complement Killing
Source: Pathogens. 2024 Jul 3;13(7):560. doi: 10.3390/pathogens13070560 (PMC11280304; doi:10.3390/pathogens13070560)
Supplement: Supplementary file 1 [file pathogens-13-00560-s001.zip › Supplemental Table S2- Fraction 1-5.xlsx]

## Sheet: Table S2 (Fraction 1-5)
Protein present only in NHS + CRT
Accession	Description	Coverage [%]	# Peptides	# PSMs	# Unique Peptides	Score Sequest HT: Sequest HT	Abundance Ratio: (NC) / (N)	Abundance Ratio (log2): (NC) / (N)	Abundance Ratio Adj. P-Value: (NC) / (N)	Abundance Ratio Variability [%]: (NC) / (N)	Abundances (Grouped): N	Abundances (Grouped): NC	Abundance: F10: Control, N	Abundance: F11: Control, N	Abundance: F12: Control, N	Abundance: F1: Sample, NC	Abundance: F2: Sample, NC	Abundance: F3: Sample, NC
X6RJ73	39S ribosomal protein L24, mitochondrial (Fragment) OS=Homo sapiens OX=9606 GN=MRPL24 PE=1 SV=1	13	1	1	1	2.89	100	6.64	6.48429e-17			224578				228472		105824
A0A0U1RQM3	5-formyltetrahydrofolate cyclo-ligase OS=Homo sapiens OX=9606 GN=MTHFS PE=1 SV=1	4	1	1	1	1.61	100	6.64	6.48429e-17			370583				257760
E9PF46	Acylphosphatase OS=Homo sapiens OX=9606 GN=ACYP2 PE=1 SV=1	25	1	1	1	2.6	100	6.64	6.48429e-17			171431				183472	111413
Q9NZK5	Adenosine deaminase 2 OS=Homo sapiens OX=9606 GN=ADA2 PE=1 SV=2	12	2	3	2	7.59	100	6.64	6.48429e-17			221398					221398
Q8IZP9	Adhesion G-protein coupled receptor G2 OS=Homo sapiens OX=9606 GN=ADGRG2 PE=1 SV=2	3	1	1	1	0	100	6.64	6.48429e-17			6.51939e+06				4534574
P10109	Adrenodoxin, mitochondrial OS=Homo sapiens OX=9606 GN=FDX1 PE=1 SV=1	7	1	1	1	2.08	100	6.64	6.48429e-17			371057				258089
H0YC56	Alpha-1,3-mannosyl-glycoprotein 4-beta-N-acetylglucosaminyltransferase B (Fragment) OS=Homo sapiens OX=9606 GN=MGAT4B PE=1 SV=1	17	2	2	2	4.08	100	6.64	6.48429e-17			150741					150741
Q10567	AP-1 complex subunit beta-1 OS=Homo sapiens OX=9606 GN=AP1B1 PE=1 SV=2	2	1	1	1	2.64	100	6.64	6.48429e-17			371565				332708		198926
O14791	Apolipoprotein L1 OS=Homo sapiens OX=9606 GN=APOL1 PE=1 SV=5	7	2	7	2	21.65	100	6.64	6.48429e-17			763536				531079
A0A2U3U034	Arylsulfatase B OS=Homo sapiens OX=9606 GN=ARSB PE=1 SV=1	9	1	1	1	3.22	100	6.64	6.48429e-17			56212.2				58180.8	37775.6
Q8IUA7	ATP-binding cassette sub-family A member 9 OS=Homo sapiens OX=9606 GN=ABCA9 PE=1 SV=1	1	1	1	1	1.89	100	6.64	6.48429e-17			163284				113573
P35613	Basigin OS=Homo sapiens OX=9606 GN=BSG PE=1 SV=2	9	1	1	1	3.31	100	6.64	6.48429e-17			557592				387834
C9JMD7	B-cell receptor-associated protein (Fragment) OS=Homo sapiens OX=9606 GN=BCAP31 PE=1 SV=1	11	1	1	1	2.23	100	6.64	6.48429e-17			297724				427271	144295
Q13884	Beta-1-syntrophin OS=Homo sapiens OX=9606 GN=SNTB1 PE=1 SV=3	3	1	1	1	1.78	100	6.64	6.48429e-17			143135				250103	143135	66401.2
Q5SR54	Calsyntenin-1 (Fragment) OS=Homo sapiens OX=9606 GN=CLSTN1 PE=1 SV=1	5	1	2	1	6.87	100	6.64	6.48429e-17			430958					430958
Q96IY4	Carboxypeptidase B2 OS=Homo sapiens OX=9606 GN=CPB2 PE=1 SV=2	7	1	1	1	3.03	100	6.64	6.48429e-17			133717				93007.3
Q9NXG0	Centlein OS=Homo sapiens OX=9606 GN=CNTLN PE=1 SV=6	1	1	2	1	4.32	100	6.64	6.48429e-17			934134				972576	934134	586276
Q8N137	Centrobin OS=Homo sapiens OX=9606 GN=CNTROB PE=1 SV=1	4	2	2	2	4.18	100	6.64	6.48429e-17			409023				690184	213408	281905
E9PE15	Chloride channel protein (Fragment) OS=Homo sapiens OX=9606 GN=CLCN3 PE=1 SV=1	1	1	1	1	1.76	100	6.64	6.48429e-17			38621.2				150738	38621.2	26446.1
Q3L8U1	Chromodomain-helicase-DNA-binding protein 9 OS=Homo sapiens OX=9606 GN=CHD9 PE=1 SV=2	1	2	2	2	4.25	100	6.64	6.48429e-17			47779.9				94988.7	37676.5	32930.6
H0YJM7	Cilia and flagella associated protein 94 (Fragment) OS=Homo sapiens OX=9606 GN=DNAI7 PE=1 SV=2	5	1	1	1	3.57	100	6.64	6.48429e-17			202863				363445		54281.7
Q96N23	Cilia- and flagella-associated protein 54 OS=Homo sapiens OX=9606 GN=CFAP54 PE=2 SV=3	1	2	2	2	4.25	100	6.64	6.48429e-17			221873				207508	221873	129109
A0A087WX41	Clathrin heavy chain 2 OS=Homo sapiens OX=9606 GN=CLTCL1 PE=1 SV=1	3	2	2	2	4.88	100	6.64	6.48429e-17			1.43474e+06				997935
Q8IWY9	Codanin-1 OS=Homo sapiens OX=9606 GN=CDAN1 PE=1 SV=4	2	2	2	2	4.02	100	6.64	6.48429e-17			226403				184677	193056
Q99715	Collagen alpha-1(XII) chain OS=Homo sapiens OX=9606 GN=COL12A1 PE=1 SV=2	2	2	2	2	5.6	100	6.64	6.48429e-17			271221				188648
E9PIE0	Connector enhancer of kinase suppressor of ras 1 OS=Homo sapiens OX=9606 GN=CNKSR1 PE=1 SV=1	13	1	1	1	1.51	100	6.64	6.48429e-17			97406.3						67134
Q8WTW3	Conserved oligomeric Golgi complex subunit 1 OS=Homo sapiens OX=9606 GN=COG1 PE=1 SV=1	3	1	1	1	2.59	100	6.64	6.48429e-17			392573				273055
H3BQV3	Conserved oligomeric Golgi complex subunit 8 OS=Homo sapiens OX=9606 GN=COG8 PE=1 SV=1	2	1	1	1	1.61	100	6.64	6.48429e-17			16730.4					23180.8	8322.19
Q9P021	Cysteine-rich PDZ-binding protein OS=Homo sapiens OX=9606 GN=CRIPT PE=1 SV=1	9	1	1	1	1.5	100	6.64	6.48429e-17			195856						134987
E5RFZ6	D-glutamate cyclase, mitochondrial OS=Homo sapiens OX=9606 GN=DGLUCY PE=1 SV=1	43	1	1	1	0	100	6.64	6.48429e-17			470758					358260	426336
Q9H013	Disintegrin and metalloproteinase domain-containing protein 19 OS=Homo sapiens OX=9606 GN=ADAM19 PE=1 SV=3	4	2	2	2	5.3	100	6.64	6.48429e-17			293423				204091
F8WE91	DNA (cytosine-5-)-methyltransferase OS=Homo sapiens OX=9606 GN=DNMT3A PE=1 SV=1	3	1	5	1	11.57	100	6.64	6.48429e-17			596370				1.10202e+06		154714
P31689	DnaJ homolog subfamily A member 1 OS=Homo sapiens OX=9606 GN=DNAJA1 PE=1 SV=2	7	1	1	1	2.86	100	6.64	6.48429e-17			476961				331751	424747	1.26606e+06
Q92630	Dual specificity tyrosine-phosphorylation-regulated kinase 2 OS=Homo sapiens OX=9606 GN=DYRK2 PE=1 SV=3	4	2	2	2	3.71	100	6.64	6.48429e-17			201315						138749
Q9UI46	Dynein axonemal intermediate chain 1 OS=Homo sapiens OX=9606 GN=DNAI1 PE=1 SV=1	3	1	1	1	2.51	100	6.64	6.48429e-17			169562				117939
A0A7P0T8Y5	Dystrobrevin alpha OS=Homo sapiens OX=9606 GN=DTNA PE=4 SV=1	2	1	1	1	2.2	100	6.64	6.48429e-17			175148				166197	128386
Q5T4S7	E3 ubiquitin-protein ligase UBR4 OS=Homo sapiens OX=9606 GN=UBR4 PE=1 SV=1	1	3	3	3	7.41	100	6.64	6.48429e-17			470546						324308
H0Y4Y4	EF-hand domain-containing protein D2 (Fragment) OS=Homo sapiens OX=9606 GN=EFHD2 PE=1 SV=1	9	1	1	1	2.81	100	6.64	6.48429e-17			424831					424831
H3BNU3	Elongation factor Tu, mitochondrial OS=Homo sapiens OX=9606 GN=TUFM PE=1 SV=1	23	1	1	1	2.95	100	6.64	6.48429e-17			50502.1				35126.8
P23588	Eukaryotic translation initiation factor 4B OS=Homo sapiens OX=9606 GN=EIF4B PE=1 SV=2	5	2	2	2	4.33	100	6.64	6.48429e-17			68688.6						47341.3
A0A7P0NMY4	Filamin-A OS=Homo sapiens OX=9606 GN=FLNA PE=4 SV=1	2	2	2	2	4.25	100	6.64	6.48429e-17			248806				173057	158543	245583
E5RI03	Focal adhesion kinase 1 (Fragment) OS=Homo sapiens OX=9606 GN=PTK2 PE=1 SV=1	13	1	1	1	2.39	100	6.64	6.48429e-17			231523						159569
O96020	G1/S-specific cyclin-E2 OS=Homo sapiens OX=9606 GN=CCNE2 PE=1 SV=1	6	2	2	2	4.7	100	6.64	6.48429e-17			6.30396e+06				6.83135e+06	6.30396e+06	870597
Q8N5D6	Globoside alpha-1,3-N-acetylgalactosaminyltransferase 1 OS=Homo sapiens OX=9606 GN=GBGT1 PE=2 SV=2	6	1	1	1	2.56	100	6.64	6.48429e-17			14263.8					15219.2	9213.7
P34931	Heat shock 70 kDa protein 1-like OS=Homo sapiens OX=9606 GN=HSPA1L PE=1 SV=2	1	1	1	1	1.55	100	6.64	6.48429e-17			31853.3					21708	32213.8
Q8WVV9	Heterogeneous nuclear ribonucleoprotein L-like OS=Homo sapiens OX=9606 GN=HNRNPLL PE=1 SV=1	5	2	2	2	3.73	100	6.64	6.48429e-17			129662					129662
Q9BZ95	Histone-lysine N-methyltransferase NSD3 OS=Homo sapiens OX=9606 GN=NSD3 PE=1 SV=1	1	2	2	2	3.35	100	6.64	6.48429e-17			366801				255129
A0A0C4DH72	Immunoglobulin kappa variable 1-6 OS=Homo sapiens OX=9606 GN=IGKV1-6 PE=3 SV=1	14	1	1	1	3.3	100	6.64	6.48429e-17			332657				542224	332657	69889.3
H0Y9D8	Inorganic diphosphatase (Fragment) OS=Homo sapiens OX=9606 GN=PPA2 PE=1 SV=1	6	2	2	2	3.69	100	6.64	6.48429e-17			22075.5					22075.5
P12035	Keratin, type II cytoskeletal 3 OS=Homo sapiens OX=9606 GN=KRT3 PE=1 SV=3	5	2	3	1	9.19	100	6.64	6.48429e-17			526227					354911	537750
P02750	Leucine-rich alpha-2-glycoprotein OS=Homo sapiens OX=9606 GN=LRG1 PE=1 SV=2	11	1	1	1	3.03	100	6.64	6.48429e-17			244482				170050
Q38SD2	Leucine-rich repeat serine/threonine-protein kinase 1 OS=Homo sapiens OX=9606 GN=LRRK1 PE=1 SV=3	1	1	1	1	3.09	100	6.64	6.48429e-17			215762				150074
Q13136	Liprin-alpha-1 OS=Homo sapiens OX=9606 GN=PPFIA1 PE=1 SV=1	2	1	2	1	2.97	100	6.64	6.48429e-17			597815				415811
Q9UJ55	MAGE-like protein 2 OS=Homo sapiens OX=9606 GN=MAGEL2 PE=1 SV=2	1	1	1	1	1.54	100	6.64	6.48429e-17			72436				98628.9	37002.8
Q9BRJ9	Mesoderm posterior protein 1 OS=Homo sapiens OX=9606 GN=MESP1 PE=1 SV=1	9	1	1	1	3.02	100	6.64	6.48429e-17			703017				721889		328205
H7C417	Mitochondrial 18 kDa protein (Fragment) OS=Homo sapiens OX=9606 PE=3 SV=1	9	2	2	2	4.91	100	6.64	6.48429e-17			208912				116382	260839
F8WCK1	Molybdenum cofactor biosynthesis protein 1 OS=Homo sapiens OX=9606 GN=MOCS1 PE=1 SV=1	26	1	1	1	2.75	100	6.64	6.48429e-17			281913					304385	179954
A0A0G2JNX3	Mucin-20 OS=Homo sapiens OX=9606 GN=MUC20 PE=1 SV=1	4	1	2	1	4.26	100	6.64	6.48429e-17			356298						245566
A0A5F9ZI26	Myelin peripheral protein OS=Homo sapiens OX=9606 GN=MPZ PE=1 SV=1	6	1	1	1	2.7	100	6.64	6.48429e-17			125008				144753	75088.7
Q06413	Myocyte-specific enhancer factor 2C OS=Homo sapiens OX=9606 GN=MEF2C PE=1 SV=1	4	1	1	1	2.59	100	6.64	6.48429e-17			215471					101059	316634
F8VSA2	Myosin light chain 6B (Fragment) OS=Homo sapiens OX=9606 GN=MYL6B PE=1 SV=1	66	1	1	1	2.27	100	6.64	6.48429e-17			397586				276542
A4FU01	Myotubularin-related protein 11 OS=Homo sapiens OX=9606 GN=MTMR11 PE=2 SV=2	1	1	1	1	1.62	100	6.64	6.48429e-17			158920				110537
M0R271	Paired amphipathic helix protein Sin3b (Fragment) OS=Homo sapiens OX=9606 GN=SIN3B PE=1 SV=1	12	1	1	1	3.09	100	6.64	6.48429e-17			50086.1					81565.9	21197.3
Q8TEW0	Partitioning defective 3 homolog OS=Homo sapiens OX=9606 GN=PARD3 PE=1 SV=2	3	2	2	2	4.7	100	6.64	6.48429e-17			56378.3				74348.1	56282.2	38856.8
Q6ZW05	Patched domain-containing protein 4 OS=Homo sapiens OX=9606 GN=PTCHD4 PE=2 SV=3	3	1	1	1	3.01	100	6.64	6.48429e-17			222922				406269	222922	83902.6
A6NKB5	Pecanex-like protein 2 OS=Homo sapiens OX=9606 GN=PCNX2 PE=1 SV=3	3	2	2	2	5.73	100	6.64	6.48429e-17			346143					926434	89135.8
H7BYD9	Peptidylamidoglycolate lyase (Fragment) OS=Homo sapiens OX=9606 GN=PAM PE=1 SV=1	1	1	1	1	1.56	100	6.64	6.48429e-17			539714				286613		487211
O95302	Peptidyl-prolyl cis-trans isomerase FKBP9 OS=Homo sapiens OX=9606 GN=FKBP9 PE=1 SV=2	3	1	4	1	9.79	100	6.64	6.48429e-17			120303				112442	89527.5
Q9BTU6	Phosphatidylinositol 4-kinase type 2-alpha OS=Homo sapiens OX=9606 GN=PI4K2A PE=1 SV=1	5	1	1	1	2.52	100	6.64	6.48429e-17			153250				392431	153250	66925.9
Q6ZWE6	Pleckstrin homology domain-containing family M member 3 OS=Homo sapiens OX=9606 GN=PLEKHM3 PE=2 SV=2	6	1	1	1	3.28	100	6.64	6.48429e-17			376809				262090
Q8NDX5	Polyhomeotic-like protein 3 OS=Homo sapiens OX=9606 GN=PHC3 PE=1 SV=1	2	1	1	1	3.09	100	6.64	6.48429e-17			303936				211404
Q96MT3	Prickle-like protein 1 OS=Homo sapiens OX=9606 GN=PRICKLE1 PE=1 SV=2	1	1	1	1	1.58	100	6.64	6.48429e-17			136953					136953
H0YLH9	Pro-interleukin-16 (Fragment) OS=Homo sapiens OX=9606 GN=IL16 PE=1 SV=2	6	1	1	1	3.78	100	6.64	6.48429e-17			108077				80211.9	101287
E7EW31	Proline-rich basic protein 1 OS=Homo sapiens OX=9606 GN=PROB1 PE=2 SV=2	4	1	1	1	3.23	100	6.64	6.48429e-17			64108.6				44590.9
A0A087WY68	Proprotein convertase subtilisin/kexin type 6 OS=Homo sapiens OX=9606 GN=PCSK6 PE=1 SV=1	2	1	3	1	6.74	100	6.64	6.48429e-17			388452				270189
Q06455	Protein CBFA2T1 OS=Homo sapiens OX=9606 GN=RUNX1T1 PE=1 SV=2	4	1	1	1	2.11	100	6.64	6.48429e-17			196760				136857
Q8WYP5	Protein ELYS OS=Homo sapiens OX=9606 GN=AHCTF1 PE=1 SV=3	1	1	1	1	2.52	100	6.64	6.48429e-17			230373					188548	193998
Q5T1H1	Protein eyes shut homolog OS=Homo sapiens OX=9606 GN=EYS PE=1 SV=5	1	2	2	2	3.85	100	6.64	6.48429e-17			483960				137722	483960	474293
Q8N6L0	Protein KASH5 OS=Homo sapiens OX=9606 GN=KASH5 PE=1 SV=2	2	1	4	1	6.77	100	6.64	6.48429e-17			273992				255070		141092
D6RAU1	Protein kinase C zeta type (Fragment) OS=Homo sapiens OX=9606 GN=PRKCZ PE=1 SV=1	8	1	1	1	1.59	100	6.64	6.48429e-17			73476.7				51106.9
R4GMQ8	Protein phosphatase 1 regulatory subunit 1A OS=Homo sapiens OX=9606 GN=PPP1R1A PE=1 SV=1	5	1	2	1	3.22	100	6.64	6.48429e-17			340402				613532		90538.5
Q5T8A7	Protein phosphatase 1 regulatory subunit 26 OS=Homo sapiens OX=9606 GN=PPP1R26 PE=1 SV=1	4	2	2	2	5.45	100	6.64	6.48429e-17			291455				202722
Q9Y2Y8	Proteoglycan 3 OS=Homo sapiens OX=9606 GN=PRG3 PE=1 SV=2	8	1	9	1	19.09	100	6.64	6.48429e-17			328338					445996	166597
F8WEM1	Ras-associating and dilute domain-containing protein OS=Homo sapiens OX=9606 GN=RADIL PE=1 SV=1	6	1	1	1	2.17	100	6.64	6.48429e-17			583737				406020
P28702	Retinoic acid receptor RXR-beta OS=Homo sapiens OX=9606 GN=RXRB PE=1 SV=2	4	1	1	1	3.12	100	6.64	6.48429e-17			320780				297853	240293
Q96Q04	Serine/threonine-protein kinase LMTK3 OS=Homo sapiens OX=9606 GN=LMTK3 PE=1 SV=2	4	2	2	2	5	100	6.64	6.48429e-17			1.2692e+06				882797
P42345	Serine/threonine-protein kinase mTOR OS=Homo sapiens OX=9606 GN=MTOR PE=1 SV=1	2	2	2	2	4.55	100	6.64	6.48429e-17			628219				436959
Q29RF7	Sister chromatid cohesion protein PDS5 homolog A OS=Homo sapiens OX=9606 GN=PDS5A PE=1 SV=1	2	1	1	1	2.86	100	6.64	6.48429e-17			43780.2				176965	40125.1	30174
Q8IVB4	Sodium/hydrogen exchanger 9 OS=Homo sapiens OX=9606 GN=SLC9A9 PE=1 SV=1	4	1	1	1	2.6	100	6.64	6.48429e-17			288297				200525	256163	253511
Q5VXG6	SPATA21 protein OS=Homo sapiens OX=9606 GN=SPATA21 PE=2 SV=1	19	1	1	1	4.22	100	6.64	6.48429e-17			361662					361662
O75908	Sterol O-acyltransferase 2 OS=Homo sapiens OX=9606 GN=SOAT2 PE=1 SV=1	2	1	1	1	1.56	100	6.64	6.48429e-17			339095				313005	339095	196583
Q96SB8	Structural maintenance of chromosomes protein 6 OS=Homo sapiens OX=9606 GN=SMC6 PE=1 SV=2	1	1	1	1	2.15	100	6.64	6.48429e-17			128604					147890	77076.4
K7EPY2	T-box transcription factor TBX4 (Fragment) OS=Homo sapiens OX=9606 GN=TBX4 PE=4 SV=1	23	1	1	1	2.5	100	6.64	6.48429e-17			325133				226147
Q3SY00	Testis-specific protein 10-interacting protein OS=Homo sapiens OX=9606 GN=TSGA10IP PE=1 SV=2	6	1	1	1	3.01	100	6.64	6.48429e-17			54884.1				63091.7		22887.9
F8W9A4	Transcription factor-like 5 protein OS=Homo sapiens OX=9606 GN=TCFL5 PE=1 SV=1	2	1	1	1	2.22	100	6.64	6.48429e-17			198562					198562
Q13263	Transcription intermediary factor 1-beta OS=Homo sapiens OX=9606 GN=TRIM28 PE=1 SV=5	2	1	1	1	2.5	100	6.64	6.48429e-17			347811				241921	137146	275148
A0A1W2PR48	Transducin-like enhancer protein 7 OS=Homo sapiens OX=9606 GN=TLE7 PE=3 SV=1	4	1	1	1	2.14	100	6.64	6.48429e-17			120130				83556.8
E9PR12	Transmembrane protein 9B OS=Homo sapiens OX=9606 GN=TMEM9B PE=1 SV=1	15	1	2	1	4.29	100	6.64	6.48429e-17			833474				699400	690856
K7EQW4	Tropomodulin-4 (Fragment) OS=Homo sapiens OX=9606 GN=TMOD4 PE=1 SV=1	18	1	1	1	2.97	100	6.64	6.48429e-17			88371.2				67796.4	62234.3	60906.8
H3BTS1	U6 snRNA phosphodiesterase OS=Homo sapiens OX=9606 GN=USB1 PE=1 SV=1	29	1	1	1	2.69	100	6.64	6.48429e-17			149734					151347	102099
A0A590UK03	Ubiquitin carboxyl-terminal hydrolase 19 (Fragment) OS=Homo sapiens OX=9606 GN=USP19 PE=1 SV=1	12	1	1	1	1.5	100	6.64	6.48429e-17			115609				80412.2
D6RIA3	Uncharacterized protein C4orf54 OS=Homo sapiens OX=9606 GN=C4orf54 PE=2 SV=1	2	2	2	2	4.74	100	6.64	6.48429e-17			221873				207508	221873	129109
P07225	Vitamin K-dependent protein S OS=Homo sapiens OX=9606 GN=PROS1 PE=1 SV=1	7	2	2	2	5.45	100	6.64	6.48429e-17			190563				237932		73165.7
A0A0B4J1X2	Voltage-dependent T-type calcium channel subunit alpha-1G OS=Homo sapiens OX=9606 GN=CACNA1G PE=1 SV=1	2	1	1	1	2.65	100	6.64	6.48429e-17			180068				127262	177216
O75717	WD repeat and HMG-box DNA-binding protein 1 OS=Homo sapiens OX=9606 GN=WDHD1 PE=1 SV=1	2	1	2	1	4.38	100	6.64	6.48429e-17			120303				112442	89527.5
A0A3B3IS43	WD repeat-containing protein 49 OS=Homo sapiens OX=9606 GN=WDR49 PE=1 SV=1	4	2	3	2	7.16	100	6.64	6.48429e-17			549273				382048
Q8N823	Zinc finger protein 611 OS=Homo sapiens OX=9606 GN=ZNF611 PE=1 SV=2	3	1	2	1	2.66	100	6.64	6.48429e-17			220363					220363
Q05481	Zinc finger protein 91 OS=Homo sapiens OX=9606 GN=ZNF91 PE=2 SV=2	2	1	1	1	2.07	100	6.64	6.48429e-17			1.37686e+06				957679
Protein ≥1.5 fold abundant in CRT treated NHS
Accession	Description	Coverage [%]	# Peptides	# PSMs	# Unique Peptides	Score Sequest HT: Sequest HT	Abundance Ratio: (NC) / (N)	Abundance Ratio (log2): (NC) / (N)	Abundance Ratio Adj. P-Value: (NC) / (N)	Abundance Ratio Variability [%]: (NC) / (N)	Abundances (Grouped): N	Abundances (Grouped): NC	Abundance: F10: Control, N	Abundance: F11: Control, N	Abundance: F12: Control, N	Abundance: F1: Sample, NC	Abundance: F2: Sample, NC	Abundance: F3: Sample, NC
A0A669KBI7	[Histone H3]-lysine(4) N-trimethyltransferase OS=Homo sapiens OX=9606 GN=KMT2B PE=1 SV=1	2	3	3	3	6.22	1.738	0.8	0.791677	44.56	443011	770060	216830	302655	293307	714612	456016	530737
Q8IV48	3'-5' exoribonuclease 1 OS=Homo sapiens OX=9606 GN=ERI1 PE=1 SV=3	3	1	1	1	1.7	2.126	1.09	0.577068	58.4	211680	445766	122370	135448	135832		301097	454845
E5RJR6	7-methylguanosine phosphate-specific 5'-nucleotidase OS=Homo sapiens OX=9606 GN=NT5C3B PE=1 SV=1	18	1	1	1	1.58	1.606	0.68	0.837533	38.9	162065	260197	93687.9	148593	107173	331319	239126	179332
Q8TE59	A disintegrin and metalloproteinase with thrombospondin motifs 19 OS=Homo sapiens OX=9606 GN=ADAMTS19 PE=2 SV=2	1	1	1	1	2.03	2.017	1.01	0.637752	49.38	103728	209216	59964.2			585565	139531	144195
O14514	Adhesion G protein-coupled receptor B1 OS=Homo sapiens OX=9606 GN=ADGRB1 PE=1 SV=2	4	3	6	3	14.25	1.762	0.82	0.786078	36.07	519556	1.34255e+06	255058	328494	427662	1.00638e+06	833856	925309
Q9H0C2	ADP/ATP translocase 4 OS=Homo sapiens OX=9606 GN=SLC25A31 PE=1 SV=1	10	1	1	1	3.2	23.324	4.54	9.13698e-09	0	89591	2.08966e+06	51791.5			1.45347e+06
A0A7P0T939	A-kinase anchor protein 9 OS=Homo sapiens OX=9606 GN=AKAP9 PE=4 SV=1	1	2	2	2	3.86	1.591	0.67	0.837533	39.32	386691	615178	169843	321789		407954		444708
P01009	Alpha-1-antitrypsin OS=Homo sapiens OX=9606 GN=SERPINA1 PE=1 SV=3	59	25	297	2	1039.62	1.924	0.94	0.707856	63.4	4.34011e+06	6.46321e+06	1.49458e+06	2.74408e+06	5.18862e+06	1.4204e+06	6.46321e+06	7.76634e+06
P08697	Alpha-2-antiplasmin OS=Homo sapiens OX=9606 GN=SERPINF2 PE=1 SV=3	19	4	5	4	18.54	1.581	0.66	0.837533	38.11	200490	322419	98200.8	126762	151306	403164	322419	216763
Q8IY63	Angiomotin-like protein 1 OS=Homo sapiens OX=9606 GN=AMOTL1 PE=1 SV=1	1	1	2	1	4.06	2.704	1.43	0.275725	95.27	310619	839855	48503.5	196392	575420			578841
P04920	Anion exchange protein 2 OS=Homo sapiens OX=9606 GN=SLC4A2 PE=1 SV=4	1	1	3	1	5.4	2.015	1.01	0.637752	33.7	1.32095e+06	2.66227e+06	479169	835183	1.13184e+06	1955678	2.37104e+06	1834879
M0QX15	Ankyrin repeat and LEM domain-containing protein 1 OS=Homo sapiens OX=9606 GN=ANKLE1 PE=1 SV=4	3	1	1	1	2.11	2.943	1.56	0.202603	0.98	275992	812287	158499	174498	643591		812287
O14617	AP-3 complex subunit delta-1 OS=Homo sapiens OX=9606 GN=AP3D1 PE=1 SV=1	2	1	1	1	2.5	1.519	0.6	0.857377	47.18	400566	608519		253262		995587	414880	419400
P02656	Apolipoprotein C-III OS=Homo sapiens OX=9606 GN=APOC3 PE=1 SV=1	37	3	10	3	39.59	1.637	0.71	0.837533	60.39	1.24153e+06	1.79556e+06	502730	784967	902203	2.13216e+06	1.3839e+06	1.23753e+06
P05090	Apolipoprotein D OS=Homo sapiens OX=9606 GN=APOD PE=1 SV=1	29	4	8	4	21.61	1.517	0.6	0.858366	43.43	601244	836730	348202	380142	344252	1.15565e+06	560214	576687
O43150	Arf-GAP with SH3 domain, ANK repeat and PH domain-containing protein 2 OS=Homo sapiens OX=9606 GN=ASAP2 PE=1 SV=3	1	1	2	1	4.54	2.254	1.17	0.493077	6.76	177884	400909	98250.6		123265			276312
A0A5F9ZHM8	Argininosuccinate lyase (Fragment) OS=Homo sapiens OX=9606 GN=ASL PE=1 SV=1	7	1	1	1	2.53	1.519	0.6	0.857377	47.18	400566	608519		253262		995587	414880	419400
Q92887	ATP-binding cassette sub-family C member 2 OS=Homo sapiens OX=9606 GN=ABCC2 PE=1 SV=3	2	2	3	2	6.77	2.183	1.13	0.536683	72.84	264305	1.54839e+06	281796		94880.7	1.21817e+06	789685	1.06717e+06
H7C514	ATP-dependent DNA/RNA helicase DHX36 (Fragment) OS=Homo sapiens OX=9606 GN=DHX36 PE=1 SV=1	15	1	5	1	11.35	2.184	1.13	0.536683	183.37	48005.5	99454.9	82881.8	10162.8		69176	97815.3	77472.5
O75882	Attractin OS=Homo sapiens OX=9606 GN=ATRN PE=1 SV=2	1	1	3	1	8.69	1.598	0.68	0.837533	4.78	37420.6	60219	21261.2	26453.7	24775.3		61181.6	40850.9
H0Y5B0	Band 4.1-like protein 2 (Fragment) OS=Homo sapiens OX=9606 GN=EPB41L2 PE=1 SV=1	5	1	5	1	10.54	2.855	1.51	0.225918	0	67422.1	192500		42628.3		133894
A0A087WXM8	Basal cell adhesion molecule OS=Homo sapiens OX=9606 GN=BCAM PE=1 SV=1	3	1	2	1	5.2	1.538	0.62	0.846568	30.59	423067	617956	194105	267488	476055	359271	617956	770228
Q8WUZ0	B-cell CLL/lymphoma 7 protein family member C OS=Homo sapiens OX=9606 GN=BCL7C PE=1 SV=3	18	1	1	1	3.14	19.119	4.26	9.42505e-08	0.93	55372.2	1.05867e+06		35230.7	36430.4	736359
A0A7I2V3T1	Bifunctional methylenetetrahydrofolate dehydrogenase/cyclohydrolase, mitochondrial OS=Homo sapiens OX=9606 GN=MTHFD2 PE=1 SV=1	42	1	4	1	10.09	2.886	1.53	0.21564	77.46	337577	974230	462714	213437	146801	677628
M0R075	Bile acyl-CoA synthetase OS=Homo sapiens OX=9606 GN=SLC27A5 PE=1 SV=1	17	1	2	1	5.69	2.098	1.07	0.598276	19.24	29298.8	61456.1		19606.3	18327.6	42745.9	69319.7	29105.4
Q9Y2P5	Bile acyl-CoA synthetase OS=Homo sapiens OX=9606 GN=SLC27A5 PE=1 SV=1	3	1	2	1	4.48	1.766	0.82	0.786078	59.99	4.14396e+06	7.31817e+06	1.7055e+06	2.62006e+06	6598357	5.09017e+06	5730178	10072277
A0A1W2PRX6	BK channel (Fragment) OS=Homo sapiens OX=9606 GN=KCNMA1 PE=1 SV=1	1	1	1	1	2.71	3.744	1.9	0.067629	65.52	156977	587666	116761	77136.6		702641	341868
Q5TH69	Brefeldin A-inhibited guanine nucleotide-exchange protein 3 OS=Homo sapiens OX=9606 GN=ARFGEF3 PE=1 SV=3	1	1	7	1	19.54	1.87	0.9	0.734921	13.96	244949	458039		148776	168819	318590	500758	253555
A0A6I8PRU0	Cadherin EGF LAG seven-pass G-type receptor 1 OS=Homo sapiens OX=9606 GN=CELSR1 PE=1 SV=2	2	3	4	3	10.2	8.788	3.14	0.00020853	37.32	268930	2.3633e+06			178052	1.6438e+06	1.76841e+06	3.71698e+06
Q9HBT6	Cadherin-20 OS=Homo sapiens OX=9606 GN=CDH20 PE=2 SV=2	1	1	1	1	1.51	2.722	1.44	0.26853	0	104143	283511	60204.1			197197
Q9H251	Cadherin-23 OS=Homo sapiens OX=9606 GN=CDH23 PE=1 SV=2	1	2	2	2	4.75	5.22	2.38	0.0104045	135.45	57931.7	302375		27252.9	51549.3	591297	107551
XP_040074012.2	calreticulin [Ixodes scapularis]	56	23	128	23	470.2	9.578	3.26	0.000100756	81.01	762838	6.56807e+07		718229	339160	7.08365e+07	6.56807e+07	4.2261e+07
A0A590UJ43	Casein kinase I isoform alpha OS=Homo sapiens OX=9606 GN=CSNK1A1 PE=1 SV=1	8	1	1	1	3.08	2.454	1.3	0.385387	66.13	41410.6	101624	41248.9		15911.5	90548.8	79330.7
A0A2R8Y7Z0	Catenin beta-1 OS=Homo sapiens OX=9606 GN=CTNNB1 PE=1 SV=1	4	2	2	2	4.03	1.738	0.8	0.791677	44.56	443011	770060	216830	302655	293307	714612	456016	530737
O43866	CD5 antigen-like OS=Homo sapiens OX=9606 GN=CD5L PE=1 SV=1	29	6	10	6	37.13	1.653	0.73	0.827009	54.5	734127	1.01949e+06	424391	523105	485767	1.97114e+06	1.01949e+06	601420
J3KMY0	Cell division cycle-associated protein 3 OS=Homo sapiens OX=9606 GN=CDCA3 PE=1 SV=1	7	1	4	1	9.36	1.847	0.88	0.742574	60.68	457772	580891	156332	289431	356206	846887	499361	400359
E9PHT2	Centrosome-associated protein CEP250 OS=Homo sapiens OX=9606 GN=CEP250 PE=1 SV=1	2	1	2	1	5.28	1.515	0.6	0.858366	38.85	283424	475616	190108	154442		195929	475616	359676
Q9NUG4	Cerebral cavernous malformations 2 protein-like OS=Homo sapiens OX=9606 GN=CCM2L PE=1 SV=3	2	1	1	1	1.56	1.672	0.74	0.825772	75.17	19811.1	33124.2	23231.9	8141.56	13116.4	57075.9	33124.2	13631.5
Q8N2M8	CLK4-associating serine/arginine rich protein OS=Homo sapiens OX=9606 GN=CLASRP PE=1 SV=4	1	1	1	1	1.5	1.659	0.73	0.825772	18.67	555564	854016	184529	372304	367825	591050	854016	673410
P00748	Coagulation factor XII OS=Homo sapiens OX=9606 GN=F12 PE=1 SV=3	3	1	6	1	28.32	1.681	0.75	0.822545	32.64	186679	313754	95022.8	118030	214505	218232	308532	292680
Q8N5R6	Coiled-coil domain-containing protein 33 OS=Homo sapiens OX=9606 GN=CCDC33 PE=1 SV=3	2	1	1	1	2.79	1.636	0.71	0.837533	42.61	126939	207611	43122.2	80258.6	117936	115763	219244	143088
A0A2R8YE98	Coiled-coil domain-containing protein 82 OS=Homo sapiens OX=9606 GN=CCDC82 PE=1 SV=1	3	1	1	1	2.54	1.846	0.88	0.742574	78.29	314372	580312	75376.7	198765	444283		416739	556947
Q8IZC6	Collagen alpha-1(XXVII) chain OS=Homo sapiens OX=9606 GN=COL27A1 PE=2 SV=1	1	2	2	2	3.17	1.802	0.85	0.774914	131.41	33668.6	60675.5			22291.1	93800.5	27299.3
E9PAL5	Collagen alpha-5(VI) chain OS=Homo sapiens OX=9606 GN=COL6A5 PE=1 SV=3	0	1	2	1	3.68	1.714	0.78	0.802952	60.11	284078	289530	164222	99632.9	231602	417095	289530	197533
P0C0L5	Complement C4-B OS=Homo sapiens OX=9606 GN=C4B PE=1 SV=2	42	46	173	1	665.96	2.139	1.1	0.568147	95.6	367118	1.29153e+06	191569	232114	773575	898324	708771	1.25371e+06
P07358	Complement component C8 beta chain OS=Homo sapiens OX=9606 GN=C8B PE=1 SV=3	13	3	5	3	19.58	1.878	0.91	0.729237	48.19	145513	258659	84119.6	124895	83457	287353	258659	136983
P07360	Complement component C8 gamma chain OS=Homo sapiens OX=9606 GN=C8G PE=1 SV=3	18	2	4	2	17.48	1.508	0.59	0.859781	48.94	270110	561618	126288	170780	274880	390634	318741	485669
B1AKG0	Complement factor H-related protein 1 OS=Homo sapiens OX=9606 GN=CFHR1 PE=1 SV=1	14	3	12	1	38.32	1.678	0.75	0.822847	18.44	64887.3	101676	40875.1	41025.6	37617.9	87897.1	95359.2	70076.8
B4DPQ0	Complement subcomponent C1r OS=Homo sapiens OX=9606 GN=C1R PE=1 SV=1	16	6	11	6	45.1	1.586	0.67	0.837533	39.22	167775	831552	96988.6	45494.5	430176	602874	831552	453202
B4DXN4	Connector enhancer of kinase suppressor of ras 1 OS=Homo sapiens OX=9606 GN=CNKSR1 PE=1 SV=1	5	1	3	1	6.92	2.622	1.39	0.304274	59.92	344446	666311	199120	383353	119809	1.10591e+06	666311	428487
P35663	Cylicin-1 OS=Homo sapiens OX=9606 GN=CYLC1 PE=2 SV=2	2	1	1	1	2.26	2.125	1.09	0.577713	44.28	539530	926786	197108	341123	369416		645604	916955
Q8N8Q8	Cytochrome c oxidase assembly protein COX18, mitochondrial OS=Homo sapiens OX=9606 GN=COX18 PE=1 SV=1	6	1	2	1	5.69	1.91	0.93	0.713832	82.51	83021	220395	47181.9	52490.9	182178		157238	212913
A0A499FJM4	Cytochrome P450 3A4 OS=Homo sapiens OX=9606 GN=CYP3A4 PE=1 SV=1	4	1	1	1	2.63	1.761	0.82	0.786078	45.65	43161.8	80382.5	42709.4	17899.8	28576.3	73012.5	61554
Q8NCM8	Cytoplasmic dynein 2 heavy chain 1 OS=Homo sapiens OX=9606 GN=DYNC2H1 PE=1 SV=4	1	2	3	2	5.91	1.847	0.88	0.742574	60.68	457772	580891	156332	289431	356206	846887	499361	400359
Q5U5Z8	Cytosolic carboxypeptidase 2 OS=Homo sapiens OX=9606 GN=AGBL2 PE=1 SV=2	2	1	1	1	2.01	7.203	2.85	0.00104197	43.17	232601	1.67553e+06	179204	110348		1.16542e+06
Q5SW24	Dapper homolog 2 OS=Homo sapiens OX=9606 GN=DACT2 PE=1 SV=1	2	1	2	1	4.37	4.11	2.04	0.0419205	108.38	1.11206e+06	1545269	102344	703113	1.06108e+06	4581969	1545269	868183
A0A096LNH6	Dedicator of cytokinesis protein 1 OS=Homo sapiens OX=9606 GN=DOCK1 PE=1 SV=1	1	1	1	1	2.52	6.196	2.63	0.00319482	15.6	137807	853851	79664.9			406824	943677	588487
K7EM30	DENN domain-containing protein 1C OS=Homo sapiens OX=9606 GN=DENND1C PE=4 SV=1	24	1	1	1	2.82	1.946	0.96	0.69614	35.89	47153	91777.7	34645.2	23456.6		63836.2
Q14126	Desmoglein-2 OS=Homo sapiens OX=9606 GN=DSG2 PE=1 SV=2	1	1	1	1	1.84	2.592	1.37	0.317289	11.51	156488	405549	90463.9			304838	375273
A0A0A0MSL1	Disks large homolog 5 (Fragment) OS=Homo sapiens OX=9606 GN=DLG5 PE=1 SV=1	5	1	1	1	3.3	1.849	0.89	0.742574	58.05	1.87561e+06	2.84158e+06	1.14975e+06	1.18588e+06	786610	3.13462e+06	1.7917e+06
C9JY09	Divergent protein kinase domain 2A (Fragment) OS=Homo sapiens OX=9606 GN=DIPK2A PE=1 SV=1	8	1	1	1	2.2	1.985	0.99	0.658736	41.76	101118	200755	87912.8	42510		207972	134791
A6NMQ1	DNA polymerase OS=Homo sapiens OX=9606 GN=POLA1 PE=1 SV=1	2	1	1	1	2.59	3.971	1.99	0.0503295	102.07	51818.3	205777			34307.6	280048	64103.7	141825
O60673	DNA polymerase zeta catalytic subunit OS=Homo sapiens OX=9606 GN=REV3L PE=1 SV=2	1	2	2	2	3.42	3.659	1.87	0.0756395	13.9	214477	784785	136160		129305	545859
P78527	DNA-dependent protein kinase catalytic subunit OS=Homo sapiens OX=9606 GN=PRKDC PE=1 SV=3	0	1	1	1	1.5	1.689	0.76	0.816146	74.15	190597	321945			126190	111942	321945	702592
Q9P0K9	DOMON domain-containing protein FRRS1L OS=Homo sapiens OX=9606 GN=FRRS1L PE=2 SV=2	4	1	1	1	1.79	3.461	1.79	0.0998287	39.33	133114	460647	59198.2	109403				317485
Q9NQL9	Doublesex- and mab-3-related transcription factor 3 OS=Homo sapiens OX=9606 GN=DMRT3 PE=1 SV=1	6	1	4	1	10.59	2.687	1.43	0.281721	39.89	291496	783352		176019	202073	719567		408816
Q96EP1	E3 ubiquitin-protein ligase CHFR OS=Homo sapiens OX=9606 GN=CHFR PE=1 SV=2	7	2	2	2	4.23	3.214	1.68	0.142812	75.35	178276	572908	103060			649504	351494
A0A590UJQ1	E3 ubiquitin-protein ligase OS=Homo sapiens OX=9606 GN=ITCH PE=1 SV=1	4	2	2	2	4.84	4.32	2.11	0.0329044	79.75	54554.8	189286	92217.3	11796.2		309169	80606.5
A8MZ36	Envoplakin-like protein OS=Homo sapiens OX=9606 GN=EVPLL PE=2 SV=1	4	1	1	1	2.03	1.714	0.78	0.802952	60.11	284078	289530	164222	99632.9	231602	417095	289530	197533
Q7L775	EPM2A-interacting protein 1 OS=Homo sapiens OX=9606 GN=EPM2AIP1 PE=1 SV=1	2	1	1	1	2.11	1.684	0.75	0.818437	81.68	109651	184676			72597.4		312595	75195.7
A0A3B3ISV9	ERI1 exoribonuclease 3 OS=Homo sapiens OX=9606 GN=ERI3 PE=1 SV=1	6	1	2	1	5.76	2.355	1.24	0.43543	72.23	149917	321133	153714	94786.3	71930.1	967893	255875	221330
E9PS76	Eukaryotic translation initiation factor 1A domain-containing protein (Fragment) OS=Homo sapiens OX=9606 GN=EIF1AD PE=1 SV=1	15	1	4	1	9.33	2.271	1.18	0.484401	3.45	302492	687080			200272	489144		462661
A0A087WZK9	Eukaryotic translation initiation factor 3 subunit H OS=Homo sapiens OX=9606 GN=EIF3H PE=1 SV=1	14	2	2	2	5	1.698	0.76	0.807152	1.83	159347	270550	92116.4	70633.9	106818	188182
E5RGC1	F-box/WD repeat-containing protein 11 OS=Homo sapiens OX=9606 GN=FBXW11 PE=1 SV=9	3	1	1	1	2.1	1.571	0.65	0.842274	15.73	178050	255571	85012.3	112574	146619	176797	347939	176144
D2CGD1	Fibroblast growth factor receptor OS=Homo sapiens OX=9606 GN=FGFR2 PE=1 SV=1	4	1	1	1	3.16	1.915	0.94	0.710216	0	201119	385053	116264			267824
P02751	Fibronectin OS=Homo sapiens OX=9606 GN=FN1 PE=1 SV=5	1	2	6	2	25.02	1.57	0.65	0.842274	14.56	40649.5	104963	20763.4	25701	28563.9	133705	104963	47256.6
C9IZY8	Formin-like protein 2 OS=Homo sapiens OX=9606 GN=FMNL2 PE=1 SV=1	5	1	2	1	5.09	1.658	0.73	0.825772	110.46	230484	382240		187027	118900	2.0749e+06	382240	65122
E9PJX4	FYVE, RhoGEF and PH domain-containing protein 4 OS=Homo sapiens OX=9606 GN=FGD4 PE=1 SV=1	2	1	5	1	12.5	2.803	1.49	0.240369	19.35	303600	851019	152900	220337			902064	553346
Q6ZVF9	G protein-regulated inducer of neurite outgrowth 3 OS=Homo sapiens OX=9606 GN=GPRIN3 PE=2 SV=2	5	2	2	2	5.36	2.514	1.33	0.355157	0	162185	290701	127451	75433.6				200356
Q86UK0	Glucosylceramide transporter ABCA12 OS=Homo sapiens OX=9606 GN=ABCA12 PE=1 SV=3	1	2	2	2	4.75	3.913	1.97	0.0546184	70.2	40560.4	158699	37045.2	16231.7		110384
A0A338VFP5	Golgin subfamily A member 6-like protein 2 OS=Homo sapiens OX=9606 GN=GOLGA6L2 PE=1 SV=1	4	2	2	2	4.17	1.564	0.65	0.845076	45.82	232676	363910	98172.9	147111	269179		399845	228272
Q8IWJ2	GRIP and coiled-coil domain-containing protein 2 OS=Homo sapiens OX=9606 GN=GCC2 PE=1 SV=4	1	2	2	2	3.45	2.356	1.24	0.43543	31.87	21096.9	49709.8		16867.1	11045.9		38002.3	44815.6
Q5VVW2	GTPase-activating Rap/Ran-GAP domain-like protein 3 OS=Homo sapiens OX=9606 GN=GARNL3 PE=2 SV=2	2	1	2	1	4.37	1.591	0.67	0.837533	39.32	386691	615178	169843	321789		407954		444708
A0A7I2S2S9	Guanine nucleotide-binding protein subunit beta-4 OS=Homo sapiens OX=9606 GN=GNB4 PE=1 SV=1	12	2	2	2	5.38	1.608	0.69	0.837533	47.68	109039	175382	63034.2			674676	175382	81998.9
P00739	Haptoglobin-related protein OS=Homo sapiens OX=9606 GN=HPR PE=2 SV=2	49	13	110	4	363.74	1.623	0.7	0.837533	44.93	1.10858e+06	1.94848e+06	785736	515448	733962	2.44134e+06	1.85175e+06	1.34292e+06
Q9UBK5	Hematopoietic cell signal transducer OS=Homo sapiens OX=9606 GN=HCST PE=1 SV=1	18	1	1	1	2.32	1.508	0.59	0.859761	19.71	1.70924e+06	2.5782e+06	963021	1.18321e+06	1.13165e+06	2.43566e+06	2235435	1.77694e+06
A6NDI8	Histone deacetylase 6 (Fragment) OS=Homo sapiens OX=9606 GN=HDAC6 PE=1 SV=1	7	1	1	1	1.74	4.284	2.1	0.0339018	0	201290	862347		127268		599808
G3V1S7	Hyaluronan synthase 1 OS=Homo sapiens OX=9606 GN=HAS1 PE=1 SV=1	9	3	3	3	7.03	2.084	1.06	0.610147	44.07	84368.5	377759		34871	85447.5	676565		101113
Q12908	Ileal sodium/bile acid cotransporter OS=Homo sapiens OX=9606 GN=SLC10A2 PE=1 SV=2	4	1	2	1	4.52	1.609	0.69	0.837533	39.28	230428	370763	133208			198452		332064
A0A0G2JMB2	Immunoglobulin heavy constant alpha 2 (Fragment) OS=Homo sapiens OX=9606 GN=IGHA2 PE=1 SV=1	62	13	213	1	788.33	1.706	0.77	0.805333	29.06	3.75093e+06	6.19764e+06	1.78867e+06	2.37156e+06	2.77814e+06	5.34928e+06	5.35837e+06	4.27151e+06
P01871	Immunoglobulin heavy constant mu OS=Homo sapiens OX=9606 GN=IGHM PE=1 SV=4	65	27	117	27	417.03	1.5	0.59	0.864844	46.47	1.75904e+07	2.09121e+07	8.91383e+06	1.11217e+07	1.24494e+07	3.33052e+07	2.09121e+07	1.4375e+07
A0A075B7D0	Immunoglobulin heavy variable 1/OR15-1 (non-functional) (Fragment) OS=Homo sapiens OX=9606 GN=IGHV1OR15-1 PE=1 SV=1	10	1	1	1	2.35	1.618	0.69	0.837533	47.18	350696	567397	129634	221731	340566		568701	390163
A0A0C4DH31	Immunoglobulin heavy variable 1-18 OS=Homo sapiens OX=9606 GN=IGHV1-18 PE=3 SV=1	15	1	4	1	15.79	1.57	0.65	0.842274	33.05	194530	285894	60440.5	138890	128793		251785	223737
A0A0B4J1V2	Immunoglobulin heavy variable 2-26 OS=Homo sapiens OX=9606 GN=IGHV2-26 PE=3 SV=1	19	1	1	1	2.57	1.504	0.59	0.863056	7.82	135365	203526	78253.2	81297.9	143534	141563
P06331	Immunoglobulin heavy variable 4-34 OS=Homo sapiens OX=9606 GN=IGHV4-34 PE=1 SV=2	13	1	4	1	15.92	1.734	0.79	0.791677	55.98	217144	518721	106106	137291	247970	174826	518721	447635
D6RD17	Immunoglobulin J chain (Fragment) OS=Homo sapiens OX=9606 GN=JCHAIN PE=1 SV=8	39	3	9	3	33.68	1.671	0.74	0.825772	48.21	722400	1.04696e+06	252750	461105	478283	1.16407e+06	829212	721582
P01624	Immunoglobulin kappa variable 3-15 OS=Homo sapiens OX=9606 GN=IGKV3-15 PE=1 SV=2	18	1	3	1	7.9	1.637	0.71	0.837533	20.49	264078	415506	131565	166966	177692	384614	415506	256791
P06312	Immunoglobulin kappa variable 4-1 OS=Homo sapiens OX=9606 GN=IGKV4-1 PE=1 SV=1	7	1	2	1	4.43	2.154	1.11	0.557428	34.08	256940	553520	120773	162453	296761	385002	638868	357652
A0A087WWN8	Inositol hexakisphosphate and diphosphoinositol-pentakisphosphate kinase 2 (Fragment) OS=Homo sapiens OX=9606 GN=PPIP5K2 PE=1 SV=1	5	1	1	1	3.28	1.799	0.85	0.774914	14.62	515604	927512	283972		358310	765377	824482	639256
Q5T1B5	Inositol-polyphosphate 5-phosphatase OS=Homo sapiens OX=9606 GN=INPP5A PE=1 SV=1	8	2	2	2	4.13	3.09	1.63	0.166352	27.74	57451.1	177533	27574.7	43749.7			177533
A0A7P0T9I6	Interferon-induced GTP-binding protein Mx1 OS=Homo sapiens OX=9606 GN=MX1 PE=4 SV=1	1	1	3	1	6.51	1.611	0.69	0.837533	23.42	154087	259469	89076	95568.2	160912	180474	243528	198126
H0Y4W3	Intermediate filament family orphan 2 (Fragment) OS=Homo sapiens OX=9606 GN=IFFO2 PE=1 SV=1	10	1	6	1	11.01	1.667	0.74	0.825772	3.48	282699	471199	163425	174640	311058		471199
Q15051	IQ calmodulin-binding motif-containing protein 1 OS=Homo sapiens OX=9606 GN=IQCB1 PE=1 SV=1	3	2	2	2	3.87	1.734	0.79	0.791677	45.78	103706	125099	66964.2	28399.3	68661.1	133829		56058.8
A0A3B3IRZ4	IQ motif and SEC7 domain-containing protein 1 OS=Homo sapiens OX=9606 GN=IQSEC1 PE=1 SV=1	2	1	2	1	5.49	2.992	1.58	0.192007	0	99768.1	298528	57674.8			207642
A0A1W2PQT1	IQCJ-SCHIP1 readthrough transcript protein (Fragment) OS=Homo sapiens OX=9606 GN=IQCJ-SCHIP1 PE=1 SV=1	10	1	1	1	2.46	12.315	3.62	9.76812e-06	122.35	102784	1.26574e+06		64986.3		153868	2338261	872369
Q5THT1	Kelch-like protein 32 OS=Homo sapiens OX=9606 GN=KLHL32 PE=1 SV=1	12	1	1	1	2.23	1.928	0.95	0.705033	0	226732	437144	131071			304056
O60938	Keratocan OS=Homo sapiens OX=9606 GN=KERA PE=1 SV=1	2	1	4	1	6.99	2.015	1.01	0.637752	33.7	1.32095e+06	2.66227e+06	479169	835183	1.13184e+06	1955678	2.37104e+06	1834879
Q969R8	KICSTOR complex protein ITFG2 OS=Homo sapiens OX=9606 GN=ITFG2 PE=1 SV=1	4	1	1	1	2.15	1.55	0.63	0.846568	9	270608	419394	156436			221569	419394	306603
E7EX78	Krueppel-like factor 11 (Fragment) OS=Homo sapiens OX=9606 GN=KLF11 PE=1 SV=1	19	1	1	1	3.07	2.346	1.23	0.439372	68.13	1.16457e+06	2.85274e+06	1.90499e+06	736309	453620	2.70106e+06	2.09566e+06
A4D1F6	Leucine-rich repeat and death domain-containing protein 1 OS=Homo sapiens OX=9606 GN=LRRD1 PE=2 SV=2	1	1	4	1	6.17	1.597	0.68	0.837533	11.08	7.86881e+06	1.25677e+07	2.40368e+06	4975134	5.36519e+06	8872402	11628266	8661882
Q9Y2F5	Little elongation complex subunit 1 OS=Homo sapiens OX=9606 GN=ICE1 PE=1 SV=5	1	1	6	1	13.76	1.788	0.84	0.777894	135.95	310663	179795	2159.98	249645	205682	35913.1		431505
A0A140T9R8	Lymphocyte antigen 6 complex locus protein G6d (Fragment) OS=Homo sapiens OX=9606 GN=LY6G6D PE=1 SV=1	13	1	1	1	2.82	3.119	1.64	0.160633	2.57	112940	352298	65289.1			249298	352298	100609
O43593	Lysine-specific demethylase hairless OS=Homo sapiens OX=9606 GN=HR PE=1 SV=5	2	1	1	1	2.53	2.383	1.25	0.423681	3.27	17818.1	42467.4		11265.7		45995.4	41529.6	29269.2
Q6MZR2	LysM and putative peptidoglycan-binding domain-containing protein 4 OS=Homo sapiens OX=9606 GN=LYSMD4 PE=2 SV=1	10	1	1	1	2.29	2.992	1.58	0.192007	0	121939	364893	70491.4			253802
O00754	Lysosomal alpha-mannosidase OS=Homo sapiens OX=9606 GN=MAN2B1 PE=1 SV=3	3	1	1	1	2.55	2.727	1.45	0.267959	68.6	50727.4	138325	45880.5	20499.7		96211.9
Q9NR99	Matrix-remodeling-associated protein 5 OS=Homo sapiens OX=9606 GN=MXRA5 PE=1 SV=3	1	1	1	1	2.85	70.71	6.14	1.43604e-15	0	64795	4.58167e+06	37457.3			3186793
A0A3B3IRX3	Mediator of RNA polymerase II transcription subunit 13 OS=Homo sapiens OX=9606 GN=MED13L PE=1 SV=1	1	1	1	1	3.02	2.987	1.58	0.192007	0	191259	571213			126628		571213
H7C4U7	Membrane-associated guanylate kinase, WW and PDZ domain-containing protein 1 (Fragment) OS=Homo sapiens OX=9606 GN=MAGI1 PE=1 SV=1	1	1	1	1	1.61	1.704	0.77	0.806581	40.65	14644.4	24959.4	11099.1	7062.29				17202.4
A0A7P0T9G7	Methionine synthase OS=Homo sapiens OX=9606 GN=MTR PE=4 SV=1	2	1	1	1	2.64	4.735	2.24	0.0191036	100.83	66727.7	315933			44178.8	415199	167210
Q8N2A8	Mitochondrial cardiolipin hydrolase OS=Homo sapiens OX=9606 GN=PLD6 PE=1 SV=1	8	1	1	1	2.84	2.683	1.42	0.283011	90.67	93732.1	251528	54185.5			331864	251528	67337.2
Q9BT17	Mitochondrial ribosome-associated GTPase 1 OS=Homo sapiens OX=9606 GN=MTG1 PE=1 SV=2	5	1	1	1	2.25	2.622	1.39	0.304274	59.92	344446	666311	199120	383353	119809	1.10591e+06	666311	428487
H0Y721	Mitochondrial tRNA methylthiotransferase CDK5RAP1 (Fragment) OS=Homo sapiens OX=9606 GN=CDK5RAP1 PE=1 SV=1	6	1	1	1	2.31	2.235	1.16	0.504731	41.66	150087	335513		125230	75296.9		335513
Q96T58	Msx2-interacting protein OS=Homo sapiens OX=9606 GN=SPEN PE=1 SV=1	2	4	4	4	9.02	2.327	1.22	0.448907	26.8	279097	649417	161343	215404	125991	451704
Q7Z5P9	Mucin-19 OS=Homo sapiens OX=9606 GN=MUC19 PE=1 SV=3	2	5	7	5	16.99	2.447	1.29	0.388877	157.68	218146	533788	49975.3		364451			367895
A7E2Y1	Myosin-7B OS=Homo sapiens OX=9606 GN=MYH7B PE=1 SV=4	2	2	4	2	9.6	1.773	0.83	0.786078	51.85	584318	1.03521e+06	260649	369441	416053	720042	801648	830878
Q8NCE2	Myotubularin-related protein 14 OS=Homo sapiens OX=9606 GN=MTMR14 PE=1 SV=2	2	1	4	1	8.88	1.655	0.73	0.825772	20.45	792954	1.31255e+06	459043	500648		787007	1.31255e+06	1.92489e+06
I3L3R7	NEDD4-binding protein 1 (Fragment) OS=Homo sapiens OX=9606 GN=N4BP1 PE=1 SV=1	9	1	1	1	2.05	2.027	1.02	0.636098	126.84	51874.6	105146	29988.1			158816	48420
Q6ZVC0	Neuronal tyrosine-phosphorylated phosphoinositide-3-kinase adapter 1 OS=Homo sapiens OX=9606 GN=NYAP1 PE=2 SV=1	2	1	5	1	11.81	1.585	0.66	0.837533	57.66	1.10701e+06	1.98283e+06	481900	699918	1.5537e+06		1.52223e+06	1.78011e+06
F5H0E3	Nucleoporin Nup43 (Fragment) OS=Homo sapiens OX=9606 GN=NUP43 PE=1 SV=1	8	2	2	2	3.76	1.522	0.61	0.857377	16.11	135436	206085	78293.9	96068.3	60645.5	143343
O76099	Olfactory receptor 7C1 OS=Homo sapiens OX=9606 GN=OR7C1 PE=2 SV=1	3	1	8	1	13.2	2.94	1.56	0.203099	79.23	767017	2.87843e+06	1.29982e+06	262348	507823	848644	2.87843e+06	2.12156e+06
P56715	Oxygen-regulated protein 1 OS=Homo sapiens OX=9606 GN=RP1 PE=2 SV=1	1	1	2	1	4.11	1.578	0.66	0.837712	25.38	585913	924653	298726	370449	468041	1.07098e+06	798281	637285
H0YJD1	Paired box protein Pax-8 (Fragment) OS=Homo sapiens OX=9606 GN=PAX8 PE=1 SV=1	13	1	1	1	2.71	1.879	0.91	0.729237	2.77	31329.9	58854.9	133099	19445.7	20742.8	40936.6
Q86YC2	Partner and localizer of BRCA2 OS=Homo sapiens OX=9606 GN=PALB2 PE=1 SV=1	5	3	5	3	10.55	2.423	1.28	0.402276	120.66	600316	493516	84798.1	515281	397454	1.30879e+06	493516	235875
A0A384DVU0	Patatin-like phospholipase domain-containing protein 6 OS=Homo sapiens OX=9606 GN=PNPLA6 PE=1 SV=1	1	1	1	1	2.58	2.194	1.13	0.536049	78.87	1.17525e+06	1.20662e+06	679401	247970	813906	2.30012e+06	1.20662e+06	592929
Q9GZU2	Paternally-expressed gene 3 protein OS=Homo sapiens OX=9606 GN=PEG3 PE=1 SV=1	3	2	2	2	5.3	1.869	0.9	0.734921	119.76	140246	262141	73665.8	88671.9	100733	470016	262141	34726.4
G3V171	Phosphatidylinositol 3,4,5-trisphosphate 3-phosphatase TPTE2 OS=Homo sapiens OX=9606 GN=TPTE2 PE=4 SV=1	6	1	1	1	2.37	5.067	2.34	0.0125243	0	154287	781844	89191.3			543813
B9DI82	Phosphoinositide phospholipase C (Fragment) OS=Homo sapiens OX=9606 GN=PLCH2 PE=1 SV=2	2	1	1	1	3.08	2.027	1.02	0.636098	54.41	250050	506799	132157	172924		173730	705692	349294
Q5SRE7	Phytanoyl-CoA dioxygenase domain-containing protein 1 OS=Homo sapiens OX=9606 GN=PHYHD1 PE=1 SV=2	8	1	1	1	2.64	2.713	1.44	0.272242	29.09	224180	608144	157495	116632		422996
Q9H307	Pinin OS=Homo sapiens OX=9606 GN=PNN PE=1 SV=5	4	2	2	2	4.16	1.624	0.7	0.837533	64.5	319091	518296		124149	343313		446626	414541
J3KNE3	Platelet-activating factor acetylhydrolase IB subunit alpha2 (Fragment) OS=Homo sapiens OX=9606 GN=PAFAH1B2 PE=1 SV=1	7	1	2	1	3.84	1.593	0.67	0.837533	82.76	21055.7	39165.6	12172	35194.8	8622.41	12386	88654.9	26993.6
D6RJH0	Platelet-derived growth factor receptor alpha (Fragment) OS=Homo sapiens OX=9606 GN=PDGFRA PE=1 SV=1	12	1	1	1	2.37	7.203	2.85	0.00104197	43.17	232601	1.67553e+06	179204	110348		1.16542e+06
Q5VTI5	Pleckstrin homology domain-containing family A member 6 OS=Homo sapiens OX=9606 GN=PLEKHA6 PE=1 SV=1	1	1	1	1	2	1.548	0.63	0.846568	0.73	201119	311278	116264			215444		215600
Q5T1F3	Pleckstrin homology domain-containing family G member 1 (Fragment) OS=Homo sapiens OX=9606 GN=PLEKHG1 PE=1 SV=1	67	1	1	1	3.35	1.547	0.63	0.846568	92.27	362252	560344	167783		299348		1.1448e+06	189031
A0A7P0T837	Probable dolichyl pyrophosphate Glc1Man9GlcNAc2 alpha-1,3-glucosyltransferase OS=Homo sapiens OX=9606 GN=ALG8 PE=4 SV=1	8	1	2	1	6.54	1.645	0.72	0.834918	20.55	36338.4	59786.8		22975.3		47746	52071.9
Q2NL68	Proline and serine-rich protein 3 OS=Homo sapiens OX=9606 GN=PROSER3 PE=1 SV=1	5	1	1	1	2.24	1.685	0.75	0.818437	59.56	102529	172776		60044.4	73286.5	695842	172776	71036.2
A0A087X0X9	Pro-neuregulin-1, membrane-bound isoform OS=Homo sapiens OX=9606 GN=NRG1 PE=4 SV=1	3	1	1	1	1.67	2.015	1.01	0.637752	33.7	1.32095e+06	2.66227e+06	479169	835183	1.13184e+06	1955678	2.37104e+06	1834879
A0A590UJP0	Protection of telomeres protein 1 OS=Homo sapiens OX=9606 GN=POT1 PE=1 SV=1	6	1	1	1	3.54	1.663	0.73	0.825772	0	186598	310396			123542			213930
Q9UPA5	Protein bassoon OS=Homo sapiens OX=9606 GN=BSN PE=1 SV=4	0	1	2	1	4.39	1.611	0.69	0.837533	19.5	883528	1.25353e+06	449629	613424	584962	1.23013e+06	1.25353e+06	863581
Q9H694	Protein bicaudal C homolog 1 OS=Homo sapiens OX=9606 GN=BICC1 PE=1 SV=2	3	2	2	2	4.73	2.077	1.05	0.616186	36.31	89855	186617	51944.2			101847	237838
Q96SW2	Protein cereblon OS=Homo sapiens OX=9606 GN=CRBN PE=1 SV=1	9	1	1	1	3.21	1.592	0.67	0.837533	5.02	175323	279161	104905	79038.2	116077		279161
Q5T593	Protein FAM219A (Fragment) OS=Homo sapiens OX=9606 GN=FAM219A PE=1 SV=8	10	1	7	1	17.85	2.024	1.02	0.636098	40.2	338150	715683	149655		292437	554557	715683	404870
Q14289	Protein-tyrosine kinase 2-beta OS=Homo sapiens OX=9606 GN=PTK2B PE=1 SV=2	1	1	1	1	2.29	2.908	1.54	0.209961	11.67	131881	383509	82475.8	77078		266751
A0A1B0GUA6	Putative coiled-coil domain-containing protein 195 OS=Homo sapiens OX=9606 GN=CCDC195 PE=5 SV=1	7	1	3	1	4.18	1.615	0.69	0.837533	12.45	295288	476815		198468	183909	303366		359268
Q8WUF5	RelA-associated inhibitor OS=Homo sapiens OX=9606 GN=PPP1R13L PE=1 SV=4	1	1	1	1	1.68	2.131	1.09	0.573554	129.39	148166	333856	85653.2	89612	114682		786013	97733.3
P10745	Retinol-binding protein 3 OS=Homo sapiens OX=9606 GN=RBP3 PE=1 SV=2	1	1	2	1	4.67	2.096	1.07	0.59858	33.8	524771	882691	303364	521593	268229	1.24324e+06	882691	585382
E9PJK4	Rho GTPase-activating protein 42 OS=Homo sapiens OX=9606 GN=ARHGAP42 PE=1 SV=1	7	2	2	2	5.7	2.034	1.02	0.636098	31.73	25767.2	52400.7		16291.5			42371.9	44663.3
A8MVX0	Rho guanine nucleotide exchange factor 33 OS=Homo sapiens OX=9606 GN=ARHGEF33 PE=2 SV=2	3	1	1	1	2.68	2.343	1.23	0.440991	36	26206.1	61400.2		13027.1	22067.8	42707
J3QL17	RNA helicase (Fragment) OS=Homo sapiens OX=9606 GN=DDX25 PE=1 SV=1	5	1	5	1	13.35	4.1	2.04	0.0422487	48.02	20992.3	86073.7		18250.5	10107.6	59868.8
F5H658	RNA helicase OS=Homo sapiens OX=9606 GN=DHX8 PE=1 SV=1	5	3	3	3	7.06	1.723	0.78	0.802952	47.63	154224	249401	53506.1	97509.8	134912	244156	249401	161392
A0A1B0GWB9	SAM and SH3 domain-containing protein 1 (Fragment) OS=Homo sapiens OX=9606 GN=SASH1 PE=1 SV=1	6	1	1	1	2.98	1.883	0.91	0.729237	48.24	116226	218907	67188.8	73150.6	115208	152261	147676	228349
Q86TD4	Sarcalumenin OS=Homo sapiens OX=9606 GN=SRL PE=1 SV=3	7	1	1	1	2.58	5.202	2.38	0.0106189	0	15890.3	82655.4		10046.8		57491.2
A0A5F9VB99	Sarcolemmal membrane-associated protein OS=Homo sapiens OX=9606 GN=SLMAP PE=1 SV=1	3	1	1	1	2.62	1.933	0.95	0.701722	0	118593	229233			78517.2		229233
Q15424	Scaffold attachment factor B1 OS=Homo sapiens OX=9606 GN=SAFB PE=1 SV=4	2	2	2	1	3.02	6.605	2.72	0.00200745	61.39	64992.9	429297		41092.4		446813		197731
Q9NR16	Scavenger receptor cysteine-rich type 1 protein M160 OS=Homo sapiens OX=9606 GN=CD163L1 PE=1 SV=2	1	1	1	1	1.6	1.798	0.85	0.775288	97.04	24021.8	43182.6		15905.9	15186.4	57004.5	22753
Q16629	Serine/arginine-rich splicing factor 7 OS=Homo sapiens OX=9606 GN=SRSF7 PE=1 SV=1	8	1	1	1	2.03	2.017	1.01	0.637752	49.38	103728	209216	59964.2			585565	139531	144195
Q96Q15	Serine/threonine-protein kinase SMG1 OS=Homo sapiens OX=9606 GN=SMG1 PE=1 SV=3	2	4	4	4	8.43	1.709	0.77	0.802952	103.78	159600	272812	92263.2			364444	142045
A0A0A0MSJ8	Serine/threonine-protein phosphatase 6 regulatory subunit 2 (Fragment) OS=Homo sapiens OX=9606 GN=PPP6R2 PE=1 SV=1	3	1	3	1	6.7	1.663	0.73	0.825772	0	302488	502935	174865			349817
H0YLM1	SH2 domain-containing adapter protein F OS=Homo sapiens OX=9606 GN=SHF PE=1 SV=1	5	1	11	1	27.83	1.661	0.73	0.825772	30.32	271911	487165	253716	171918	161218	281315	487165	346909
D6RI07	SH3 domain and tetratricopeptide repeat-containing protein 1 OS=Homo sapiens OX=9606 GN=SH3TC1 PE=1 SV=1	21	2	3	2	7.45	1.661	0.73	0.825772	19.28	342274	659557		266654	183909	580458		359268
A0A2R8Y6X5	Sodium bicarbonate transporter-like protein 11 OS=Homo sapiens OX=9606 GN=SLC4A11 PE=4 SV=1	18	1	1	1	2.07	1.576	0.66	0.838409	20.96	72851.4	114819	42114.6	76349	42322.7		121335	74884.8
B1AKY9	Sodium/potassium-transporting ATPase subunit alpha OS=Homo sapiens OX=9606 GN=ATP1A2 PE=1 SV=1	2	1	1	1	3.34	2.931	1.55	0.205397	57.3	94892.4	259913		46595.4	80895.2	1.07076e+06	259913	123726
P09238	Stromelysin-2 OS=Homo sapiens OX=9606 GN=MMP10 PE=1 SV=1	7	1	1	1	3.12	1.631	0.71	0.837533	49.33	134316	219003	96387.5	68410.6		227722	146496
O43760	Synaptogyrin-2 OS=Homo sapiens OX=9606 GN=SYNGR2 PE=1 SV=1	4	1	1	1	1.97	1.555	0.64	0.846568	34.5	164394	255625	95034.5			223931	202965
O43761	Synaptogyrin-3 OS=Homo sapiens OX=9606 GN=SYNGR3 PE=1 SV=2	4	1	1	1	1.88	2.849	1.51	0.22723	0	173546	494390			114900	343874
H7BZ54	Tetratricopeptide repeat protein 31 (Fragment) OS=Homo sapiens OX=9606 GN=TTC31 PE=1 SV=1	19	2	2	2	5.21	2.395	1.26	0.418544	102.99	75027.8	179679		65056.2	36220.9	953151	179679	36006.1
G3V3A5	Tetratricopeptide repeat protein 6 OS=Homo sapiens OX=9606 GN=TTC6 PE=1 SV=1	1	1	1	1	3.04	2.701	1.43	0.276519	11.26	656002	1.77185e+06	409125		402584	1.23241e+06
F8W809	Thioredoxin-disulfide reductase OS=Homo sapiens OX=9606 GN=TXNRD1 PE=1 SV=1	7	2	2	2	4.58	1.582	0.66	0.837533	12.31	230574	364695	122685	158387		253665
Q9BQ50	Three prime repair exonuclease 2 OS=Homo sapiens OX=9606 GN=TREX2 PE=1 SV=2	5	1	1	1	2.06	1.738	0.8	0.791677	44.56	443011	770060	216830	302655	293307	714612	456016	530737
Q5W0C6	Torsin-3A (Fragment) OS=Homo sapiens OX=9606 GN=TOR3A PE=1 SV=1	17	1	2	1	5.74	3.289	1.72	0.12826	12.34	160514	527892	100837	93388.9		367176
Q9NQ03	Transcriptional repressor scratch 2 OS=Homo sapiens OX=9606 GN=SCRT2 PE=2 SV=3	10	2	3	2	5.95	1.554	0.64	0.846568	41.92	426730	663300	91771.4	269805	393909	461359
A0A087WYP7	Transducin beta-like protein 3 OS=Homo sapiens OX=9606 GN=TBL3 PE=1 SV=1	4	1	1	1	2.54	1.862	0.9	0.740725	71.28	609694	1.13554e+06		210951	737641		852963	1.0419e+06
Q9BX84	Transient receptor potential cation channel subfamily M member 6 OS=Homo sapiens OX=9606 GN=TRPM6 PE=1 SV=2	2	2	2	2	6.25	1.523	0.61	0.857377	35.49	808292	1.50978e+06	467264	268554	721823	1.05013e+06	1.51536e+06	922985
A0A7I2V650	Transmembrane protease serine 2 OS=Homo sapiens OX=9606 GN=TMPRSS2 PE=1 SV=1	3	1	1	1	2.04	1.989	0.99	0.65807	99.65	18032.4	35869.7	31792.9	11401.2	6792.17	24949.3
C9JBJ1	Trifunctional purine biosynthetic protein adenosine-3 (Fragment) OS=Homo sapiens OX=9606 GN=GART PE=1 SV=8	6	1	1	1	2.2	1.715	0.78	0.802952	119.8	574048	984267	300451	400878		1.94607e+06	984267	129585
A0A494C159	Tripeptidyl-peptidase 2 (Fragment) OS=Homo sapiens OX=9606 GN=TPP2 PE=1 SV=1	31	1	1	1	2.61	1.962	0.97	0.682397	16.56	138328	271347		87459.1		210987	242729
P59282	Tubulin polymerization-promoting protein family member 2 OS=Homo sapiens OX=9606 GN=TPPP2 PE=1 SV=2	16	1	1	1	2.54	1.808	0.85	0.774914	38.46	3.09772e+07	5.18354e+07	17907584	13078764	26310862	27338958		47114648
I3L3P4	Tumor necrosis factor receptor superfamily member 12A OS=Homo sapiens OX=9606 GN=TNFRSF12A PE=4 SV=1	4	1	1	1	1.51	2.323	1.22	0.450955	0	24252.2	56343		15333.7		39189.5
Q70CQ2	Ubiquitin carboxyl-terminal hydrolase 34 OS=Homo sapiens OX=9606 GN=USP34 PE=1 SV=2	0	1	1	1	2.22	1.577	0.66	0.838409	56.53	108710	171450	49113.2	68733.1	98584.2	225000	171450	57134.4
A0A0G2JQD3	Uncharacterized protein (Fragment) OS=Homo sapiens OX=9606 PE=4 SV=1	10	1	1	1	2.56	1.861	0.9	0.740725	0	28113	52304.8			18612.9		52304.8
A0A2R8YFF1	Uncharacterized protein (Fragment) OS=Homo sapiens OX=9606 PE=4 SV=1	4	1	1	1	2.71	1.699	0.76	0.807152	86.09	172325	319131	99618.9	95658.5	189020	337302	319131	74271
O00160	Unconventional myosin-If OS=Homo sapiens OX=9606 GN=MYO1F PE=1 SV=3	1	1	2	1	3.25	2.027	1.02	0.636098	10.77	319760	648200	234854	202172	197364	450857
A0A140TA25	Unconventional myosin-Ih OS=Homo sapiens OX=9606 GN=MYO1H PE=1 SV=1	2	2	3	2	8.41	2.828	1.5	0.232837	84.73	176742	439593		111652	117116	2.02391e+06	439593	159732
A0A2R8Y712	Unconventional myosin-XV OS=Homo sapiens OX=9606 GN=MYO15A PE=3 SV=1	8	2	2	2	6.01	3.731	1.9	0.0684379	22.44	130613	487356	88975.3	82581.4	59007.8	338982
Q9Y6X6	Unconventional myosin-XVI OS=Homo sapiens OX=9606 GN=MYO16 PE=1 SV=3	1	1	1	1	2.07	2.943	1.56	0.202603	0.98	275992	812287	158499	174498	643591		812287
Q15849	Urea transporter 2 OS=Homo sapiens OX=9606 GN=SLC14A2 PE=1 SV=3	2	1	1	1	2.58	1.628	0.7	0.837533	0	151824	247132		95992.3		171893
Q8TBZ3	WD repeat-containing protein 20 OS=Homo sapiens OX=9606 GN=WDR20 PE=1 SV=2	2	1	1	1	2.59	1.549	0.63	0.846568	29.51	456261	653961	282105	146063	302079		585093	503771
Q96DT7	Zinc finger and BTB domain-containing protein 10 OS=Homo sapiens OX=9606 GN=ZBTB10 PE=1 SV=2	2	1	1	1	2.17	1.922	0.94	0.709884	8.89	195061	374878			129145	260747	397346	153356
Q9ULD9	Zinc finger protein 608 OS=Homo sapiens OX=9606 GN=ZNF608 PE=1 SV=4	1	1	1	1	2.21	1.684	0.75	0.818437	86.39	137748	232034		77168.3	102929	299308		86232.1
E9PIB9	Zinc finger protein GLI1 (Fragment) OS=Homo sapiens OX=9606 GN=GLI1 PE=1 SV=1	25	1	1	1	3.21	1.849	0.89	0.742574	58.05	1.87561e+06	2.84158e+06	1.14975e+06	1.18588e+06	786610	3.13462e+06	1.7917e+06
Protein which are more abundant in control
Accession	Description	Coverage [%]	# Peptides	# PSMs	# Unique Peptides	Score Sequest HT: Sequest HT	Abundance Ratio: (NC) / (N)	Abundance Ratio (log2): (NC) / (N)	Abundance Ratio Adj. P-Value: (NC) / (N)	Abundance Ratio Variability [%]: (NC) / (N)	Abundances (Grouped): N	Abundances (Grouped): NC	Abundance: F10: Control, N	Abundance: F11: Control, N	Abundance: F12: Control, N	Abundance: F1: Sample, NC	Abundance: F2: Sample, NC	Abundance: F3: Sample, NC
O00232	26S proteasome non-ATPase regulatory subunit 12 OS=Homo sapiens OX=9606 GN=PSMD12 PE=1 SV=3	3	1	1	1	2.05	0.422	-1.25	0.304274	21.19	460047	194040		278617	317980	116319		155174
A0A5F9ZHH2	2-arachidonoylglycerol hydrolase ABHD12 (Fragment) OS=Homo sapiens OX=9606 GN=ABHD12 PE=1 SV=1	7	1	1	1	2.64	0.881	-0.18	0.942466	8.06	132857	116999			87961.2	81378.6	195789	76481
Q7Z2D5	2-lysophosphatidate phosphatase PLPPR4 OS=Homo sapiens OX=9606 GN=PLPPR4 PE=1 SV=1	5	2	2	2	4.77	0.01	-6.64	6.48429e-17		127706		67631.9		92293.4
S4R408	Acetylcholinesterase collagenic tail peptide (Fragment) OS=Homo sapiens OX=9606 GN=COLQ PE=4 SV=1	9	1	1	1	2.85	0.61	-0.71	0.772828	39.4	214656	130847		104360	184823			90181.7
A6NL76	Actin, alpha skeletal muscle OS=Homo sapiens OX=9606 GN=ACTA1 PE=1 SV=3	8	1	2	1	4.36	0.01	-6.64	6.48429e-17		519065		236980	415549
A0A0C4DGA7	Actin-binding LIM protein 3 OS=Homo sapiens OX=9606 GN=ABLIM3 PE=1 SV=1	2	1	6	1	13.33	0.3	-1.73	0.0729052	22.1	288229	86602.6			190829	70787.3	66164.3	59687.9
F8VR50	Actin-related protein 2/3 complex subunit 3 (Fragment) OS=Homo sapiens OX=9606 GN=ARPC3 PE=1 SV=1	20	1	1	1	2.21	0.733	-0.45	0.858366	54	965064	995112	498638	610171	1.34788e+06	408283	995112	1.02912e+06
O60266	Adenylate cyclase type 3 OS=Homo sapiens OX=9606 GN=ADCY3 PE=1 SV=3	2	1	1	1	2.53	0.682	-0.55	0.837533	27.56	216590	147610		136941		102671	181307	38127.8
A0A7P0T9A7	Adenylosuccinate lyase OS=Homo sapiens OX=9606 GN=ADSL PE=4 SV=1	5	1	1	1	2.62	0.752	-0.41	0.864844	16.63	2.60851e+06	2146752	1448302	1.64926e+06	2.10127e+06	1310914	2146752	1.6442e+06
A0A0C4DFV3	Adhesion G protein-coupled receptor F4 OS=Homo sapiens OX=9606 GN=ADGRF4 PE=1 SV=1	5	2	3	2	7.24	0.922	-0.12	0.95949	24.04	351681	324377	186803	222354	261554	434366	324377	192371
Q8IZF6	Adhesion G-protein coupled receptor G4 OS=Homo sapiens OX=9606 GN=ADGRG4 PE=2 SV=2	1	1	2	1	4.61	0.613	-0.71	0.774914	26.58	246212	150820	142332	156520	157953	223648	127895	103947
A8MQ02	Afadin OS=Homo sapiens OX=9606 GN=AFDN PE=1 SV=2	2	2	2	2	4.69	0.706	-0.5	0.842996	19.63	516589	364957	236610	326618	344824	192279	420640	251534
Q9Y2D5	A-kinase anchor protein 2 OS=Homo sapiens OX=9606 GN=AKAP2 PE=1 SV=3	5	2	2	2	4.2	0.824	-0.28	0.911849	71.35	247786	393720	132889	326215	164053	295793	181805	271358
P02768	Albumin OS=Homo sapiens OX=9606 GN=ALB PE=1 SV=2	89	97	6628	97	24984.6	0.984	-0.02	0.978952	56.09	9.78785e+09	9.437e+09	5.78122e+09	6.18846e+09	6.45994e+09	6.01412e+09	9.63094e+09	6.50413e+09
P30837	Aldehyde dehydrogenase X, mitochondrial OS=Homo sapiens OX=9606 GN=ALDH1B1 PE=1 SV=3	2	1	1	1	1.87	0.974	-0.04	0.969896	17.43	331697	322946	184511	209719	427894	472158	322946	199167
Q9UBM8	Alpha-1,3-mannosyl-glycoprotein 4-beta-N-acetylglucosaminyltransferase C OS=Homo sapiens OX=9606 GN=MGAT4C PE=2 SV=2	8	1	1	1	3.55	0.697	-0.52	0.837533	90.36	41553.5	28962.2	42773.1		15450.7			19961.2
P02763	Alpha-1-acid glycoprotein 1 OS=Homo sapiens OX=9606 GN=ORM1 PE=1 SV=1	41	8	77	6	244.32	0.858	-0.22	0.934835	74.66	3.25039e+07	3.26984e+07	1.08153e+07	2.05509e+07	2.64146e+07	1.56049e+07	3.46569e+07	2.25362e+07
P0DUB6	Alpha-amylase 1A OS=Homo sapiens OX=9606 GN=AMY1A PE=1 SV=1	10	2	2	2	4.54	0.573	-0.8	0.701722	11.97	640129	381568	453091	404728	421463	254459		274291
Q86TB3	Alpha-protein kinase 2 OS=Homo sapiens OX=9606 GN=ALPK2 PE=1 SV=3	1	1	1	1	3.07	0.46	-1.12	0.411432	68.25	56662.3	26076.9	83021.9	35825.3	20030.1		34524.7	13574.9
Q8N6M6	Aminopeptidase O OS=Homo sapiens OX=9606 GN=AOPEP PE=2 SV=2	1	1	8	1	16.67	0.584	-0.78	0.720325	73.5	373390	202181	144310	444581	247213	140628	145859	403762
Q02763	Angiopoietin-1 receptor OS=Homo sapiens OX=9606 GN=TEK PE=1 SV=2	1	1	1	1	1.86	0.346	-1.53	0.146251	39.83	296573	102728			196354	217972	102728	55809
P08133	Annexin A6 OS=Homo sapiens OX=9606 GN=ANXA6 PE=1 SV=3	3	1	2	1	4.1	0.733	-0.45	0.858366	31.92	448511	355438	219851	283575	378423	247225	419064	166851
A0A4V7I447	Apolipoprotein B receptor OS=Homo sapiens OX=9606 GN=APOBR PE=1 SV=1	6	3	4	3	10.36	0.939	-0.09	0.95949	38.84	8.3912e+06	8.90837e+06	4.74386e+06	5.30542e+06	6.309e+06	6.19624e+06	7.48976e+06	6.53152e+06
P04114	Apolipoprotein B-100 OS=Homo sapiens OX=9606 GN=APOB PE=1 SV=2	46	163	615	163	2161.6	0.942	-0.09	0.95949	85.14	7.96381e+07	9.4761e+07	1.37632e+08	5.0352e+07	2.08979e+07	1.33253e+08	9.4761e+07	1.91849e+07
O95260	Arginyl-tRNA--protein transferase 1 OS=Homo sapiens OX=9606 GN=ATE1 PE=1 SV=2	5	1	1	1	3.38	0.01	-6.64	6.48429e-17		827048			522909
A6NEK1	Arrestin domain-containing protein 5 OS=Homo sapiens OX=9606 GN=ARRDC5 PE=3 SV=2	4	1	1	1	2.29	0.733	-0.45	0.858366	54	965064	995112	498638	610171	1.34788e+06	408283	995112	1.02912e+06
Q96QE3	ATPase family AAA domain-containing protein 5 OS=Homo sapiens OX=9606 GN=ATAD5 PE=1 SV=4	1	1	1	1	2.5	0.626	-0.67	0.786078	36.42	246204	130716	114262	155665	211489	180382	130716	85342.6
A0A669KBH0	AT-rich interactive domain-containing protein 5A OS=Homo sapiens OX=9606 GN=ARID5A PE=1 SV=1	14	1	1	1	3.15	0.553	-0.85	0.647625	55.8	166401	107547	93511	147775	110170		164791	48374.6
H0Y2Y0	Autophagy-related protein 4 homolog B (Fragment) OS=Homo sapiens OX=9606 GN=ATG4B PE=1 SV=1	28	1	1	1	2.57	0.505	-0.99	0.536683	30.07	549165	277430		283865	444730			191209
B7Z2L0	B-cell receptor-associated protein OS=Homo sapiens OX=9606 GN=BCAP29 PE=1 SV=1	7	1	2	1	4.12	0.774	-0.37	0.871411	20.14	112773	87273.5	74645.4	62272.1				60150.3
G3V0E4	Beta-MPP OS=Homo sapiens OX=9606 GN=PMPCB PE=1 SV=1	4	1	1	1	2.55	0.54	-0.89	0.624438	33.91	210596	113666		104414	177805		105891	84092.5
Q96PL2	Beta-tectorin OS=Homo sapiens OX=9606 GN=TECTB PE=2 SV=1	3	1	5	1	11.05	0.55	-0.86	0.637752	47.48	2.86573e+06	1.57674e+06	1.61446e+06	1.81189e+06	2.25469e+06	283658	1.57674e+06	1.59867e+06
P12644	Bone morphogenetic protein 4 OS=Homo sapiens OX=9606 GN=BMP4 PE=1 SV=1	8	1	1	1	2.53	0.58	-0.78	0.715089	69.14	106479	61805.2			70496.9	97322.2	61805.2	29049.6
O00238	Bone morphogenetic protein receptor type-1B OS=Homo sapiens OX=9606 GN=BMPR1B PE=1 SV=1	4	1	1	1	2.63	0.558	-0.84	0.658736	21.4	954067	508063	515635	645216		353384	486905	523559
A0A2R8Y4C2	Breast cancer anti-estrogen resistance protein 1 OS=Homo sapiens OX=9606 GN=BCAR1 PE=1 SV=1	5	2	5	2	12.42	0.881	-0.18	0.942466	39.96	3.04115e+06	2.53776e+06	1.57836e+06	1.9228e+06	2.92735e+06	4.35322e+06	2.50617e+06	1.74906e+06
P20851	C4b-binding protein beta chain OS=Homo sapiens OX=9606 GN=C4BPB PE=1 SV=1	6	1	2	1	6.39	0.742	-0.43	0.864844	40.25	141502	104925	74323.6	98466.6		219944	104925	57136.9
P27708	CAD protein OS=Homo sapiens OX=9606 GN=CAD PE=1 SV=3	0	1	2	1	3.08	0.01	-6.64	6.48429e-17		785349		454001	282385	536643
P55290	Cadherin-13 OS=Homo sapiens OX=9606 GN=CDH13 PE=1 SV=1	5	1	1	1	3.03	0.306	-1.71	0.0797751	26.2	1.05225e+06	322099		558017	830604	224037
Q9ULB4	Cadherin-9 OS=Homo sapiens OX=9606 GN=CDH9 PE=2 SV=2	1	1	1	1	1.63	0.51	-0.97	0.542618	0	1.09762e+06	559390		693979			559390
O75808	Calpain-15 OS=Homo sapiens OX=9606 GN=CAPN15 PE=1 SV=1	1	1	1	1	2.34	0.778	-0.36	0.872747	158.08	70965.5	55223.3	41024.3			97103.9		15055.4
K7ENJ5	cAMP-dependent protein kinase catalytic subunit alpha OS=Homo sapiens OX=9606 GN=PRKACA PE=1 SV=1	6	1	1	1	1.66	0.798	-0.32	0.88621	33.52	532526	425215		336695			339814	366717
Q9UDT6	CAP-Gly domain-containing linker protein 2 OS=Homo sapiens OX=9606 GN=CLIP2 PE=1 SV=1	9	4	4	4	10.23	0.489	-1.03	0.486712	36.86	1.35022e+06	639363	780546	752583	952062	574623	494813
C9JUX7	Carboxypeptidase B (Fragment) OS=Homo sapiens OX=9606 GN=CPB1 PE=1 SV=1	11	1	1	1	3.08	0.944	-0.08	0.95949	38.13	401335	378806		229880	293303	356424	378806	69009.5
P21941	Cartilage matrix protein OS=Homo sapiens OX=9606 GN=MATN1 PE=1 SV=1	3	1	2	1	4.15	0.683	-0.55	0.837533	33.26	2.41285e+06	1.63036e+06	1.1441e+06	1.52555e+06	1934357	940470	2.73882e+06	1.12367e+06
Q8WXD9	Caskin-1 OS=Homo sapiens OX=9606 GN=CASKIN1 PE=1 SV=1	1	1	4	1	12.74	0.527	-0.92	0.597104	70.53	904994	477154	383214	572192	818200	190418	477154	856594
H0YLT3	CD276 antigen OS=Homo sapiens OX=9606 GN=CD276 PE=4 SV=1	66	1	1	1	2.86	0.816	-0.29	0.907334	53.99	1.69944e+08	1.38591e+08	103180512	102306224		140079296	95373184
Q9NX58	Cell growth-regulating nucleolar protein OS=Homo sapiens OX=9606 GN=LYAR PE=1 SV=2	6	1	1	1	2.33	0.475	-1.07	0.448703	0	242331	115222			160441			79412.6
O43264	Centromere/kinetochore protein zw10 homolog OS=Homo sapiens OX=9606 GN=ZW10 PE=1 SV=3	3	1	1	1	2.63	0.245	-2.03	0.0251676	28.52	373953	91559.7	263291	194127			115492	50027.9
Q9Y4F5	Centrosomal protein of 170 kDa protein B OS=Homo sapiens OX=9606 GN=CEP170B PE=1 SV=4	2	1	1	1	2.95	0.311	-1.68	0.0868183	0	190338	59240.6	110032				59240.6
Q96MC4	CEP295 N-terminal-like protein OS=Homo sapiens OX=9606 GN=CEP295NL PE=2 SV=1	4	1	6	1	16.34	0.963	-0.05	0.966607	63.89	3.36955e+06	3.24563e+06	2.66828e+06	1.96677e+06	2.2309e+06	3.96684e+06	3.24563e+06	1.30505e+06
Q13370	cGMP-inhibited 3',5'-cyclic phosphodiesterase B OS=Homo sapiens OX=9606 GN=PDE3B PE=1 SV=2	2	1	1	1	3.47	0.692	-0.53	0.837533	65.03	382624	264620	124175	241918	288489	99596.7	480557	182381
Q9Y6A2	Cholesterol 24-hydroxylase OS=Homo sapiens OX=9606 GN=CYP46A1 PE=1 SV=1	7	1	1	1	3.2	0.01	-6.64	6.48429e-17		145983		156685	49712.6
O95503	Chromobox protein homolog 6 OS=Homo sapiens OX=9606 GN=CBX6 PE=1 SV=1	2	1	1	1	1.67	0.757	-0.4	0.868872	14.3	263050	199066		166316		235385	199066	125127
P08217	Chymotrypsin-like elastase family member 2A OS=Homo sapiens OX=9606 GN=CELA2A PE=1 SV=1	11	1	1	1	3.25	0.85	-0.24	0.933746	79.33	165118	124281	95452.6	69524.3	128857		241031	44166.1
H7BZV2	Cilia- and flagella-associated protein 69 (Fragment) OS=Homo sapiens OX=9606 GN=CFAP69 PE=1 SV=1	4	1	2	1	4.24	0.389	-1.36	0.22723	0	252607	98287.7	146029					67741.4
Q9BU20	Ciliogenesis and planar polarity effector 2 OS=Homo sapiens OX=9606 GN=CPLANE2 PE=1 SV=2	9	1	1	1	2.56	0.01	-6.64	6.48429e-17		1.95661e+06		1.32427e+06	1.05663e+06
P33240	Cleavage stimulation factor subunit 2 OS=Homo sapiens OX=9606 GN=CSTF2 PE=1 SV=1	2	1	1	1	1.67	0.01	-6.64	6.48429e-17		155174			116172	86764.5
K7EL06	CMRF35-like molecule 9 OS=Homo sapiens OX=9606 GN=CD300LG PE=1 SV=1	7	1	1	1	1.52	0.432	-1.21	0.327781	46.26	259947	112243	150273			219157	112243	58963
A0A024RBT8	Coiled-coil domain containing 62, isoform CRA_a OS=Homo sapiens OX=9606 GN=CCDC62 PE=1 SV=1	4	1	2	1	5.13	0.619	-0.69	0.777894	26.83	241738	149553		161126	151819		123715	124601
F8W912	Coiled-coil domain-containing protein 125 OS=Homo sapiens OX=9606 GN=CCDC125 PE=1 SV=1	5	1	2	1	5.18	0.402	-1.31	0.258539	2.89	830363	333825	470660	525005	1.03003e+06	232193
H7C4R2	Coiled-coil domain-containing protein 136 (Fragment) OS=Homo sapiens OX=9606 GN=CCDC136 PE=1 SV=1	3	2	2	2	4.87	0.426	-1.23	0.314604	120.11	39139.6	16683.8	23372.2	23956.4			35716.3	5371.28
Q0P6D6	Coiled-coil domain-containing protein 15 OS=Homo sapiens OX=9606 GN=CCDC15 PE=2 SV=2	1	1	1	1	2.12	0.474	-1.08	0.444871	20.56	341240	164376	225956		197241	114332	209033	85649.3
Q9BUN5	Coiled-coil domain-containing protein 28B OS=Homo sapiens OX=9606 GN=CCDC28B PE=1 SV=2	12	1	1	1	2.67	0.756	-0.4	0.868872	16.11	167402	126620		105842			113605	97266.8
Q9H0W5	Coiled-coil domain-containing protein 8 OS=Homo sapiens OX=9606 GN=CCDC8 PE=1 SV=2	3	1	2	1	5.17	0.406	-1.3	0.267959	83.99	530820	190193		243472	484450	482200	128430	131084
A6NC98	Coiled-coil domain-containing protein 88B OS=Homo sapiens OX=9606 GN=CCDC88B PE=1 SV=1	2	2	2	2	3.87	0.906	-0.14	0.95949	68.84	267517	242249	154648			264019	154604
F5GZK2	Collagen alpha-1(XXI) chain OS=Homo sapiens OX=9606 GN=COL21A1 PE=1 SV=2	7	3	5	3	11.94	0.629	-0.67	0.786078	3.6	76971	48383.3	43429.8	49860.5				33346.5
Q2UY09	Collagen alpha-1(XXVIII) chain OS=Homo sapiens OX=9606 GN=COL28A1 PE=2 SV=2	4	3	4	3	8.37	0.923	-0.12	0.95949	53.52	692649	469734	191194	495305	458586		738994	205787
Q8IWV2	Contactin-4 OS=Homo sapiens OX=9606 GN=CNTN4 PE=1 SV=1	1	1	17	1	28.68	0.592	-0.76	0.734276	35.58	6.66811e+06	5.04544e+06	5.2731e+06	3.60477e+06	4.41479e+06	3.75364e+06	3.18153e+06	3.4774e+06
Q96NU0	Contactin-associated protein-like 3B OS=Homo sapiens OX=9606 GN=CNTNAP3B PE=2 SV=3	4	2	2	2	5.05	0.01	-6.64	6.48429e-17		442437			480462	170548
C9J2U0	Cyclin E variant ex7del OS=Homo sapiens OX=9606 GN=CCNE1 PE=1 SV=3	7	1	2	1	5.6	0.743	-0.43	0.864844	68.51	218328	162140	61902.8	138040	211345	128773	162140	71037.7
P78396	Cyclin-A1 OS=Homo sapiens OX=9606 GN=CCNA1 PE=1 SV=1	8	2	3	2	6.72	0.683	-0.55	0.837533	33.26	2.41285e+06	1.63036e+06	1.1441e+06	1.52555e+06	1934357	940470	2.73882e+06	1.12367e+06
E9PJD7	Cysteine and histidine-rich protein 1 OS=Homo sapiens OX=9606 GN=CYHR1 PE=1 SV=1	4	1	1	1	2.59	0.01	-6.64	6.48429e-17		300068		173466
P31930	Cytochrome b-c1 complex subunit 1, mitochondrial OS=Homo sapiens OX=9606 GN=UQCRC1 PE=1 SV=3	6	2	2	2	5.81	0.907	-0.14	0.95949	75.55	357402	324099	206610			367891		136874
Q8WVS4	Cytoplasmic dynein 2 intermediate chain 1 OS=Homo sapiens OX=9606 GN=DYNC2I1 PE=1 SV=3	3	2	2	2	4.94	0.744	-0.43	0.864844	59.73	1.75803e+06	711924	1.1347e+06	1.11153e+06	677376	495181	1.40794e+06	431110
Q8NEM8	Cytosolic carboxypeptidase 3 OS=Homo sapiens OX=9606 GN=AGBL3 PE=2 SV=2	2	1	1	1	2.12	0.732	-0.45	0.858366	97.76	84660.2	61952.3	138331	53527.2	21143.8	67243.4	39700.4
A0A7I2V562	Cytospin-B OS=Homo sapiens OX=9606 GN=SPECC1 PE=1 SV=1	5	1	3	1	3.31	0.263	-1.93	0.0364978	146.58	2.13272e+06	129573	1.2939e+06	1.34843e+06	16830.9	409283	129573	35995.1
Q14154	DAP3-binding cell death enhancer 1 OS=Homo sapiens OX=9606 GN=DELE1 PE=1 SV=3	2	1	3	1	6.29	0.275	-1.86	0.0467661	72.46	2.13348e+06	586869	1.28579e+06	1.29389e+06		408198	1.14892e+06	251480
H0YLB2	DDB1- and CUL4-associated factor 11 (Fragment) OS=Homo sapiens OX=9606 GN=DCAF11 PE=1 SV=1	37	2	11	2	25.29	0.925	-0.11	0.95949	36.48	1.01201e+07	9.36141e+06	5.85034e+06	6.03421e+06	6.7657e+06	9.42273e+06	9.36141e+06	5178080
Q96BY6	Dedicator of cytokinesis protein 10 OS=Homo sapiens OX=9606 GN=DOCK10 PE=1 SV=3	2	3	9	3	19.52	0.815	-0.29	0.907334	87	261233	200755	297503	42510	172956	207972	134791
Q96E22	Dehydrodolichyl diphosphate synthase complex subunit NUS1 OS=Homo sapiens OX=9606 GN=NUS1 PE=1 SV=1	12	1	1	1	3.12	0.719	-0.48	0.846568	33.93	188943	135926	84231.2	119461	273343		135926
H0YGE5	DENN domain-containing protein 5B (Fragment) OS=Homo sapiens OX=9606 GN=DENND5B PE=1 SV=1	3	1	1	1	2.76	0.986	-0.02	0.978952	14.02	282190	289430	156693	178418	237125	176830	353188	199480
P32321	Deoxycytidylate deaminase OS=Homo sapiens OX=9606 GN=DCTD PE=1 SV=2	4	1	1	1	1.55	0.984	-0.02	0.978952	12.93	56462.5	55551.5		32721.5	40784			38286.9
J3KP30	Deoxynucleotidyltransferase terminal-interacting protein 2 OS=Homo sapiens OX=9606 GN=DNTTIP2 PE=1 SV=1	3	1	1	1	2.5	0.883	-0.18	0.944675	6.71	4.35649e+06	3.74129e+06	2.51844e+06	2.4943e+06	2917325	2.53659e+06	3.88889e+06	2.57855e+06
P17661	Desmin OS=Homo sapiens OX=9606 GN=DES PE=1 SV=3	5	1	1	1	2.52	0.949	-0.08	0.959685	30.19	212101	201227	97642.8	134103	209776		201227
Q7L5Y6	DET1 homolog OS=Homo sapiens OX=9606 GN=DET1 PE=1 SV=2	3	2	2	2	3.16	0.834	-0.26	0.921494	0	80797.8	67372.6		51085.2			67372.6
Q9H4E7	Differentially expressed in FDCP 6 homolog OS=Homo sapiens OX=9606 GN=DEF6 PE=1 SV=1	6	1	1	1	3.07	0.497	-1.01	0.511225	45.44	404182	256746	206922	345478	267599	178580	271807	70088.5
Q9UKQ2	Disintegrin and metalloproteinase domain-containing protein 28 OS=Homo sapiens OX=9606 GN=ADAM28 PE=1 SV=3	1	1	1	1	1.63	0.01	-6.64	6.48429e-17		141384		81732.6	74531.1	200700
Q9NW81	Distal membrane-arm assembly complex protein 2 OS=Homo sapiens OX=9606 GN=DMAC2 PE=1 SV=3	8	1	1	1	2.35	0.01	-6.64	6.48429e-17		69448.5		71501.4	24654.8
O76075	DNA fragmentation factor subunit beta OS=Homo sapiens OX=9606 GN=DFFB PE=1 SV=1	5	1	2	1	4.14	0.833	-0.26	0.920053	57.92	943376	1.28918e+06	490939	596459	1.11701e+06	491850	1.28918e+06	953814
A0A2U3TZM0	DNA helicase OS=Homo sapiens OX=9606 GN=CHD4 PE=1 SV=1	2	2	2	2	5.03	0.697	-0.52	0.837533	79.55	1.20973e+06	843765	983418	543915		1252823	843765	152078
Q9UHN1	DNA polymerase subunit gamma-2, mitochondrial OS=Homo sapiens OX=9606 GN=POLG2 PE=1 SV=1	4	1	1	1	2.54	0.466	-1.1	0.423681	50.37	1.06981e+06	606678	936639	676400	477636	524754	606678	174618
Q92878	DNA repair protein RAD50 OS=Homo sapiens OX=9606 GN=RAD50 PE=1 SV=1	2	2	2	2	4.59	0.506	-0.98	0.536683	33.52	394428	199644	182218		326773		199644
H7C5E9	DNA repair protein SWI5 homolog OS=Homo sapiens OX=9606 GN=SWI5 PE=1 SV=2	8	1	1	1	1.53	0.656	-0.61	0.816782	25.63	300339	182573		161897	233231	165736	162886	125832
H7C4N9	DNA replication licensing factor MCM2 (Fragment) OS=Homo sapiens OX=9606 GN=MCM2 PE=1 SV=1	11	1	1	1	2.3	0.815	-0.29	0.907334	19.19	373230	304362	221203	235978	215123	48724.6	304362	232647
C9IZC5	DNA-binding protein SATB1 (Fragment) OS=Homo sapiens OX=9606 GN=SATB1 PE=1 SV=1	8	1	1	1	2.39	0.694	-0.53	0.837533	0	460832	319997	266402				319997
Q6EEV4	DNA-directed RNA polymerase II subunit GRINL1A, isoforms 4/5 OS=Homo sapiens OX=9606 GN=POLR2M PE=1 SV=1	26	1	1	1	2.71	0.614	-0.7	0.774914	41.31	183812	112811	100762	122558			150725	58193.7
P24928	DNA-directed RNA polymerase II subunit RPB1 OS=Homo sapiens OX=9606 GN=POLR2A PE=1 SV=2	2	2	2	2	4.98	0.563	-0.83	0.678153	67	261664	147325		158249	181113		93334.6	160274
H7C2Y5	DnaJ_C domain-containing protein (Fragment) OS=Homo sapiens OX=9606 PE=1 SV=8	8	1	1	1	2.18	0.469	-1.09	0.43281	0	204378	95795.7	118149				95795.7
O60469	Down syndrome cell adhesion molecule OS=Homo sapiens OX=9606 GN=DSCAM PE=1 SV=2	2	2	2	2	5.03	0.466	-1.1	0.423681	50.37	1.06981e+06	606678	936639	676400	477636	524754	606678	174618
A0A0A0MRQ7	DPY30 domain-containing protein 2 OS=Homo sapiens OX=9606 GN=DYDC2 PE=1 SV=1	7	1	2	1	4.3	0.945	-0.08	0.95949	11.95	106234	101364	61412.5	62670.6	76502.1	56937.5	109187	69861.5
A0A0A0MTH5	Dual-specificity kinase OS=Homo sapiens OX=9606 GN=DYRK4 PE=1 SV=1	2	1	1	1	2.25	0.922	-0.12	0.95949	24.04	351681	324377	186803	222354	261554	434366	324377	192371
Q96M86	Dynein heavy chain domain-containing protein 1 OS=Homo sapiens OX=9606 GN=DNHD1 PE=2 SV=2	1	4	6	4	14.45	0.598	-0.74	0.742574	27.81	1.7751e+06	1.05999e+06	1.02617e+06	945081	1.32116e+06	621391	1.05999e+06	1.55968e+06
Q86Y13	E3 ubiquitin-protein ligase DZIP3 OS=Homo sapiens OX=9606 GN=DZIP3 PE=1 SV=2	3	2	2	2	4.82	0.457	-1.13	0.40223	77.33	3.97776e+06	1.90522e+06	2.31285e+06	2.50045e+06		1.6872e+06	1.90522e+06	540158
A0A0A0MTC1	E3 ubiquitin-protein ligase RNF213 OS=Homo sapiens OX=9606 GN=RNF213 PE=1 SV=1	1	4	5	4	12.64	0.846	-0.24	0.933746	49.09	184985	156410	106938			78578.3	216548
A0A6Q8PHK0	E3 ubiquitin-protein ligase TRIP12 OS=Homo sapiens OX=9606 GN=TRIP12 PE=1 SV=1	4	4	4	4	8.91	0.507	-0.98	0.536683	71.23	982684	498512	450779	621312	822458	667404	261079	343582
P0DPD7	EEF1A lysine methyltransferase 4 OS=Homo sapiens OX=9606 GN=EEF1AKMT4 PE=1 SV=1	5	1	1	1	2.56	0.813	-0.3	0.906858	1.35	122895	99973.1	50792.9	78408	81366		99973.1
A0A1B0GU13	EF-hand domain-containing protein 1 OS=Homo sapiens OX=9606 GN=EFHC1 PE=1 SV=1	2	1	1	1	1.68	0.745	-0.42	0.864844	82.05	135199	100735	88276.8	75681.3		126429	55826.7
A6NHQ4	Elongin BC and Polycomb repressive complex 2-associated protein OS=Homo sapiens OX=9606 GN=EPOP PE=1 SV=1	9	2	2	2	4	0.403	-1.31	0.25949	89.42	1.07604e+06	433120		373648	1.29716e+06		456581	283173
Q7Z2K6	Endoplasmic reticulum metallopeptidase 1 OS=Homo sapiens OX=9606 GN=ERMP1 PE=1 SV=2	1	1	2	1	3.76	0.01	-6.64	6.48429e-17		2.99721e+06		1.73265e+06
C9IZR8	Engulfment and cell motility protein 1 (Fragment) OS=Homo sapiens OX=9606 GN=ELMO1 PE=1 SV=1	18	1	1	1	2.5	0.961	-0.06	0.965457	50.93	179491	172556	150911	78029			279108	73526.3
O95936	Eomesodermin homolog OS=Homo sapiens OX=9606 GN=EOMES PE=1 SV=3	3	1	1	1	3.09	0.315	-1.67	0.0916719	58.86	164793	51840.7	95265.1	62826.4	171272		51840.7
Q9Y6B2	EP300-interacting inhibitor of differentiation 1 OS=Homo sapiens OX=9606 GN=EID1 PE=1 SV=1	9	1	4	1	8.99	0.835	-0.26	0.921494	56.07	155617	150722	125668	98390.7	99119.4	160434		67880.3
P54753	Ephrin type-B receptor 3 OS=Homo sapiens OX=9606 GN=EPHB3 PE=1 SV=2	3	1	2	1	5.6	0.01	-6.64	6.48429e-17		1.53957e+06		890006	1.02352e+06	186011
Q15006	ER membrane protein complex subunit 2 OS=Homo sapiens OX=9606 GN=EMC2 PE=1 SV=1	5	1	4	1	10.96	0.796	-0.33	0.885422	78.08	532355	422246	84885.9	336587	735978		291253	421906
Q15723	ETS-related transcription factor Elf-2 OS=Homo sapiens OX=9606 GN=ELF2 PE=1 SV=2	3	1	1	1	2.39	0.949	-0.08	0.959694	34.99	270573	279001	136621		205094	215529	145829	192292
P55884	Eukaryotic translation initiation factor 3 subunit B OS=Homo sapiens OX=9606 GN=EIF3B PE=1 SV=3	3	2	2	2	4.05	0.01	-6.64	6.48429e-17		57001.2		33535	27970.3	37739.1
K7ERL8	Eukaryotic translation initiation factor 3 subunit G OS=Homo sapiens OX=9606 GN=EIF3G PE=1 SV=1	68	1	1	1	2.52	0.768	-0.38	0.871411	36.48	176566	135528		82542.7	158102		168825	74985
K7EN32	Evolutionarily conserved-signaling intermediate in Toll pathway, mitochondrial OS=Homo sapiens OX=9606 GN=ECSIT PE=1 SV=1	6	1	1	1	2.01	0.422	-1.24	0.304274	30.51	350394	167758	160729	279195		116684	195950	76958.9
Q5VZK9	F-actin-uncapping protein LRRC16A OS=Homo sapiens OX=9606 GN=CARMIL1 PE=1 SV=1	2	2	2	2	3.68	0.198	-2.34	0.0065733	68.99	65231.9	12922.6	59139.1	26298.7				8906.43
Q9NVI1	Fanconi anemia group I protein OS=Homo sapiens OX=9606 GN=FANCI PE=1 SV=4	1	1	2	1	4.27	0.945	-0.08	0.95949	11.95	106234	101364	61412.5	62670.6	76502.1	56937.5	109187	69861.5
O75426	F-box only protein 24 OS=Homo sapiens OX=9606 GN=FBXO24 PE=1 SV=2	3	1	1	1	2.05	0.611	-0.71	0.774914	6.23	634243	387398	382382	384506			387398
Q8TF61	F-box only protein 41 OS=Homo sapiens OX=9606 GN=FBXO41 PE=2 SV=5	3	1	1	1	2.01	0.79	-0.34	0.883598	7.01	140905	111343			93289.5		106205	80451.8
Q9BQ87	F-box-like/WD repeat-containing protein TBL1Y OS=Homo sapiens OX=9606 GN=TBL1Y PE=1 SV=1	3	2	2	2	3.5	0.946	-0.08	0.95949	75.43	282260	266929		178462		573862	176917	183972
A0A0A0MTS9	FH1/FH2 domain-containing protein 3 (Fragment) OS=Homo sapiens OX=9606 GN=FHOD3 PE=1 SV=1	3	1	3	1	7.96	0.616	-0.7	0.774914	43.95	180014	131616	237186	95089.1	119183	159931	131616	63818.7
P10767	Fibroblast growth factor 6 OS=Homo sapiens OX=9606 GN=FGF6 PE=1 SV=4	20	2	2	2	4.86	0.339	-1.56	0.13206	8.18	228505	77418.1	139590	136718			77418.1
P98095	Fibulin-2 OS=Homo sapiens OX=9606 GN=FBLN2 PE=1 SV=2	2	2	2	2	3.75	0.659	-0.6	0.822847	83.54	249349	164391	122841	184996		212673	88383.7
Q9H461	Frizzled-8 OS=Homo sapiens OX=9606 GN=FZD8 PE=1 SV=1	7	4	5	4	10.3	0.624	-0.68	0.786078	7.52	175676	109640	65132.2	116705	116311	47416.9	115499	75565.7
O00757	Fructose-1,6-bisphosphatase isozyme 2 OS=Homo sapiens OX=9606 GN=FBP2 PE=1 SV=2	6	1	6	1	14.56	0.811	-0.3	0.905371	17.8	1.83683e+06	1.48959e+06	1.01848e+06	1.16135e+06	1.31668e+06	349237	1.69282e+06	1.02665e+06
Q9UN88	Gamma-aminobutyric acid receptor subunit theta OS=Homo sapiens OX=9606 GN=GABRQ PE=1 SV=2	4	1	1	1	3.19	0.01	-6.64	6.48429e-17		25515.3		29801.5	16132.3	11068.4
O76070	Gamma-synuclein OS=Homo sapiens OX=9606 GN=SNCG PE=1 SV=2	7	1	1	1	1.68	0.122	-3.03	0.000161079	48.14	119342	14571.5		54831.2	108733			10042.9
Q96RT8	Gamma-tubulin complex component 5 OS=Homo sapiens OX=9606 GN=TUBGCP5 PE=1 SV=1	2	1	1	1	3.3	0.755	-0.41	0.868872	34.9	232021	197180		128264	175692	80894.4	203515	135899
A0A3B3ISA1	GATOR complex protein WDR24 OS=Homo sapiens OX=9606 GN=WDR24 PE=1 SV=1	3	1	1	1	2.52	0.672	-0.57	0.832286	30.42	169357	113819		90347.5	132890		89461.3	99805
D6RF35	Gc-globulin OS=Homo sapiens OX=9606 GN=GC PE=1 SV=1	59	23	168	23	634.35	0.982	-0.03	0.978851	43.13	3.09107e+07	2.92235e+07	1.22594e+07	1.95436e+07	2.33149e+07	1.6037e+07	3.07702e+07	2.01413e+07
D6RD79	GDT1 family protein OS=Homo sapiens OX=9606 GN=TMEM165 PE=1 SV=1	8	1	2	1	3.25	0.334	-1.58	0.122752	79.44	278732	92964.4	161132				155282	38359
A8MX75	General transcription and DNA repair factor IIH helicase subunit XPD (Fragment) OS=Homo sapiens OX=9606 GN=ERCC2 PE=1 SV=2	2	1	1	1	3.34	0.923	-0.12	0.95949	32.51	345197	318697	157444	257615	228547	221671	409317	142132
A0A494C1K3	General transcription factor II-I OS=Homo sapiens OX=9606 GN=GTF2I PE=1 SV=1	5	3	4	3	8.72	0.869	-0.2	0.942466	59.74	230557	200780	101127	145772	202212		297653	93343.5
A0A087WX15	Glutamate receptor-interacting protein 2 OS=Homo sapiens OX=9606 GN=GRIP2 PE=1 SV=1	3	2	2	2	5.79	0.876	-0.19	0.942466	8.92	264378	231630		167156			218115	169536
F8VRU3	Glutamyl-tRNA(Gln) amidotransferase subunit C, mitochondrial OS=Homo sapiens OX=9606 GN=GATC PE=1 SV=1	17	1	1	1	2.24	0.62	-0.69	0.777894	40.07	1.36903e+06	849087	736960		973380	443537		779219
A6NC05	Glutaredoxin-like protein C5orf63 OS=Homo sapiens OX=9606 GN=C5orf63 PE=2 SV=3	13	1	1	1	2.58	0.777	-0.36	0.871903	10.04	174723	135819	108080		108108			93608.4
A6NDG6	Glycerol-3-phosphate phosphatase OS=Homo sapiens OX=9606 GN=PGP PE=1 SV=1	4	1	1	1	1.76	0.491	-1.03	0.493077	61.09	185244	90908.9	50242	227911	122646		121782	46771.8
A0A7I2V627	Glycogen synthase kinase-3 alpha OS=Homo sapiens OX=9606 GN=GSK3A PE=1 SV=1	41	1	2	1	5.73	0.709	-0.5	0.845076	122.53	1.98088e+06	400799	1.14513e+06	281863	1.64154e+06	219798	400799	1.25498e+06
J3KQ80	Golgin subfamily A member 6-like protein 4 OS=Homo sapiens OX=9606 GN=GOLGA6L4 PE=3 SV=2	3	1	2	1	4.4	0.384	-1.38	0.21564	129.51	826206	317062		522377		485469	144031
Q9BZJ8	G-protein coupled receptor 61 OS=Homo sapiens OX=9606 GN=GPR61 PE=1 SV=2	4	1	1	1	2.62	0.861	-0.22	0.934835	25.46	219581	189075	115064	153158			228252	107946
P51124	Granzyme M OS=Homo sapiens OX=9606 GN=GZMM PE=1 SV=2	10	1	5	1	13.42	0.746	-0.42	0.864844	52.85	1.47881e+06	1.30542e+06	726328	934995	1.44623e+06	767307	2.04423e+06	899715
Q9H706	GRB2-associated and regulator of MAPK protein 1 OS=Homo sapiens OX=9606 GN=GAREM1 PE=1 SV=2	1	1	1	1	1.55	0.71	-0.49	0.846137	0	967391	686426	559238				686426
Q2WGN9	GRB2-associated-binding protein 4 OS=Homo sapiens OX=9606 GN=GAB4 PE=2 SV=1	2	1	2	1	3.04	0.43	-1.22	0.323994	27.06	305304	131355	144310		247213		145859	81528.9
Q9BZE4	GTP-binding protein 4 OS=Homo sapiens OX=9606 GN=GTPBP4 PE=1 SV=3	3	1	1	1	2.52	0.967	-0.05	0.967927	94.98	503224	486808	269845	375252	333172	105954	486808	933677
A6NLG4	HCG1786841, isoform CRA_b OS=Homo sapiens OX=9606 GN=SHOX2 PE=1 SV=2	4	1	1	1	1.5	0.01	-6.64	6.48429e-17		202649		50547	184073	134169
A0A1W2PP81	HCG1809904 OS=Homo sapiens OX=9606 GN=TAF11L7 PE=3 SV=1	9	1	1	1	2.07	0.779	-0.36	0.872747	110.76	1.21497e+06	946873	509838	1058249		1.6229e+06	384256
G3V4N2	HCG2042738, isoform CRA_a OS=Homo sapiens OX=9606 GN=hCG_2042738 PE=3 SV=1	22	1	2	1	3.37	0.01	-6.64	6.48429e-17		6.02212e+07			38075432
P34932	Heat shock 70 kDa protein 4 OS=Homo sapiens OX=9606 GN=HSPA4 PE=1 SV=4	2	1	1	1	2.26	0.72	-0.47	0.846568	68.91	148050	106645	75542.5		111052	163049	106645	44897.3
P09105	Hemoglobin subunit theta-1 OS=Homo sapiens OX=9606 GN=HBQ1 PE=1 SV=2	8	1	1	1	2	0.293	-1.77	0.0656072	78.96	1.39255e+06	407445	698661	1.01448e+06			728057	157155
P05546	Heparin cofactor 2 OS=Homo sapiens OX=9606 GN=SERPIND1 PE=1 SV=3	28	7	12	7	47.26	0.947	-0.08	0.95949	43.98	645586	1.00159e+06	405666	408178	344074	713724	796278	690313
Q969F9	Hermansky-Pudlak syndrome 3 protein OS=Homo sapiens OX=9606 GN=HPS3 PE=1 SV=1	1	1	2	1	4.53	0.244	-2.03	0.0249969	25.3	230117	56259	129482	145494	272774	59848	56259	38107.2
Q86YV9	Hermansky-Pudlak syndrome 6 protein OS=Homo sapiens OX=9606 GN=HPS6 PE=1 SV=1	4	1	1	1	2.51	0.817	-0.29	0.908205	4.51	346949	282602	203585	216110		192024	282602	315698
P14866	Heterogeneous nuclear ribonucleoprotein L OS=Homo sapiens OX=9606 GN=HNRNPL PE=1 SV=2	5	2	3	2	5.89	0.704	-0.51	0.840623	55.46	281952	198445	162993			199004		94864.5
M0R3F1	Heterogeneous nuclear ribonucleoprotein U-like protein 1 (Fragment) OS=Homo sapiens OX=9606 GN=HNRNPUL1 PE=1 SV=1	7	2	2	2	6.09	0.859	-0.22	0.934835	11.05	156201	134192	83505.8	98759.5	143615		129168	96084.3
O14929	Histone acetyltransferase type B catalytic subunit OS=Homo sapiens OX=9606 GN=HAT1 PE=1 SV=1	5	1	6	1	17.25	0.633	-0.66	0.791677	19.13	74803.6	47366.8	73909.5	41192.8	49525.6	32946.1
A0A140T953	HLA class I histocompatibility antigen, B alpha chain (Fragment) OS=Homo sapiens OX=9606 GN=HLA-B PE=1 SV=1	19	2	3	2	7.27	0.01	-6.64	6.48429e-17		158085		87105.2	164094	104664
Q99801	Homeobox protein Nkx-3.1 OS=Homo sapiens OX=9606 GN=NKX3-1 PE=1 SV=2	15	2	2	2	4.72	0.988	-0.02	0.980083	78.39	263855	1.77779e+06		100501	289976		260719	8.35498e+06
P57058	Hormonally up-regulated neu tumor-associated kinase OS=Homo sapiens OX=9606 GN=HUNK PE=1 SV=1	1	1	1	1	2.11	0.01	-6.64	6.48429e-17		254836		117998	201158
A0A0C4DH38	Immunoglobulin heavy variable 5-51 OS=Homo sapiens OX=9606 GN=IGHV5-51 PE=3 SV=1	13	1	1	1	2.82	0.912	-0.13	0.95949	23.88	171234	156164			113370		133020	126358
Q6UXK2	Immunoglobulin superfamily containing leucine-rich repeat protein 2 OS=Homo sapiens OX=9606 GN=ISLR2 PE=1 SV=1	4	1	1	1	2.81	0.557	-0.84	0.65807	103.04	682512	379997	369927	460251		524920	191336
Q86SU0	Immunoglobulin-like domain-containing receptor 1 OS=Homo sapiens OX=9606 GN=ILDR1 PE=1 SV=2	4	1	1	1	2.26	0.752	-0.41	0.864844	134.87	388258	292125			257056	459522	129170
Q8N436	Inactive carboxypeptidase-like protein X2 OS=Homo sapiens OX=9606 GN=CPXM2 PE=2 SV=3	3	1	1	1	2.53	0.977	-0.03	0.974305	0	136717	133637		86440.7				92105
P05111	Inhibin alpha chain OS=Homo sapiens OX=9606 GN=INHA PE=1 SV=1	6	1	1	1	2.56	0.752	-0.41	0.864844	16.63	2.60851e+06	2146752	1448302	1.64926e+06	2.10127e+06	1310914	2146752	1.6442e+06
Q9NQS7	Inner centromere protein OS=Homo sapiens OX=9606 GN=INCENP PE=1 SV=3	4	2	2	2	4.74	0.689	-0.54	0.837533	66.18	764878	526624	358567	483602	533411	661658	526624	119983
C9JLZ4	INO80 complex subunit D (Fragment) OS=Homo sapiens OX=9606 GN=INO80D PE=1 SV=1	7	1	2	1	2.63	0.794	-0.33	0.885193	36.86	366069	290739		233376	240367	310920	232852	200382
I3L270	INO80 complex subunit E OS=Homo sapiens OX=9606 GN=INO80E PE=1 SV=1	4	1	1	1	1.54	0.871	-0.2	0.942466	31.33	93333.4	81308.4	65357.6	39866.5	61793.7			56039
A0A3B3ITQ1	Inositol 1,4,5-trisphosphate receptor type 1 (Fragment) OS=Homo sapiens OX=9606 GN=ITPR1 PE=1 SV=1	1	1	3	1	6.77	0.933	-0.1	0.95949	8.9	212470	198295		134336			186744	145122
Q9UKX5	Integrin alpha-11 OS=Homo sapiens OX=9606 GN=ITGA11 PE=1 SV=2	1	1	1	1	1.75	0.01	-6.64	6.48429e-17		95224.6		134379	33360.4	63045.9
Q8IU57	Interferon lambda receptor 1 OS=Homo sapiens OX=9606 GN=IFNLR1 PE=1 SV=1	3	1	1	1	2.54	0.858	-0.22	0.934835	27.59	132465	113633	61221.7	83752.6	120465		103445	86031.4
A0A7P0TBP9	Interferon-induced protein with tetratricopeptide repeats 5 OS=Homo sapiens OX=9606 GN=IFIT5 PE=4 SV=1	3	1	1	1	2.08	0.01	-6.64	6.48429e-17		281858		162939
Q7Z2Y8	Interferon-induced very large GTPase 1 OS=Homo sapiens OX=9606 GN=GVINP1 PE=2 SV=2	1	1	1	1	2.65	0.963	-0.05	0.966607	61.53	263181	253483	192425	131565			419341	105606
Q9UHF4	Interleukin-20 receptor subunit alpha OS=Homo sapiens OX=9606 GN=IL20RA PE=1 SV=2	3	1	7	1	15.65	0.652	-0.62	0.807152	64.37	459328	331524	706368	280199	304110	386451	331524	199189
P63252	Inward rectifier potassium channel 2 OS=Homo sapiens OX=9606 GN=KCNJ2 PE=1 SV=1	5	1	2	1	4.67	0.01	-6.64	6.48429e-17		360105		167228	227680	294584
A0A087WZA9	Ion channel TACAN (Fragment) OS=Homo sapiens OX=9606 GN=TMEM120A PE=1 SV=1	3	1	1	1	1.5	0.819	-0.29	0.908205	44.35	291636	197061	129774	185743	193085	243139	197061	126640
Q86VS3	IQ domain-containing protein H OS=Homo sapiens OX=9606 GN=IQCH PE=2 SV=2	2	1	1	1	2	0.792	-0.34	0.884685	21.46	140791	112940	94202	76909.8		99621.2	86723.2	77839.8
Q9BW62	Katanin p60 ATPase-containing subunit A-like 1 OS=Homo sapiens OX=9606 GN=KATNAL1 PE=1 SV=1	3	1	2	1	4.82	0.634	-0.66	0.791677	16.5	1.60327e+06	1.14307e+06	1082659	971240	1.06149e+06	795063	973331	795560
Q96PQ7	Kelch-like protein 5 OS=Homo sapiens OX=9606 GN=KLHL5 PE=1 SV=3	7	2	2	2	5.01	0.01	-6.64	6.48429e-17		100692		89854.6	41241.9
O76013	Keratin, type I cuticular Ha6 OS=Homo sapiens OX=9606 GN=KRT36 PE=1 SV=1	3	1	1	1	2.39	0.582	-0.78	0.715625	87.8	284995	165968	133231	180191	234419	348393	165968	58096.5
A0A1B0GVI3	Keratin, type I cytoskeletal 10 OS=Homo sapiens OX=9606 GN=KRT10 PE=1 SV=2	44	18	56	18	230.74	0.987	-0.02	0.978952	91.78	7.39769e+06	3.15682e+06	4.73222e+06	2.93191e+06	4.89783e+06	2.19573e+06	682386	9.55143e+06
P04264	Keratin, type II cytoskeletal 1 OS=Homo sapiens OX=9606 GN=KRT1 PE=1 SV=6	44	21	77	19	259.2	0.771	-0.38	0.871411	110.24	1.47443e+07	7.67002e+06	8.52352e+06	5.61516e+06	1.33732e+07	5.3349e+06	3.13512e+06	2.71914e+07
Q2M1P5	Kinesin-like protein KIF7 OS=Homo sapiens OX=9606 GN=KIF7 PE=1 SV=2	1	1	2	1	4.41	0.575	-0.8	0.706113	50.34	784383	450881	299493	3.27916e+06	519321		450881
Q14678	KN motif and ankyrin repeat domain-containing protein 1 OS=Homo sapiens OX=9606 GN=KANK1 PE=1 SV=3	2	1	1	1	3.37	0.01	-6.64	6.48429e-17		199425		220591	65896.4
A0A2R8Y7G8	KRAB-A domain-containing protein 2 OS=Homo sapiens OX=9606 GN=KRBA2 PE=1 SV=1	3	1	1	1	2.12	0.759	-0.4	0.871411	0	808627	613885		511263				423099
H0Y4E4	Lactase-phlorizin hydrolase (Fragment) OS=Homo sapiens OX=9606 GN=LCT PE=1 SV=1	1	1	1	1	2.03	0.645	-0.63	0.802952	5.5	1.88625e+06	1.21687e+06	1.09042e+06	1236743	784514		1.23493e+06	826414
A0A087WX80	Laminin subunit alpha-2 OS=Homo sapiens OX=9606 GN=LAMA2 PE=1 SV=1	1	1	2	1	6.09	0.932	-0.1	0.95949	137.76	1.01713e+06	485654	587992	1.4495e+06	116712	1.6131e+06	485654	113246
Q16363	Laminin subunit alpha-4 OS=Homo sapiens OX=9606 GN=LAMA4 PE=1 SV=4	1	1	7	1	20.05	0.701	-0.51	0.837533	69.4	1.02858e+06	1.00297e+06	594613	1.37393e+06	503687	1.05984e+06	1.00297e+06	346299
Q8WV35	Leucine-rich repeat-containing protein 29 OS=Homo sapiens OX=9606 GN=LRRC29 PE=1 SV=1	9	1	3	1	8.83	0.01	-6.64	6.48429e-17		129306		64748.8	94383
A0A6Q8PGR8	Ligand-dependent corepressor OS=Homo sapiens OX=9606 GN=LCOR PE=1 SV=1	10	2	3	2	7.84	0.62	-0.69	0.777894	71.03	451175	22372.1	297557	285260	115451	131633	22372.1	9889.76
E9PFI4	LIM domain-binding protein 2 OS=Homo sapiens OX=9606 GN=LDB2 PE=1 SV=1	3	1	1	1	2.02	0.01	-6.64	6.48429e-17		457318		183051	313397	302779
Q9UN81	LINE-1 retrotransposable element ORF1 protein OS=Homo sapiens OX=9606 GN=L1RE1 PE=1 SV=1	5	1	2	1	5.4	0.701	-0.51	0.837533	14.36	389600	291741	214427	246328	316467		266320	220265
A0A1W2PRD2	Lipoyl synthase, mitochondrial OS=Homo sapiens OX=9606 GN=LIAS PE=4 SV=1	44	3	3	3	5.92	0.51	-0.97	0.542618	0	1.09762e+06	559390		693979			559390
C9JT10	Long-chain-fatty-acid--CoA ligase 6 (Fragment) OS=Homo sapiens OX=9606 GN=ACSL6 PE=1 SV=8	13	1	2	1	4.32	0.645	-0.63	0.802952	5.5	1.88625e+06	1.21687e+06	1.09042e+06	1236743	784514		1.23493e+06	826414
Q7Z4F1	Low-density lipoprotein receptor-related protein 10 OS=Homo sapiens OX=9606 GN=LRP10 PE=1 SV=2	2	1	4	1	8.32	0.625	-0.68	0.786078	41.92	1.0078e+06	491194	427954	671188	667238	579191	491194	318991
Q9NZR2	Low-density lipoprotein receptor-related protein 1B OS=Homo sapiens OX=9606 GN=LRP1B PE=1 SV=2	1	1	2	1	5.53	0.587	-0.77	0.728074	87.78	457390	264178	206373	289189	376055	92109.6		363223
F5H5A1	Malonate--CoA ligase ACSF3, mitochondrial OS=Homo sapiens OX=9606 GN=ACSF3 PE=1 SV=1	6	1	1	1	2.78	0.01	-6.64	6.48429e-17		126468		64482.1	79960.9	102056
A0A7P0T8B6	Medium-chain-specific acyl-CoA dehydrogenase, mitochondrial OS=Homo sapiens OX=9606 GN=ACADM PE=4 SV=1	47	1	3	1	7.59	0.451	-1.15	0.385387	105.86	819994	370110	109616	518449	1.06522e+06	222470		295172
A2RUB1	Meiosis-specific coiled-coil domain-containing protein MEIOC OS=Homo sapiens OX=9606 GN=MEIOC PE=2 SV=3	4	2	2	2	4.92	0.823	-0.28	0.909479	31.23	1.48285e+06	1.13109e+06	691676	990370	981756	786734	1.28255e+06	724280
Q96JG8	Melanoma-associated antigen D4 OS=Homo sapiens OX=9606 GN=MAGED4 PE=1 SV=3	2	1	1	1	2.57	0.01	-6.64	6.48429e-17		190994		120534	110617
F6RRE2	Metastasis associated 1 family, member 3, isoform CRA_a OS=Homo sapiens OX=9606 GN=MTA3 PE=1 SV=1	3	1	1	1	2.02	0.756	-0.4	0.868872	23.15	226914	177055		122196	176388	136302	177055	103508
Q6UB28	Methionine aminopeptidase 1D, mitochondrial OS=Homo sapiens OX=9606 GN=METAP1D PE=1 SV=1	4	1	1	1	2.37	0.2	-2.32	0.00697072	26.77	520731	104079		402836	281775		92533.2	80682.5
Q9HCC0	Methylcrotonoyl-CoA carboxylase beta chain, mitochondrial OS=Homo sapiens OX=9606 GN=MCCC2 PE=1 SV=1	9	3	3	3	6.16	0.378	-1.4	0.20622	5.13	58005.8	69346.3	146111	36674.8	33254.2		66986.7	49478.1
Q8NFU7	Methylcytosine dioxygenase TET1 OS=Homo sapiens OX=9606 GN=TET1 PE=1 SV=2	1	1	2	1	4.99	0.449	-1.16	0.37923	56.58	672684	260250	150429	425311	475263	181017	321958	150503
P22033	Methylmalonyl-CoA mutase, mitochondrial OS=Homo sapiens OX=9606 GN=MMUT PE=1 SV=4	5	2	2	2	5.24	0.851	-0.23	0.933746	83.62	63473.4	54007.1			42024.2	64313.8	31544.8
C9JRZ6	MICOS complex subunit MIC19 OS=Homo sapiens OX=9606 GN=CHCHD3 PE=1 SV=2	3	1	1	1	1.57	0.709	-0.5	0.845076	15.18	214377	151997	123929	121663	165191		151997
Q9Y4B5	Microtubule cross-linking factor 1 OS=Homo sapiens OX=9606 GN=MTCL1 PE=1 SV=5	1	1	2	1	4.43	0.577	-0.79	0.710216	38.94	219397	126620	131214	134083		67335.4		114142
Q7Z591	Microtubule organization protein AKNA OS=Homo sapiens OX=9606 GN=AKNA PE=1 SV=2	1	1	1	1	2.08	0.677	-0.56	0.837533	74.35	205148	139628	166340	93333.2	135823		239716	56053.8
E7EVA0	Microtubule-associated protein OS=Homo sapiens OX=9606 GN=MAP4 PE=1 SV=1	1	1	1	1	2.8	0.86	-0.22	0.934835	94.54	566782	487187	289664	358353	400303	935199	487187	141429
Q4G0Z9	Minichromosome maintenance domain-containing protein 2 OS=Homo sapiens OX=9606 GN=MCMDC2 PE=1 SV=3	2	1	1	1	2.27	0.614	-0.7	0.774914	63.24	263492	185759	269871	123764	174451	207069	115908
Q02978	Mitochondrial 2-oxoglutarate/malate carrier protein OS=Homo sapiens OX=9606 GN=SLC25A11 PE=1 SV=3	11	2	5	2	12.18	0.772	-0.37	0.871411	10.68	1.34435e+06	1.03644e+06	615241	865551	890064	720895	1119041	566582
Q9NYL2	Mitogen-activated protein kinase kinase kinase 20 OS=Homo sapiens OX=9606 GN=MAP3K20 PE=1 SV=3	3	1	1	1	2.73	0.01	-6.64	6.48429e-17		165797		73305.6	104827	125206
J3KNK1	Mitogen-activated protein kinase OS=Homo sapiens OX=9606 GN=MAPK9 PE=1 SV=1	7	1	1	1	2.19	0.093	-3.42	1.41022e-05	18.84	926985	86596.1	816666	586096	535750			59683.4
Q7L4E1	Mitoguardin 2 OS=Homo sapiens OX=9606 GN=MIGA2 PE=1 SV=1	2	1	2	1	3.19	0.885	-0.18	0.948491	40.92	192769	150274	87125.1	155892		85050.9	238160	103571
O60566	Mitotic checkpoint serine/threonine-protein kinase BUB1 beta OS=Homo sapiens OX=9606 GN=BUB1B PE=1 SV=3	2	2	2	2	3.07	0.652	-0.62	0.807152	49.16	242723	125777	227584	153464	120686	82683.6	319805	86687.4
S4R464	Motor neuron and pancreas homeobox protein 1 OS=Homo sapiens OX=9606 GN=MNX1 PE=4 SV=1	56	1	1	1	2.01	0.01	-6.64	6.48429e-17		266456		94694.3	180744	176414
Q8WXI7	Mucin-16 OS=Homo sapiens OX=9606 GN=MUC16 PE=1 SV=3	0	3	5	3	11.32	0.816	-0.29	0.907427	61.32	822491	587915	244192	520028	687048	360579	796603	405200
E7EPM4	Mucin-17 OS=Homo sapiens OX=9606 GN=MUC17 PE=1 SV=1	1	1	7	1	20.29	0.432	-1.21	0.327781	113.44	431197	186249	278803		255245	555052	186249	60810.7
Q7Z7M0	Multiple epidermal growth factor-like domains protein 8 OS=Homo sapiens OX=9606 GN=MEGF8 PE=1 SV=2	1	1	3	1	8.02	0.939	-0.09	0.95949	84.58	2.11432e+06	1.98612e+06	990224	1.53264e+06	1.39984e+06	646786	1.98612e+06	3.18697e+06
P05164	Myeloperoxidase OS=Homo sapiens OX=9606 GN=MPO PE=1 SV=1	2	1	1	1	2.65	0.38	-1.4	0.208026	42.15	265743	100951		201976	146361		141187	49748.6
P0CAP1	Myocardial zonula adherens protein OS=Homo sapiens OX=9606 GN=MYZAP PE=1 SV=1	5	2	2	2	4.21	0.01	-6.64	6.48429e-17		200590				132806
A0A087X041	Myomegalin OS=Homo sapiens OX=9606 GN=PDE4DIP PE=1 SV=1	13	1	1	1	2.64	0.625	-0.68	0.786078	76.11	171917	107371	106157	101761			63579.6	124971
Q86YV6	Myosin light chain kinase family member 4 OS=Homo sapiens OX=9606 GN=MYLK4 PE=1 SV=2	3	1	1	1	2.09	0.527	-0.92	0.597104	106.46	37287.9	19666.5		23575.6		26662.1	10089.9
P12882	Myosin-1 OS=Homo sapiens OX=9606 GN=MYH1 PE=1 SV=3	2	2	6	2	13.31	0.969	-0.05	0.968869	27.2	1.01201e+07	9.80526e+06	5.85034e+06	5.99397e+06	7.92966e+06	8.74051e+06	9.80526e+06	5.35936e+06
P35580	Myosin-10 OS=Homo sapiens OX=9606 GN=MYH10 PE=1 SV=3	1	1	2	1	4.38	0.489	-1.03	0.486712	36.86	1.35022e+06	639363	780546	752583	952062	574623	494813
Q9UKX3	Myosin-13 OS=Homo sapiens OX=9606 GN=MYH13 PE=2 SV=2	1	1	1	1	2.7	0.787	-0.35	0.879488	71.83	178979	140846	103465			156323	88265.7
F5H0U9	Myosin-IIIa OS=Homo sapiens OX=9606 GN=MYO3A PE=1 SV=1	1	1	1	1	1.54	0.736	-0.44	0.861465	8.77	170282	125248		104862	115750	92568.5		81239
Q9UJ70	N-acetyl-D-glucosamine kinase OS=Homo sapiens OX=9606 GN=NAGK PE=1 SV=4	4	1	1	1	2.07	0.591	-0.76	0.732771	56.28	198491	112555	128323	103296	131416		172367	50656
K7EPH3	N-acetylglucosamine-1-phosphodiester alpha-N-acetylglucosaminidase (Fragment) OS=Homo sapiens OX=9606 GN=NAGPA PE=1 SV=1	7	1	1	1	3.09	0.854	-0.23	0.933746	3.95	125094	106815	72315.4	76982.8	205876			73618.3
M0R0W4	NACHT, LRR and PYD domains-containing protein 5 (Fragment) OS=Homo sapiens OX=9606 GN=NLRP5 PE=1 SV=1	12	1	5	1	13.62	0.703	-0.51	0.838409	79.56	813374	418143	159383	594349	538515	794282	418143	133533
P59044	NACHT, LRR and PYD domains-containing protein 6 OS=Homo sapiens OX=9606 GN=NLRP6 PE=1 SV=2	3	2	2	2	3.85	0.464	-1.11	0.423301	92.02	1.68999e+06	1.10851e+06	729960		1.49752e+06	511245		1.15222e+06
F5H4X9	NAD-dependent protein lipoamidase sirtuin-4, mitochondrial (Fragment) OS=Homo sapiens OX=9606 GN=SIRT4 PE=4 SV=1	18	1	1	1	2.69	0.939	-0.09	0.95949	84.58	2.11432e+06	1.98612e+06	990224	1.53264e+06	1.39984e+06	646786	1.98612e+06	3.18697e+06
H0YDY7	NADH-cytochrome b5 reductase-like (Fragment) OS=Homo sapiens OX=9606 GN=CYB5RL PE=4 SV=1	6	1	1	1	1.6	0.865	-0.21	0.938486	86.06	196777	170114		111890	144865	390255	102124	117245
A6NGA6	NADPH oxidase 1 OS=Homo sapiens OX=9606 GN=NOX1 PE=1 SV=2	3	1	1	1	2.17	0.01	-6.64	6.48429e-17		356677			320429	166196
Q86UR1	NADPH oxidase activator 1 OS=Homo sapiens OX=9606 GN=NOXA1 PE=1 SV=1	7	1	1	1	3.08	0.249	-2	0.0281191	65.76	801395	199887		506690		249838	199887	58447.8
Q9HCH0	Nck-associated protein 5-like OS=Homo sapiens OX=9606 GN=NCKAP5L PE=1 SV=3	1	1	1	1	2	0.143	-2.81	0.000584624	50.34	802465	114557	306390	507366	1.41548e+06			78954.2
Q13564	NEDD8-activating enzyme E1 regulatory subunit OS=Homo sapiens OX=9606 GN=NAE1 PE=1 SV=1	4	2	2	2	4.48	0.603	-0.73	0.754131	50.21	144000	86902.4	73731.3	91045.4	129891	60445.2	70492	123390
F8WCT3	NEDD8-conjugating enzyme UBE2F OS=Homo sapiens OX=9606 GN=UBE2F PE=1 SV=1	37	1	2	1	6.72	0.01	-6.64	6.48429e-17		693649		400991
F2Z3A8	Nephrocystin-3 OS=Homo sapiens OX=9606 GN=NPHP3 PE=1 SV=1	3	1	15	1	38	0.739	-0.44	0.864844	31.21	7.79643e+06	5.0883e+06	2.39098e+06	4.92937e+06	5.32781e+06	4.13432e+06	4.75724e+06	3.50693e+06
P32004	Neural cell adhesion molecule L1 OS=Homo sapiens OX=9606 GN=L1CAM PE=1 SV=2	1	1	3	1	6.15	0.584	-0.78	0.720325	73.5	373390	202181	144310	444581	247213	140628	145859	403762
A0A0D9SG96	Neurexin-1-beta (Fragment) OS=Homo sapiens OX=9606 GN=NRXN1 PE=1 SV=1	15	1	1	1	2.76	0.502	-0.99	0.527861	87.75	238959	82779	243246		89846.7	238189	82779	38690.2
A0A087WWT2	Neuritin OS=Homo sapiens OX=9606 GN=NRN1 PE=1 SV=1	11	1	3	1	6.88	0.961	-0.06	0.965457	26.56	1.9639e+06	1.77574e+06	1.13531e+06	1.1081e+06	1.4421e+06	3.84878e+06	1.77574e+06	1.16114e+06
Q09666	Neuroblast differentiation-associated protein AHNAK OS=Homo sapiens OX=9606 GN=AHNAK PE=1 SV=2	2	7	8	7	15.5	0.731	-0.45	0.858366	54.79	373620	273298	444015	233564	247365	555034	58169	188361
Q7Z628	Neuroepithelial cell-transforming gene 1 protein OS=Homo sapiens OX=9606 GN=NET1 PE=1 SV=1	2	1	1	1	2.43	0.82	-0.29	0.908205	85.58	355654	430292	133629		362291	63403.8	430292	322173
Q9Y5X5	Neuropeptide FF receptor 2 OS=Homo sapiens OX=9606 GN=NPFFR2 PE=1 SV=2	4	1	4	1	9.74	0.01	-6.64	6.48429e-17		453024				299936
Q9NYR9	NF-kappa-B inhibitor-interacting Ras-like protein 2 OS=Homo sapiens OX=9606 GN=NKIRAS2 PE=1 SV=1	8	1	1	1	2.14	0.835	-0.26	0.921494	56.07	155617	150722	125668	98390.7	99119.4	160434		67880.3
Q92542	Nicastrin OS=Homo sapiens OX=9606 GN=NCSTN PE=1 SV=2	5	1	1	1	3.06	0.486	-1.04	0.480997	34.91	76722.8	40062.9	64594.4	38503.9	50796.3		51468	21493.2
Q14112	Nidogen-2 OS=Homo sapiens OX=9606 GN=NID2 PE=1 SV=3	1	1	1	1	2.16	0.614	-0.7	0.774914	63.24	263492	185759	269871	123764	174451	207069	115908
A0A590UJS4	Nipped-B protein OS=Homo sapiens OX=9606 GN=NIPBL PE=1 SV=1	3	2	2	2	3.25	0.01	-6.64	6.48429e-17		160044		92519.5
H7C0G6	Non-specific serine/threonine protein kinase (Fragment) OS=Homo sapiens OX=9606 GN=MAPKAPK3 PE=1 SV=1	14	1	1	1	2.35	0.634	-0.66	0.791677	16.5	1.60327e+06	1.14307e+06	1082659	971240	1.06149e+06	795063	973331	795560
E9PKR5	Nuclear autoantigenic sperm protein OS=Homo sapiens OX=9606 GN=NASP PE=1 SV=1	39	1	1	1	2.55	0.773	-0.37	0.871411	9.73	317054	245234	183285	229222	196141			169019
A0A590UJU2	Nuclear factor 1 A-type OS=Homo sapiens OX=9606 GN=NFIA PE=1 SV=1	3	1	1	1	1.78	0.764	-0.39	0.871411	59.27	174030	105006	152988	72357.4		164392	74742.5	72371.8
Q16649	Nuclear factor interleukin-3-regulated protein OS=Homo sapiens OX=9606 GN=NFIL3 PE=1 SV=2	6	1	1	1	3.24	0.01	-6.64	6.48429e-17		19068.2			14864.2	10239.5
P19838	Nuclear factor NF-kappa-B p105 subunit OS=Homo sapiens OX=9606 GN=NFKB1 PE=1 SV=2	1	1	1	1	2.15	0.854	-0.23	0.933746	19.8	213367	191282	107722	154468		158257	144794	131835
Q92621	Nuclear pore complex protein Nup205 OS=Homo sapiens OX=9606 GN=NUP205 PE=1 SV=3	2	2	3	2	7.49	0.847	-0.24	0.933746	26.94	7.87325e+06	6.63982e+06	4.55144e+06	5.90907e+06	5187879	8560719	6.63982e+06	3.88101e+06
H0YDF4	Nuclear pore complex protein Nup98-Nup96 (Fragment) OS=Homo sapiens OX=9606 GN=NUP98 PE=1 SV=1	9	1	2	1	5.46	0.879	-0.19	0.942466	49.95	468330	396050	188908	424369		312306	377008	272964
Q9H1E3	Nuclear ubiquitous casein and cyclin-dependent kinase substrate 1 OS=Homo sapiens OX=9606 GN=NUCKS1 PE=1 SV=1	8	1	1	1	2.51	0.88	-0.18	0.942466	55.87	75471.9	71733.1	36460.7	47717.9	69717.4		106631	33259.2
P19338	Nucleolin OS=Homo sapiens OX=9606 GN=NCL PE=1 SV=3	3	2	2	2	3.18	0.537	-0.9	0.61876	55.57	77927.3	54351.8	72031.2		32267.1	40494.7	30089.3	37460.1
M0QZ32	Occludin/ELL domain-containing protein 1 (Fragment) OS=Homo sapiens OX=9606 GN=OCEL1 PE=4 SV=1	21	1	2	1	4.93	0.777	-0.36	0.871903	10.04	174723	135819	108080		108108			93608.4
Q8NGT5	Olfactory receptor 9A2 OS=Homo sapiens OX=9606 GN=OR9A2 PE=2 SV=1	3	1	1	1	1.69	0.663	-0.59	0.825772	67.5	181333	120182		97482.4	141198	139585		49604.4
A8MWV3	Osteoclast-associated immunoglobulin-like receptor OS=Homo sapiens OX=9606 GN=OSCAR PE=4 SV=2	7	1	3	1	5.69	0.526	-0.93	0.592751	54.01	473593	248981	273779				174287	245144
C9JVM2	Palmitoyltransferase (Fragment) OS=Homo sapiens OX=9606 GN=ZDHHC8 PE=1 SV=1	17	1	1	1	2.85	0.632	-0.66	0.791677	44.09	312842	197690	164183	217877		196609	197690	88445.5
O15018	PDZ domain-containing protein 2 OS=Homo sapiens OX=9606 GN=PDZD2 PE=1 SV=4	1	1	1	1	2.22	0.731	-0.45	0.858366	0	169546	123884			112252			85382.5
Q96RV3	Pecanex-like protein 1 OS=Homo sapiens OX=9606 GN=PCNX1 PE=1 SV=2	0	1	1	1	1.78	0.01	-6.64	6.48429e-17		757696		438016
A0A1B0GU03	Peptidase A1 domain-containing protein OS=Homo sapiens OX=9606 PE=1 SV=1	2	1	1	1	2	0.416	-1.27	0.29133	73.75	834214	327885	264325	860749	552312	140036		368034
E9PK21	Peptidyl-prolyl cis-trans isomerase E OS=Homo sapiens OX=9606 GN=PPIE PE=1 SV=1	11	1	10	1	25.18	0.91	-0.14	0.95949	67.13	415626	419873	733284	180885	275176	343790	419873	233653
K7EKI8	Periplakin OS=Homo sapiens OX=9606 GN=PPL PE=1 SV=1	2	2	2	2	4.68	0.545	-0.88	0.636098	53.36	585396	450135	338411	684051	127264	313092	548817	222372
F5GXX3	Peroxisomal targeting signal 1 receptor (Fragment) OS=Homo sapiens OX=9606 GN=PEX5 PE=1 SV=1	22	1	6	1	18.42	0.669	-0.58	0.825772	71.28	996606	666850	576126			463829	314306	885160
Q9BQI7	PH and SEC7 domain-containing protein 2 OS=Homo sapiens OX=9606 GN=PSD2 PE=2 SV=3	6	2	2	2	4.41	0.619	-0.69	0.777894	13.53	324690	200868		202847	217557	153216		126242
J3QRI8	Phagosome assembly factor 1 (Fragment) OS=Homo sapiens OX=9606 GN=PHAF1 PE=4 SV=1	14	1	1	1	2.04	0.859	-0.22	0.934835	32.87	360026	309178	254268	227630	223621	399745	280758	213090
J3QQN0	Phosphatidate phosphatase LPIN2 (Fragment) OS=Homo sapiens OX=9606 GN=LPIN2 PE=1 SV=1	6	1	1	1	1.87	0.818	-0.29	0.908205	87.34	202645	165844		132455	129780	205313		64219.5
O75747	Phosphatidylinositol 4-phosphate 3-kinase C2 domain-containing subunit gamma OS=Homo sapiens OX=9606 GN=PIK3C2G PE=1 SV=3	1	1	1	1	2.5	0.445	-1.17	0.369226	0	384832	171406		243314				118135
H0YNL7	Phosphatidylinositol N-acetylglucosaminyltransferase subunit H OS=Homo sapiens OX=9606 GN=PIGH PE=1 SV=1	17	1	1	1	2.05	0.723	-0.47	0.84795	0	23349.1	16883.2	13497.8				16883.2
A0A7I2PPM5	Phosphoinositide phospholipase C OS=Homo sapiens OX=9606 GN=PLCE1 PE=1 SV=1	2	3	3	3	7.05	0.01	-6.64	6.48429e-17		355157				235141
H7BZW4	Phospholipase B1, membrane-associated (Fragment) OS=Homo sapiens OX=9606 GN=PLB1 PE=1 SV=1	14	2	4	2	8.44	0.747	-0.42	0.864844	142.97	257963	197939	166046	85625.9	170791	400673	68014.9
Q8NEL9	Phospholipase DDHD1 OS=Homo sapiens OX=9606 GN=DDHD1 PE=1 SV=2	2	1	1	1	2.54	0.01	-6.64	6.48429e-17		166145			117530	98317.3
O14523	Phospholipid transfer protein C2CD2L OS=Homo sapiens OX=9606 GN=C2CD2L PE=1 SV=3	4	1	1	1	2.61	0.596	-0.75	0.742574	20.93	165286	98526.1	95549.8	119258	68886.2		98526.1
Q14558	Phosphoribosyl pyrophosphate synthase-associated protein 1 OS=Homo sapiens OX=9606 GN=PRPSAP1 PE=1 SV=2	4	1	1	1	2.33	0.938	-0.09	0.95949	18.54	251277	234999	134540	158872	178708	144334	266131
P46019	Phosphorylase b kinase regulatory subunit alpha, liver isoform OS=Homo sapiens OX=9606 GN=PHKA2 PE=1 SV=1	1	1	3	1	5.15	0.174	-2.52	0.00265571	122.48	217361	37851.6	266790		67778.9		37851.6
F6VCX5	Phosphorylase kinase OS=Homo sapiens OX=9606 GN=PHKG1 PE=1 SV=1	8	1	2	1	7.1	0.713	-0.49	0.846568	30.46	871145	621433	400124	550790	1.30453e+06	432239	1.20334e+06	382559
Q96J94	Piwi-like protein 1 OS=Homo sapiens OX=9606 GN=PIWIL1 PE=1 SV=1	4	2	2	2	4.12	0.01	-6.64	6.48429e-17		61026.8			38584.8
H0YDG5	Plasma membrane calcium-transporting ATPase 4 (Fragment) OS=Homo sapiens OX=9606 GN=ATP2B4 PE=1 SV=1	24	1	1	1	2.8	0.01	-6.64	6.48429e-17		422071		403736	266859	68943
Q9HCN6	Platelet glycoprotein VI OS=Homo sapiens OX=9606 GN=GP6 PE=1 SV=4	3	1	1	1	1.74	0.473	-1.08	0.441862	42.57	235103	126467	108983	148646	230537	108514	89180.1	87162.7
Q5SXH7	Pleckstrin homology domain-containing family S member 1 OS=Homo sapiens OX=9606 GN=PLEKHS1 PE=1 SV=4	3	1	7	1	20.76	0.445	-1.17	0.369226	69.5	1.10105e+06	490343	597060	742134		551707		208918
B7Z9U0	Poly(A)-specific ribonuclease OS=Homo sapiens OX=9606 GN=CNOT8 PE=1 SV=1	13	1	5	1	10.7	0.45	-1.15	0.383728	25.74	621237	279772	426860	330460				192823
D6RJF2	Polyadenylate-binding protein-interacting protein 1 (Fragment) OS=Homo sapiens OX=9606 GN=PAIP1 PE=1 SV=1	14	1	1	1	2.76	0.961	-0.06	0.965457	50.93	179491	172556	150911	78029			279108	73526.3
A0A2R8Y5U1	Polycomb group protein ASXL1 OS=Homo sapiens OX=9606 GN=ASXL1 PE=1 SV=1	3	2	2	2	5.63	0.789	-0.34	0.881711	34.29	407259	90204.4	229767	257493	273489	43449.9	412570	62170.3
O75530	Polycomb protein EED OS=Homo sapiens OX=9606 GN=EED PE=1 SV=2	6	1	1	1	2.54	0.349	-1.52	0.150775	83.41	357416	124671		225980		148278	72909
P57789	Potassium channel subfamily K member 10 OS=Homo sapiens OX=9606 GN=KCNK10 PE=1 SV=1	2	1	11	1	29	0.735	-0.44	0.861465	42.78	1.23071e+06	905055	711458	1.00264e+06	282978	640211	364079	623778
P17658	Potassium voltage-gated channel subfamily A member 6 OS=Homo sapiens OX=9606 GN=KCNA6 PE=1 SV=1	2	1	1	1	1.65	0.609	-0.72	0.772828	23.7	194244	115902	112290	105915	143143		135464	68345.9
Q9ULD8	Potassium voltage-gated channel subfamily H member 3 OS=Homo sapiens OX=9606 GN=KCNH3 PE=1 SV=2	2	2	2	2	4.35	0.867	-0.21	0.940439	55.85	201009	143877	125474	127090	84054.4	158599	90784.6
A0A0U1RQR7	Potassium/sodium hyperpolarization-activated cyclic nucleotide-gated channel 1 OS=Homo sapiens OX=9606 GN=HCN1 PE=1 SV=1	7	1	1	1	2.51	0.62	-0.69	0.777894	34.23	227548	141158	101168	143870	209294		141158
A0A087WWZ6	PR domain-containing protein 11 OS=Homo sapiens OX=9606 GN=PRDM11 PE=1 SV=1	1	1	1	1	2.13	0.669	-0.58	0.825772	71.17	341658	228404	124279		359492			157420
A0A6Q8PFJ0	Prelamin-A/C OS=Homo sapiens OX=9606 GN=LMNA PE=1 SV=1	4	2	2	2	4.5	0.01	-6.64	6.48429e-17		124378		128164	74310.9	82347.9
Q9NRD5	PRKCA-binding protein OS=Homo sapiens OX=9606 GN=PICK1 PE=1 SV=2	4	1	1	1	2.55	0.61	-0.71	0.772924	30.66	301725	183994	217100	153269			172441	135307
Q8IY37	Probable ATP-dependent RNA helicase DHX37 OS=Homo sapiens OX=9606 GN=DHX37 PE=1 SV=1	1	1	1	1	2.56	0.464	-1.11	0.423301	22.37	116169	52725	67155.8	77631.6	69601.6		61076.2	31370.2
Q96C10	Probable ATP-dependent RNA helicase DHX58 OS=Homo sapiens OX=9606 GN=DHX58 PE=1 SV=1	3	1	1	1	2.58	0.627	-0.67	0.786078	12.35	141177	84662		93767.3	88977.7	69413.4	83900	58350.3
Q9H000	Probable E3 ubiquitin-protein ligase makorin-2 OS=Homo sapiens OX=9606 GN=MKRN2 PE=1 SV=2	4	1	1	1	2.62	0.805	-0.31	0.897759	12.75	3.94434e+06	3264975	2.14273e+06	2.80203e+06	2.61145e+06	2.07572e+06	3264975	2.4187e+06
P51531	Probable global transcription activator SNF2L2 OS=Homo sapiens OX=9606 GN=SMARCA2 PE=1 SV=2	2	2	2	2	4.99	0.772	-0.37	0.871411	37.97	486055	478120	208421		433842	372613	254401	329528
A0A087X0K7	Probable non-functional T cell receptor beta variable 17 OS=Homo sapiens OX=9606 GN=TRBV17 PE=1 SV=6	21	1	1	1	2.86	0.01	-6.64	6.48429e-17		692903		400560
A0A7I2V5F0	Prohibitin OS=Homo sapiens OX=9606 GN=PHB2 PE=1 SV=1	4	1	4	1	7.01	0.01	-6.64	6.48429e-17		356445			149622	355461
P46013	Proliferation marker protein Ki-67 OS=Homo sapiens OX=9606 GN=MKI67 PE=1 SV=2	1	2	2	2	4.24	0.01	-6.64	6.48429e-17		116298		67230.6
Q8N4B5	Proline-rich protein 18 OS=Homo sapiens OX=9606 GN=PRR18 PE=2 SV=2	6	1	1	1	2.55	0.707	-0.5	0.844712	21.22	165384	116999	82895.5	120600			116999
Q7Z6L0	Proline-rich transmembrane protein 2 OS=Homo sapiens OX=9606 GN=PRRT2 PE=1 SV=1	8	1	1	1	3.05	0.718	-0.48	0.846568	39.43	146391	99595	66850.3	92557.4	101024	186572	99595	57185.7
C9J7V5	Properdin (Fragment) OS=Homo sapiens OX=9606 GN=CFP PE=1 SV=1	12	1	1	1	3.7	0.919	-0.12	0.95949	52.35	12708.4	9340.63	13923.7	8035	5845.09	6006.77	22146.5	6437.7
Q9BVL4	Protein adenylyltransferase SelO, mitochondrial OS=Homo sapiens OX=9606 GN=SELENOO PE=1 SV=3	3	1	2	1	5.15	0.743	-0.43	0.864844	14.47	244949	182001		148776	168819		164451	138824
Q8TD16	Protein bicaudal D homolog 2 OS=Homo sapiens OX=9606 GN=BICD2 PE=1 SV=1	3	1	1	1	2.8	0.195	-2.36	0.00595245	121.76	588599	114863	398145	318045			269674	33719
P0C671	Protein BNIP5 OS=Homo sapiens OX=9606 GN=BNIP5 PE=1 SV=1	4	1	1	1	2.53	0.67	-0.58	0.827009	13.64	711982	476958	394982	469084		711546	437151	328727
O43439	Protein CBFA2T2 OS=Homo sapiens OX=9606 GN=CBFA2T2 PE=1 SV=1	7	2	4	2	10.42	0.927	-0.11	0.95949	44.11	665037	616352	274659		616311	493763	535141
Q14156	Protein EFR3 homolog A OS=Homo sapiens OX=9606 GN=EFR3A PE=1 SV=2	3	1	1	1	2.58	0.01	-6.64	6.48429e-17		302918		175113	79545.9	226200
P49257	Protein ERGIC-53 OS=Homo sapiens OX=9606 GN=LMAN1 PE=1 SV=2	7	1	1	1	2.52	0.268	-1.9	0.0409332	39.16	524092	140561		331362		187534	140561	76636.9
Q6P995	Protein FAM171B OS=Homo sapiens OX=9606 GN=FAM171B PE=2 SV=3	4	2	2	2	4.69	0.343	-1.54	0.139796	0	294853	101084			195215		101084
P98173	Protein FAM3A OS=Homo sapiens OX=9606 GN=FAM3A PE=1 SV=2	3	1	1	1	1.53	0.974	-0.04	0.969896	9.48	140548	136836	86612.2		87292.1	95176.4
K7EMA1	Protein FAM71E2 OS=Homo sapiens OX=9606 GN=FAM71E2 PE=1 SV=1	29	1	1	1	2.54	0.721	-0.47	0.84795	23.29	327398	214748	145114	207000	229768	140076	250262	148008
H7C3M6	Protein FAM78B (Fragment) OS=Homo sapiens OX=9606 GN=FAM78B PE=1 SV=1	10	2	2	2	3.77	0.384	-1.38	0.21564	129.51	826206	317062		522377		485469	144031
A0A2R8Y5V8	Protein furry homolog OS=Homo sapiens OX=9606 GN=FRY PE=1 SV=1	1	2	2	2	3.84	0.633	-0.66	0.791677	13.29	198578	125738			131474	96067.6	125738	53640.3
K7ERG7	Protein HEXIM2 (Fragment) OS=Homo sapiens OX=9606 GN=HEXIM2 PE=1 SV=8	9	1	1	1	2.05	0.583	-0.78	0.715625	67.35	413137	240731	290452		224914	312728	240731	69142.5
E9PHV5	Protein ITPRID2 OS=Homo sapiens OX=9606 GN=ITPRID2 PE=1 SV=1	1	1	1	1	2.66	0.38	-1.4	0.208026	42.15	265743	100951		201976	146361		141187	49748.6
P24723	Protein kinase C eta type OS=Homo sapiens OX=9606 GN=PRKCH PE=1 SV=4	2	1	1	1	2.02	0.733	-0.45	0.858366	54	965064	995112	498638	610171	1.34788e+06	408283	995112	1.02912e+06
Q04759	Protein kinase C theta type OS=Homo sapiens OX=9606 GN=PRKCQ PE=1 SV=3	6	2	2	2	4.85	0.92	-0.12	0.95949	45.3	206378	253115	252710	130484	22250.2	176055	367078	173494
A0A087WYS3	Protein kinase C-binding protein 1 OS=Homo sapiens OX=9606 GN=ZMYND8 PE=1 SV=1	2	1	1	1	2.87	0.897	-0.16	0.95949	38.7	143083	128316	111048	67383.7		125850	90998.5
Q52LA3	Protein lin-52 homolog OS=Homo sapiens OX=9606 GN=LIN52 PE=1 SV=1	40	2	2	2	5.94	0.379	-1.4	0.208026	49.39	3.00855e+06	1.43504e+06	1.24384e+06		2.78518e+06	998147	1.64939e+06	780783
H3BNS6	Protein Lines homolog 1 (Fragment) OS=Homo sapiens OX=9606 GN=LINS1 PE=4 SV=1	8	1	2	1	3.49	0.832	-0.27	0.920053	66.79	335378	278914	193878			353045	278914	113489
Q2KHM9	Protein moonraker OS=Homo sapiens OX=9606 GN=KIAA0753 PE=1 SV=3	5	2	3	2	7.34	0.854	-0.23	0.933746	47.14	141490	120785	70970.2		107963	124418	49833.8	83246.9
J3QKQ1	Protein Njmu-R1 OS=Homo sapiens OX=9606 GN=C17orf75 PE=1 SV=1	19	1	2	1	4.38	0.508	-0.98	0.536683	43.96	349434	177415	81702.8	220933	298539		161025	134722
Q6ZXV5	Protein O-mannosyl-transferase TMTC3 OS=Homo sapiens OX=9606 GN=TMTC3 PE=1 SV=2	3	2	2	2	4.35	0.371	-1.43	0.192854	9.89	541721	201122		357611	343513	149973		129298
Q8WY54	Protein phosphatase 1E OS=Homo sapiens OX=9606 GN=PPM1E PE=1 SV=3	2	1	1	1	2.47	0.53	-0.92	0.60569	13.94	292522	155086	149470	184950	211887			106888
Q7Z3Z2	Protein RD3 OS=Homo sapiens OX=9606 GN=RD3 PE=1 SV=1	12	1	1	1	2.7	0.257	-1.96	0.0337116	67.42	1.76442e+06	402304	801194		1487193	279823	316454	754960
Q14690	Protein RRP5 homolog OS=Homo sapiens OX=9606 GN=PDCD11 PE=1 SV=3	3	3	6	3	13.7	0.752	-0.41	0.864844	54.16	5.75126e+06	6.51774e+06	3.32474e+06	3.28326e+06	5.97444e+06	2.02234e+06	6.51774e+06	5.99215e+06
Q9UK61	Protein TASOR OS=Homo sapiens OX=9606 GN=TASOR PE=1 SV=3	2	2	2	2	4.12	0.01	-6.64	6.48429e-17		170479		120305	94974.2	112870
O95487	Protein transport protein Sec24B OS=Homo sapiens OX=9606 GN=SEC24B PE=1 SV=2	1	1	4	1	9.62	0.51	-0.97	0.543216	10.08	342365	181021	226914	216464	225767		174254	129608
A0A1B0GVW8	Protein unc-13 homolog B OS=Homo sapiens OX=9606 GN=UNC13B PE=1 SV=1	1	1	1	1	2.23	0.295	-1.76	0.067629	94.25	839576	247631	485349			472775	95838.5	170671
Q9P2D8	Protein unc-79 homolog OS=Homo sapiens OX=9606 GN=UNC79 PE=2 SV=4	2	2	2	2	5.91	0.647	-0.63	0.802952	45.92	148113	95800.6		127038	72286.9			66027.3
E9PIZ0	Protein YIF1A (Fragment) OS=Homo sapiens OX=9606 GN=YIF1A PE=1 SV=1	14	1	1	1	2.54	0.01	-6.64	6.48429e-17		54889.9			27699	45532.8
Q92954	Proteoglycan 4 OS=Homo sapiens OX=9606 GN=PRG4 PE=1 SV=3	1	1	1	1	1.98	0.01	-6.64	6.48429e-17		344087		126394	217552	228010
Q9Y5I4	Protocadherin alpha-C2 OS=Homo sapiens OX=9606 GN=PCDHAC2 PE=2 SV=1	2	1	1	1	2.95	0.833	-0.26	0.921308	28.32	102857	85723.2	42620.1	92210.6	68099.4	69640	73395.2
Q14517	Protocadherin Fat 1 OS=Homo sapiens OX=9606 GN=FAT1 PE=1 SV=2	0	1	1	1	2.31	0.613	-0.71	0.774914	26.58	246212	150820	142332	156520	157953	223648	127895	103947
A0A087WX70	Protocadherin-15 OS=Homo sapiens OX=9606 GN=PCDH15 PE=1 SV=1	6	1	1	1	2.63	0.01	-6.64	6.48429e-17		132294		105058		63760.9
O60245	Protocadherin-7 OS=Homo sapiens OX=9606 GN=PCDH7 PE=1 SV=2	4	2	3	2	6.97	0.701	-0.51	0.837533	29.46	386834	271179	246032	222304		151843	336858
Q3SY05	Putative uncharacterized protein encoded by LINC00303 OS=Homo sapiens OX=9606 GN=LINC00303 PE=5 SV=2	17	1	2	1	5.69	0.767	-0.38	0.871411	4.33	386627	296404		251686	248616		296404
Q96M66	Putative uncharacterized protein FLJ32790 OS=Homo sapiens OX=9606 PE=2 SV=2	5	1	1	1	1.6	0.962	-0.06	0.965536	20.54	171698	165113	113953	94556.7		114845
E9PLU0	Pyruvate dehydrogenase protein X component, mitochondrial (Fragment) OS=Homo sapiens OX=9606 GN=PDHX PE=1 SV=1	10	1	1	1	2.22	0.01	-6.64	6.48429e-17		223982		129482	106649	195175
H7C2F9	R3H domain-containing protein 1 (Fragment) OS=Homo sapiens OX=9606 GN=R3HDM1 PE=1 SV=1	8	2	2	2	3.77	0.82	-0.29	0.908205	55.73	179948	97235.4	104026	177144	7257.57	149815	11734.6	67016.1
Q9Y3P9	Rab GTPase-activating protein 1 OS=Homo sapiens OX=9606 GN=RABGAP1 PE=1 SV=3	2	2	2	2	3.73	0.905	-0.14	0.95949	53.62	297749	251092	115921		292712	167047	251092	208276
Q9HA92	Radical S-adenosyl methionine domain-containing protein 1, mitochondrial OS=Homo sapiens OX=9606 GN=RSAD1 PE=1 SV=2	2	1	2	1	3.51	0.619	-0.69	0.777894	13.53	324690	200868		202847	217557	153216		126242
J3KPC5	RAP1, GTPase activating protein 1, isoform CRA_e OS=Homo sapiens OX=9606 GN=RAP1GAP PE=1 SV=1	4	1	2	1	6.27	0.55	-0.86	0.637752	90.22	1.64229e+07	9029351	12010924	10383516	1.7424e+06	14523936	9029351	619970
A0A0J9YXZ5	Ras GTPase-activating-like protein IQGAP1 OS=Homo sapiens OX=9606 GN=IQGAP1 PE=1 SV=1	1	1	1	1	2.6	0.01	-6.64	6.48429e-17		735419		425138	418501	496838
J3QLU9	Receptor protein-tyrosine kinase OS=Homo sapiens OX=9606 GN=ERBB2 PE=1 SV=1	1	1	1	1	2.46	0.588	-0.77	0.728928	8.77	179840	105660			119068		112093	68643.5
A0A087WSY1	Receptor protein-tyrosine kinase OS=Homo sapiens OX=9606 GN=MUSK PE=3 SV=1	2	1	1	1	2.05	0.582	-0.78	0.715625	27.3	143935	83803.3		91004.1		141340	83803.3	48778.3
Q15262	Receptor-type tyrosine-protein phosphatase kappa OS=Homo sapiens OX=9606 GN=PTPRK PE=1 SV=2	2	1	1	1	3	0.01	-6.64	6.48429e-17		54420.1			27579.2	44951
Q6ZTI6	Refilin-A OS=Homo sapiens OX=9606 GN=RFLNA PE=1 SV=3	8	1	1	1	2.26	0.994	-0.01	0.984655	0	163867	162939	94729.5			113333
A6NKG5	Retrotransposon-like protein 1 OS=Homo sapiens OX=9606 GN=RTL1 PE=3 SV=3	5	2	2	2	6.37	0.791	-0.34	0.884104	12.74	695765	550233	373665	473513		348943	603488
I3L1S9	Rho GTPase-activating protein 17 OS=Homo sapiens OX=9606 GN=ARHGAP17 PE=1 SV=1	13	1	1	1	2.18	0.728	-0.46	0.857377	65.08	1.15074e+06	837820	434477	1.11398e+06				577438
Q9C0H5	Rho GTPase-activating protein 39 OS=Homo sapiens OX=9606 GN=ARHGAP39 PE=1 SV=2	2	1	1	1	2.82	0.852	-0.23	0.933746	49.21	5.01164e+06	4.27036e+06	3.01576e+06	3020008	3.31808e+06	8408739	3206157	2.9432e+06
E7EV07	Rho guanine nucleotide exchange factor 4 OS=Homo sapiens OX=9606 GN=ARHGEF4 PE=1 SV=3	2	1	7	1	18.05	0.319	-1.65	0.099099	28.3	1.48136e+06	473170		774746	1.18567e+06	329115
Q14684	Ribosomal RNA processing protein 1 homolog B OS=Homo sapiens OX=9606 GN=RRP1B PE=1 SV=3	4	1	2	1	5.48	0.666	-0.59	0.825772	106.18	522699	483584	302166	325827	677532	138421		809892
Q96MT1	RING finger protein 145 OS=Homo sapiens OX=9606 GN=RNF145 PE=2 SV=2	6	1	2	1	3.26	0.915	-0.13	0.95949	39.38	17696.6	16186.1	102181	11188.8	8604.75			11155.7
I3L352	RNA helicase (Fragment) OS=Homo sapiens OX=9606 GN=DDX19A PE=1 SV=1	5	1	2	1	4.91	0.57	-0.81	0.69614	75.11	891965	508063	515635	883555	279219	353384	486905	523559
Q9BXT6	RNA helicase Mov10l1 OS=Homo sapiens OX=9606 GN=MOV10L1 PE=2 SV=1	1	1	1	1	2.55	0.981	-0.03	0.978851	20.48	196500	195051		115224	140277	135668	118435	152596
O75526	RNA-binding motif protein, X-linked-like-2 OS=Homo sapiens OX=9606 GN=RBMXL2 PE=1 SV=3	7	1	2	1	5.24	0.846	-0.24	0.933746	38.82	376626	333341	166097	312139		231856	362254	193137
Q5RL73	RNA-binding protein 48 OS=Homo sapiens OX=9606 GN=RBM48 PE=1 SV=1	7	1	1	1	2.96	0.01	-6.64	6.48429e-17		268588		145167	181634
Q8N5C6	S1 RNA-binding domain-containing protein 1 OS=Homo sapiens OX=9606 GN=SRBD1 PE=1 SV=2	5	2	2	2	5.61	0.957	-0.06	0.963323	51.86	199006	190377	74798.9	125823	264355	181399	190377	97939.5
Q9NZJ4	Sacsin OS=Homo sapiens OX=9606 GN=SACS PE=1 SV=2	1	2	3	2	7.93	0.875	-0.19	0.942466	92.96	284604	249000	75569.3		410242	237255	181765
Q6AZY7	Scavenger receptor class A member 3 OS=Homo sapiens OX=9606 GN=SCARA3 PE=1 SV=1	4	1	1	1	2.61	0.6	-0.74	0.742574	19.12	59728.8	35827.8		33178	45011.2		35587	24860.1
F5GZZ9	Scavenger receptor cysteine-rich type 1 protein M130 OS=Homo sapiens OX=9606 GN=CD163 PE=1 SV=1	2	1	1	1	2.83	0.535	-0.9	0.61876	55.04	575573	308196			381073	340949	150906	212413
A2VEC9	SCO-spondin OS=Homo sapiens OX=9606 GN=SSPOP PE=2 SV=2	1	2	2	2	4.79	0.684	-0.55	0.837533	22.34	259687	184604		141305	199778	95251.6	248852
P05060	Secretogranin-1 OS=Homo sapiens OX=9606 GN=CHGB PE=1 SV=2	3	1	1	1	2.64	0.611	-0.71	0.774914	6.23	634243	387398	382382	384506			387398
F5GYX3	Semaphorin-7A OS=Homo sapiens OX=9606 GN=SEMA7A PE=1 SV=1	5	1	1	1	2.56	0.881	-0.18	0.942466	79.51	67575.9	59500.7		42725.5		89252.3	59500.7	23377
E5RFU9	Serine protease inhibitor Kazal-type 5 OS=Homo sapiens OX=9606 GN=SPINK5 PE=1 SV=1	9	1	1	1	2.8	0.735	-0.44	0.861465	48.52	167995	123541	57157.2	140975	111225			85146.4
Q9Y2H1	Serine/threonine-protein kinase 38-like OS=Homo sapiens OX=9606 GN=STK38L PE=1 SV=3	3	1	1	1	2.6	0.723	-0.47	0.84795	123.1	927317	663427	300957	586306	1.07182e+06	142546		1.48019e+06
Q8TDC3	Serine/threonine-protein kinase BRSK1 OS=Homo sapiens OX=9606 GN=BRSK1 PE=1 SV=2	5	2	2	2	5.09	0.01	-6.64	6.48429e-17		569106				376791
Q16513	Serine/threonine-protein kinase N2 OS=Homo sapiens OX=9606 GN=PKN2 PE=1 SV=1	2	1	2	1	4.48	0.364	-1.46	0.178769	70.28	173066	63006.2	224729	57551.8	114583	43824.1
K7EMF0	Serine/threonine-protein kinase Nek8 (Fragment) OS=Homo sapiens OX=9606 GN=NEK8 PE=1 SV=1	7	1	3	1	6.54	0.796	-0.33	0.885422	0	247199	196823			163664			135654
O75385	Serine/threonine-protein kinase ULK1 OS=Homo sapiens OX=9606 GN=ULK1 PE=1 SV=2	1	1	1	1	2.14	0.653	-0.61	0.80926	13.91	256303	162667	153077	162050	118240		170116	107204
Q9Y3S1	Serine/threonine-protein kinase WNK2 OS=Homo sapiens OX=9606 GN=WNK2 PE=1 SV=4	1	2	3	2	6.54	0.851	-0.23	0.933746	18.55	1.73788e+06	1.47874e+06	1.00465e+06			1.02854e+06	1.19409e+06	1.16496e+06
Q15172	Serine/threonine-protein phosphatase 2A 56 kDa regulatory subunit alpha isoform OS=Homo sapiens OX=9606 GN=PPP2R5A PE=1 SV=1	3	1	1	1	2.14	0.796	-0.33	0.885422	0	247199	196823			163664			135654
Q13315	Serine-protein kinase ATM OS=Homo sapiens OX=9606 GN=ATM PE=1 SV=4	1	1	3	1	8.27	0.12	-3.06	0.00013722	39.65	270843	32445.2	156571	268598	131361			22361.8
Q92529	SHC-transforming protein 3 OS=Homo sapiens OX=9606 GN=SHC3 PE=1 SV=1	6	1	1	1	2.52	0.01	-6.64	6.48429e-17		105164		45765.9		92489
Q9UBN4	Short transient receptor potential channel 4 OS=Homo sapiens OX=9606 GN=TRPC4 PE=1 SV=1	1	1	1	1	3.01	0.01	-6.64	6.48429e-17		14622.4		27586.4	8848.19	9681.12
Q96PQ1	Sialic acid-binding Ig-like lectin 12 OS=Homo sapiens OX=9606 GN=SIGLEC12 PE=1 SV=1	1	1	1	1	1.64	0.941	-0.09	0.95949	58.22	160220	212077	83368.8	101300	233336		125115	247762
A0A1B0GVV1	Small integral membrane protein 35 OS=Homo sapiens OX=9606 GN=SMIM35 PE=3 SV=1	34	1	3	1	8.48	0.451	-1.15	0.385387	113.61	819994	370110	109616	518449	1.34512e+06	222470		295172
Q8WUT9	Solute carrier family 25 member 43 OS=Homo sapiens OX=9606 GN=SLC25A43 PE=2 SV=2	2	1	2	1	3.43	0.974	-0.04	0.969896	17.43	331697	322946	184511	209719	427894	472158	322946	199167
Q8N755	Solute carrier family 66 member 3 OS=Homo sapiens OX=9606 GN=SLC66A3 PE=2 SV=1	10	1	2	1	4.71	0.784	-0.35	0.872747	16.53	140960	117076		94550.9	87969.2	81573.4	61734.2	80690.8
O94875	Sorbin and SH3 domain-containing protein 2 OS=Homo sapiens OX=9606 GN=SORBS2 PE=1 SV=3	2	1	1	1	3.34	0.01	-6.64	6.48429e-17		189926		109794	113092	154383
H0YCL8	Sororin (Fragment) OS=Homo sapiens OX=9606 GN=CDCA5 PE=1 SV=1	17	1	2	1	3.61	0.693	-0.53	0.837533	64.4	209416	145046		165743	110761	169698	86231.7
Q13596	Sorting nexin-1 OS=Homo sapiens OX=9606 GN=SNX1 PE=1 SV=3	5	2	49	2	132.35	0.63	-0.67	0.788058	50.64	2.40467e+06	1.51449e+06	1.39011e+06	2.15894e+06	966603	1.26725e+06	1.39654e+06	1.04381e+06
Q8N0X7	Spartin OS=Homo sapiens OX=9606 GN=SPART PE=1 SV=1	1	1	1	1	1.53	0.538	-0.9	0.620495	55.07	62560.2	33640.6	36165.4			33651.3	23391.4
P11277	Spectrin beta chain, erythrocytic OS=Homo sapiens OX=9606 GN=SPTB PE=1 SV=5	2	2	2	1	5.18	0.01	-6.64	6.48429e-17		16385.5			10359.9
A0A2R8Y8C0	Sperm acrosome membrane-associated protein 6 (Fragment) OS=Homo sapiens OX=9606 GN=SPACA6 PE=4 SV=1	18	1	5	1	12.09	0.701	-0.51	0.837533	0	1.20761e+06	846539		763522			846539
A0A1B0GWD8	Sperm flagellar protein 2 OS=Homo sapiens OX=9606 GN=SPEF2 PE=1 SV=1	1	2	2	2	4.34	0.781	-0.36	0.872747	63.09	134818	105257		88251.9	86213.4	112257		47312.7
F5GZT2	Sperm-associated antigen 5 (Fragment) OS=Homo sapiens OX=9606 GN=SPAG5 PE=1 SV=2	6	1	1	1	2.69	0.766	-0.38	0.871411	0	166067	127197		104998				87665.9
K7EPE1	Spermatogenesis-associated protein 32 OS=Homo sapiens OX=9606 GN=SPATA32 PE=4 SV=1	20	1	1	1	1.6	0.675	-0.57	0.837533	19.29	310559	209750			205613	339120	209750	127920
O95977	Sphingosine 1-phosphate receptor 4 OS=Homo sapiens OX=9606 GN=S1PR4 PE=1 SV=1	5	1	2	1	5.25	0.739	-0.44	0.864844	118.41	503986	372225	372017	249554		633805	152050
J3KRW9	Spindle and kinetochore-associated protein 2 OS=Homo sapiens OX=9606 GN=SKA2 PE=4 SV=1	100	2	2	2	5.85	0.898	-0.16	0.95949	40.59	128706	115529	75466.8	80228.8		761632	115529	62516.2
Q5JUX0	Spindlin-3 OS=Homo sapiens OX=9606 GN=SPIN3 PE=1 SV=1	15	3	3	3	6.07	0.406	-1.3	0.267959	57.94	233371	94844	127536	156081			141834	43711.2
Q15393	Splicing factor 3B subunit 3 OS=Homo sapiens OX=9606 GN=SF3B3 PE=1 SV=4	3	1	1	1	3.61	0.153	-2.7	0.00103621	10.5	846360	129891	455856	574345			129891
Q9UH36	SRR1-like protein OS=Homo sapiens OX=9606 GN=SRRD PE=2 SV=1	5	1	8	1	17.67	0.01	-6.64	6.48429e-17		47054.9			39347.6	23555.7
Q9UHA2	SS18-like protein 2 OS=Homo sapiens OX=9606 GN=SS18L2 PE=1 SV=1	17	1	1	1	2.02	0.555	-0.85	0.654145	78.09	299785	166490		114394	328867			114747
Q15772	Striated muscle preferentially expressed protein kinase OS=Homo sapiens OX=9606 GN=SPEG PE=1 SV=4	1	3	3	3	6.15	0.585	-0.77	0.723628	86.27	446072	261104	349707	207968		374664	126565
A6NHR9	Structural maintenance of chromosomes flexible hinge domain-containing protein 1 OS=Homo sapiens OX=9606 GN=SMCHD1 PE=1 SV=2	2	2	5	2	10.94	0.625	-0.68	0.786078	41.92	1.0078e+06	491194	427954	671188	667238	579191	491194	318991
O95347	Structural maintenance of chromosomes protein 2 OS=Homo sapiens OX=9606 GN=SMC2 PE=1 SV=2	2	2	2	2	4.82	0.604	-0.73	0.755543	57.41	343662	207667	198667			210825		98061.6
Q9UBT2	SUMO-activating enzyme subunit 2 OS=Homo sapiens OX=9606 GN=UBA2 PE=1 SV=2	3	1	1	1	2.63	0.355	-1.49	0.160633	69.13	51440.4	18271.6	143784	32523.7	18177.4			12593.1
B5MDG7	SWI/SNF-related matrix-associated actin-dependent regulator of chromatin subfamily E member 1-related (Fragment) OS=Homo sapiens OX=9606 GN=HMG20B PE=1 SV=2	6	1	1	1	2.24	0.794	-0.33	0.885193	0	194684	154586			128895			106543
O15056	Synaptojanin-2 OS=Homo sapiens OX=9606 GN=SYNJ2 PE=1 SV=3	2	1	1	1	2.73	0.996	-0.01	0.984655	115.62	565541	563101	105192	357569	1.02796e+06	203925	563101	567194
A0A0U1RR07	Synaptotagmin-like protein 2 OS=Homo sapiens OX=9606 GN=SYTL2 PE=1 SV=1	2	2	3	2	7.03	0.543	-0.88	0.633655	56.1	255534	138664	244444		102240		250423	52918.8
Q7RTX0	Taste receptor type 1 member 3 OS=Homo sapiens OX=9606 GN=TAS1R3 PE=1 SV=2	2	1	1	1	2.12	0.733	-0.45	0.858366	54	965064	995112	498638	610171	1.34788e+06	408283	995112	1.02912e+06
F8WCD1	TBC1 domain family member 10A OS=Homo sapiens OX=9606 GN=TBC1D10A PE=1 SV=1	4	1	2	1	4.34	0.843	-0.25	0.933746	19.94	1.2776e+06	1.07652e+06	754110		828427	748779	712020	857459
Q9P2M4	TBC1 domain family member 14 OS=Homo sapiens OX=9606 GN=TBC1D14 PE=1 SV=3	5	1	1	1	3.69	0.687	-0.54	0.837533	64.8	211666	145419	111683	142940	140139	274506	145419	69741.9
C9JDR8	TBC1 domain family member 5 (Fragment) OS=Homo sapiens OX=9606 GN=TBC1D5 PE=1 SV=1	6	1	3	1	6.21	0.886	-0.17	0.948491	81.88	1.15714e+07	1.02529e+07	6.68928e+06	7.60945e+06	3.42988e+06	10103620	1.02529e+07	157155
F1T0F2	T-cell leukemia homeobox protein 2 OS=Homo sapiens OX=9606 GN=TLX2 PE=2 SV=1	7	1	1	1	2.01	0.733	-0.45	0.858366	54	965064	995112	498638	610171	1.34788e+06	408283	995112	1.02912e+06
Q7Z6L1	Tectonin beta-propeller repeat-containing protein 1 OS=Homo sapiens OX=9606 GN=TECPR1 PE=1 SV=1	5	2	2	2	5.5	0.589	-0.76	0.729237	138.81	2.11303e+06	1.24512e+06	1524408	1.07054e+06		13923142	1.24512e+06	53032.4
Q8WW24	Tektin-4 OS=Homo sapiens OX=9606 GN=TEKT4 PE=1 SV=1	3	1	1	1	2.6	0.948	-0.08	0.95949	0	227064	215169			150333			148298
Q8NDF8	Terminal nucleotidyltransferase 4B OS=Homo sapiens OX=9606 GN=TENT4B PE=1 SV=2	4	1	2	1	5.84	0.577	-0.79	0.710216	22.55	266057	153426	178969		151382			105744
Q5VYS8	Terminal uridylyltransferase 7 OS=Homo sapiens OX=9606 GN=TUT7 PE=1 SV=1	1	1	1	1	2.9	0.957	-0.06	0.963323	0	244185	233675			161669			161053
F5H283	Testican-2 OS=Homo sapiens OX=9606 GN=SPOCK2 PE=1 SV=2	2	1	1	1	1.53	0.813	-0.3	0.906858	9.4	49361.3	40132.2	28535.2	29230.7	45386.8			27659.8
Q86YL5	Testis development-related protein OS=Homo sapiens OX=9606 GN=TDRP PE=1 SV=2	11	1	1	1	2.62	0.506	-0.98	0.536683	33.52	394428	199644	182218		326773		199644
D6RAR1	Tetraspanin-5 OS=Homo sapiens OX=9606 GN=TSPAN5 PE=3 SV=1	8	1	1	1	2.12	0.945	-0.08	0.95949	11.95	106234	101364	61412.5	62670.6	76502.1	56937.5	109187	69861.5
A0A182DWF2	Thioredoxin-disulfide reductase OS=Homo sapiens OX=9606 GN=TXNRD2 PE=1 SV=1	3	1	1	1	2.16	0.718	-0.48	0.846568	47.24	242300	174043		111216	220976	118398		122647
Q9UPZ6	Thrombospondin type-1 domain-containing protein 7A OS=Homo sapiens OX=9606 GN=THSD7A PE=1 SV=4	2	2	2	2	4.16	0.491	-1.03	0.493077	60.73	273275	340399	314587	86765.8		353045	340399	113489
Q9Y6L7	Tolloid-like protein 2 OS=Homo sapiens OX=9606 GN=TLL2 PE=1 SV=1	4	2	2	2	4.55	0.867	-0.21	0.940439	55.85	201009	143877	125474	127090	84054.4	158599	90784.6
P31629	Transcription factor HIVEP2 OS=Homo sapiens OX=9606 GN=HIVEP2 PE=1 SV=2	1	1	1	1	2.52	0.741	-0.43	0.864844	3.53	97042.6	71890.2	56099.2	30284.6	65781.2		71890.2
O95416	Transcription factor SOX-14 OS=Homo sapiens OX=9606 GN=SOX14 PE=1 SV=1	13	2	2	2	4.24	0.624	-0.68	0.786078	25.14	355216	221521	168463		286671		260321	129920
P46100	Transcriptional regulator ATRX OS=Homo sapiens OX=9606 GN=ATRX PE=1 SV=5	2	3	3	3	7	0.648	-0.63	0.802952	20.11	833929	220279	482085	787826	372512	153216	133383	232967
Q13595	Transformer-2 protein homolog alpha OS=Homo sapiens OX=9606 GN=TRA2A PE=1 SV=1	4	1	3	1	7.96	0.806	-0.31	0.900244	53.84	395855	319189	145741	250283	267442	256897	319189	98310
Q03167	Transforming growth factor beta receptor type 3 OS=Homo sapiens OX=9606 GN=TGFBR3 PE=1 SV=3	2	1	1	1	2.33	0.772	-0.37	0.871411	10.68	1.34435e+06	1.03644e+06	615241	865551	890064	720895	1119041	566582
F2Z3N7	Transmembrane protein 106B OS=Homo sapiens OX=9606 GN=TMEM106B PE=1 SV=1	24	1	2	1	5.64	0.01	-6.64	6.48429e-17		316270			197760	211729
Q9P2C4	Transmembrane protein 181 OS=Homo sapiens OX=9606 GN=TMEM181 PE=1 SV=2	5	1	1	1	3.2	0.158	-2.66	0.0013123	10.04	339492	53798.7		214647			57563.8	34653.6
Q9NX07	tRNA selenocysteine 1-associated protein 1 OS=Homo sapiens OX=9606 GN=TRNAU1AP PE=1 SV=1	6	1	2	1	4.2	0.01	-6.64	6.48429e-17		432290			303125	258067
A0A2R8Y6B3	tRNA-splicing endonuclease subunit Sen15 OS=Homo sapiens OX=9606 GN=TSEN15 PE=1 SV=2	9	1	1	1	2.55	0.719	-0.48	0.846568	5.41	28298.6	20351.7	15762.2	21012.3	18735.8	14155.7
G3V277	Tryptophan--tRNA ligase, cytoplasmic (Fragment) OS=Homo sapiens OX=9606 GN=WARS1 PE=1 SV=1	15	1	1	1	2.82	0.928	-0.11	0.95949	16.03	202563	187984	130447	114968			187984
Q96NA8	t-SNARE domain-containing protein 1 OS=Homo sapiens OX=9606 GN=TSNARE1 PE=1 SV=2	3	1	1	1	2.04	0.72	-0.47	0.846568	63.02	222302	187774	97090.2	186039		130607	239005	39755.2
O00294	Tubby-related protein 1 OS=Homo sapiens OX=9606 GN=TULP1 PE=1 SV=3	3	1	1	1	2.27	0.744	-0.43	0.864844	75.2	938448	732841	779197	413108		954857	732841	130192
Q5T466	Tubulointerstitial nephritis antigen OS=Homo sapiens OX=9606 GN=TINAG PE=1 SV=1	12	1	13	1	37.35	0.567	-0.82	0.692409	57.32	3.0335e+06	1.7206e+06	1.66069e+06	1.91796e+06	2.14203e+06	1.19676e+06	2.80504e+06	618627
Q8N726	Tumor suppressor ARF OS=Homo sapiens OX=9606 GN=CDKN2A PE=1 SV=2	16	1	2	1	4.85	0.583	-0.78	0.715625	67.35	413137	240731	290452		224914	312728	240731	69142.5
P16591	Tyrosine-protein kinase Fer OS=Homo sapiens OX=9606 GN=FER PE=1 SV=2	5	2	2	2	5.44	0.749	-0.42	0.864844	25.24	1.35454e+06	1.01495e+06	731843	916337		846178	846746
Q08881	Tyrosine-protein kinase ITK/TSK OS=Homo sapiens OX=9606 GN=ITK PE=1 SV=1	3	1	3	1	8.94	0.859	-0.22	0.934835	255.63	148165	127242	346510	23156			140155	79616.9
P42680	Tyrosine-protein kinase Tec OS=Homo sapiens OX=9606 GN=TEC PE=1 SV=2	5	2	7	2	17.7	0.813	-0.3	0.906858	94.11	1.65063e+06	753057	954208	539617	1.13103e+06	482490	753057	1.30901e+06
P08621	U1 small nuclear ribonucleoprotein 70 kDa OS=Homo sapiens OX=9606 GN=SNRNP70 PE=1 SV=2	3	1	2	1	4.06	0.493	-1.02	0.496074	64.46	459328	192499	389135	136844	304110	133893	331524	108667
E7ET15	U2 snRNP-associated SURP motif-containing protein OS=Homo sapiens OX=9606 GN=U2SURP PE=1 SV=1	3	1	1	1	2.72	0.783	-0.35	0.872747	23.43	154761	121118			102463		103481	97704
O00566	U3 small nucleolar ribonucleoprotein protein MPP10 OS=Homo sapiens OX=9606 GN=MPHOSPH10 PE=1 SV=2	2	1	1	1	2	0.352	-1.51	0.154983	0	299715	105511			198434			72719.7
P83369	U7 snRNA-associated Sm-like protein LSm11 OS=Homo sapiens OX=9606 GN=LSM11 PE=1 SV=2	6	1	1	1	2.58	0.619	-0.69	0.777894	26.83	241738	149553		161126	151819		123715	124601
E9PRM2	Ubiquitin carboxyl-terminal hydrolase 35 (Fragment) OS=Homo sapiens OX=9606 GN=USP35 PE=1 SV=1	13	2	4	2	10.11	0.62	-0.69	0.777894	45.17	224411	139114	104919	175439		66946.4		138579
Q96K76	Ubiquitin carboxyl-terminal hydrolase 47 OS=Homo sapiens OX=9606 GN=USP47 PE=1 SV=3	1	1	1	1	2.02	0.549	-0.86	0.637752	182.54	88322.1	48526.9	143848		20755.6		48526.9
H0YBP9	Ubiquitin-conjugating enzyme E2 variant 2 (Fragment) OS=Homo sapiens OX=9606 GN=UBE2V2 PE=1 SV=1	36	2	2	2	5.82	0.627	-0.67	0.786078	62.02	188559	117590	216888	59275.6	124840	57177.5	168207
Q86W68	Ubiquitinyl hydrolase 1 OS=Homo sapiens OX=9606 GN=USP37 PE=1 SV=1	6	1	2	1	4.6	0.971	-0.04	0.969896	43.72	274701	253115	211374	130484		176055	324028	151356
M0R296	Uncharacterized protein (Fragment) OS=Homo sapiens OX=9606 PE=4 SV=1	11	1	1	1	2.85	0.604	-0.73	0.755543	0	138869	83902.4			91941.5		83902.4
Q9BY89	Uncharacterized protein KIAA1671 OS=Homo sapiens OX=9606 GN=KIAA1671 PE=1 SV=2	2	2	3	2	8.15	0.454	-1.14	0.391886	88.1	389349	168533	140719	246170	375488		80309.4	243757
Q5JYT8	Uncharacterized protein KIAA1755 (Fragment) OS=Homo sapiens OX=9606 GN=KIAA1755 PE=1 SV=2	6	1	1	1	2.7	0.499	-1	0.516618	26.04	600912	299991		379932		152125	299991	250817
M0R0P8	Unconventional myosin-IXb OS=Homo sapiens OX=9606 GN=MYO9B PE=1 SV=1	1	2	2	2	3.72	0.306	-1.71	0.0792448	0	901985	275654			597182		275654
Q13402	Unconventional myosin-VIIa OS=Homo sapiens OX=9606 GN=MYO7A PE=1 SV=2	2	2	7	2	16.82	0.697	-0.52	0.837533	21.2	3.99271e+06	2.89489e+06	2.30814e+06	2.25044e+06	2.88703e+06	1.56572e+06	2.89489e+06	2.09484e+06
A0A1B0GWJ6	Unconventional myosin-XVIIIa (Fragment) OS=Homo sapiens OX=9606 GN=MYO18A PE=1 SV=1	5	1	1	1	2.14	0.494	-1.02	0.502727	51.29	1.64398e+06	1.03952e+06	1.45973e+06	676723		723041	1.09688e+06	415168
A6NLC5	UPF0524 protein C3orf70 OS=Homo sapiens OX=9606 GN=C3orf70 PE=2 SV=1	4	1	2	1	4.15	0.736	-0.44	0.863049	39.01	699045	591507	404110			440507	552454
O75445	Usherin OS=Homo sapiens OX=9606 GN=USH2A PE=1 SV=3	0	1	1	1	2.04	0.727	-0.46	0.857377	37.09	67597.5	49154	39077.3	30604.5	55950.4		49154
E9PQD5	Vacuolar protein sorting-associated protein 51 homolog OS=Homo sapiens OX=9606 GN=VPS51 PE=1 SV=1	9	1	1	1	2.09	0.525	-0.93	0.589682	87.04	3.97587e+06	2.08557e+06			2632325	830483		2.51074e+06
Q14D04	Ventricular zone-expressed PH domain-containing protein homolog 1 OS=Homo sapiens OX=9606 GN=VEPH1 PE=1 SV=1	2	1	1	1	2.59	0.7	-0.52	0.837533	46.79	1.00549e+06	737866	581263	818942	568510		1.02149e+06	367348
A0A7I2V5G8	Vesicle-fusing ATPase OS=Homo sapiens OX=9606 GN=VCP PE=1 SV=1	2	1	1	1	1.58	0.716	-0.48	0.846568	11.49	291553	208704	155469	184337	284524	146809	206366
O15195	Villin-like protein OS=Homo sapiens OX=9606 GN=VILL PE=1 SV=3	2	1	3	1	4.43	0.919	-0.12	0.95949	15.52	453895	417203	262392	270020	419252	262685	417203	418016
Q9NZR4	Visual system homeobox 1 OS=Homo sapiens OX=9606 GN=VSX1 PE=1 SV=2	5	1	2	1	4.57	0.975	-0.04	0.971671	39.04	984465	959820	459626	622438	828963	906242	959820	457760
Q7Z3S7	Voltage-dependent calcium channel subunit alpha-2/delta-4 OS=Homo sapiens OX=9606 GN=CACNA2D4 PE=1 SV=2	4	2	2	2	5.11	0.989	-0.02	0.980118	46.07	356585	280316	192613	304276	236086	84041.7	280316	283374
Q9H7M9	V-type immunoglobulin domain-containing suppressor of T-cell activation OS=Homo sapiens OX=9606 GN=VSIR PE=1 SV=3	6	1	1	1	2.82	0.478	-1.07	0.454027	10.47	206491	94667.1	124007	115770	136712		88470.4	69816
Q9BZH6	WD repeat-containing protein 11 OS=Homo sapiens OX=9606 GN=WDR11 PE=1 SV=1	1	1	1	1	2.49	0.664	-0.59	0.825772	36.91	512927	340696	296517	405048	238940	236972
F8WB94	WD repeat-containing protein 35 OS=Homo sapiens OX=9606 GN=WDR35 PE=1 SV=1	7	3	5	3	14.32	0.43	-1.22	0.323994	91.58	967693	1.68862e+06	508460	733722	640685	1.17452e+06	1.8593e+06	561029
Q9H6Y2	WD repeat-containing protein 55 OS=Homo sapiens OX=9606 GN=WDR55 PE=1 SV=2	6	1	2	1	5.72	0.666	-0.59	0.825772	56.61	194766	125387	88176	123143	153834		84031	128950
A4D1P6	WD repeat-containing protein 91 OS=Homo sapiens OX=9606 GN=WDR91 PE=1 SV=2	3	1	1	1	2.61	0.655	-0.61	0.814881	71.95	87969.9	57620.1	63641.1	55619.8	29978.8	82472	57620.1	18840.2
Q9Y6W5	Wiskott-Aldrich syndrome protein family member 2 OS=Homo sapiens OX=9606 GN=WASF2 PE=1 SV=3	6	2	2	2	4.86	0.697	-0.52	0.837533	79.55	1.20973e+06	843765	983418	543915		1252823	843765	152078
A0A5F9ZH43	Xin actin-binding repeat-containing protein 2 OS=Homo sapiens OX=9606 GN=XIRP2 PE=1 SV=1	1	2	2	2	5.59	0.899	-0.15	0.95949	93.91	58867.4	52946	61838.2	20482.5		36826.7
Q9UL36	Zinc finger protein 236 OS=Homo sapiens OX=9606 GN=ZNF236 PE=1 SV=2	1	1	1	1	2.8	0.901	-0.15	0.95949	55.68	238385	214834	849648	150722	104860	239289	214834	146054
Q14584	Zinc finger protein 266 OS=Homo sapiens OX=9606 GN=ZNF266 PE=1 SV=2	6	1	1	1	2.59	0.601	-0.73	0.746992	4.28	152284	91590		93544.5	103775		91590
A0A669KB96	Zinc finger protein 343 OS=Homo sapiens OX=9606 GN=ZNF343 PE=4 SV=1	14	1	1	1	1.6	0.639	-0.65	0.791677	60.41	754537	539812	333795		652806	111190	539812	506236
Q9Y6Q3	Zinc finger protein 37 homolog OS=Homo sapiens OX=9606 GN=ZFP37 PE=2 SV=3	4	1	1	1	2.68	0.704	-0.51	0.840623	52.07	161259	110414	93222	92743.7	111075	110883		52707.5
H3BS19	Zinc finger protein 469 OS=Homo sapiens OX=9606 GN=ZNF469 PE=1 SV=2	1	2	2	2	1.8	0.808	-0.31	0.900355	16.57	550007	473784	282874	390872		259917	526598	326539
O60304	Zinc finger protein 500 OS=Homo sapiens OX=9606 GN=ZNF500 PE=1 SV=2	4	1	4	1	10.83	0.352	-1.51	0.154983	33.83	620840	218532	410554	343147			168814	194973
Q9C0D4	Zinc finger protein 518B OS=Homo sapiens OX=9606 GN=ZNF518B PE=1 SV=2	4	2	2	2	4.88	0.711	-0.49	0.846568	60.65	1.26886e+06	880411	520568	802251	1.18386e+06	612372	1.57236e+06	441331
J3KTI4	Zinc finger protein 521 OS=Homo sapiens OX=9606 GN=ZNF521 PE=1 SV=1	2	1	1	1	2.58	0.01	-6.64	6.48429e-17		266456		94694.3	180744	176414
H0YLZ7	Zinc finger protein 710 (Fragment) OS=Homo sapiens OX=9606 GN=ZNF710 PE=1 SV=1	6	1	1	1	2.69	0.01	-6.64	6.48429e-17		546964				362131
J3QQQ3	Zinc finger protein 830 (Fragment) OS=Homo sapiens OX=9606 GN=ZNF830 PE=1 SV=1	12	1	1	1	2.06	0.222	-2.17	0.0138382	71.45	862696	191494	258361	545448	1.20806e+06	133194
Protein <1.5 fold abundant in CRT treated NHS
Accession	Description	Coverage [%]	# Peptides	# PSMs	# Unique Peptides	Score Sequest HT: Sequest HT	Abundance Ratio: (NC) / (N)	Abundance Ratio (log2): (NC) / (N)	Abundance Ratio Adj. P-Value: (NC) / (N)	Abundance Ratio Variability [%]: (NC) / (N)	Abundances (Grouped): N	Abundances (Grouped): NC	Abundance: F10: Control, N	Abundance: F11: Control, N	Abundance: F12: Control, N	Abundance: F1: Sample, NC	Abundance: F2: Sample, NC	Abundance: F3: Sample, NC
A0A5F9ZHG5	2-arachidonoylglycerol hydrolase ABHD12 (Fragment) OS=Homo sapiens OX=9606 GN=ABHD12 PE=1 SV=1	10	1	3	1	7.13	1.287	0.36	0.934835	84.22	253041	345196	63181.9	159987	304623	97874.5	345196	379305
Q9BYC8	39S ribosomal protein L32, mitochondrial OS=Homo sapiens OX=9606 GN=MRPL32 PE=1 SV=1	8	1	1	1	2.21	1.112	0.15	0.984655	21.91	226271	257431		125037	171405	223920	192440	177426
A0A0A0MT01	Actin-depolymerizing factor OS=Homo sapiens OX=9606 GN=GSN PE=1 SV=1	31	9	32	9	123.12	1.113	0.15	0.984655	52.64	2.12715e+06	2.08863e+06	973162	1.37672e+06	1.40833e+06	3.57418e+06	1.97916e+06	1.43952e+06
F8VRL1	Actin-related protein 6 (Fragment) OS=Homo sapiens OX=9606 GN=ACTR6 PE=1 SV=1	13	1	2	1	5.96	1.072	0.1	0.989398	17.36	223954	229418	114574	160001		152357	229418	181196
Q6P587	Acylpyruvase FAHD1, mitochondrial OS=Homo sapiens OX=9606 GN=FAHD1 PE=1 SV=2	6	1	20	1	42.55	1.164	0.22	0.960502	63.92	3.19241e+07	3.71684e+07	1.05605e+07	2.01843e+07	3.54372e+07	1.47061e+07	3.71684e+07	4.35998e+07
O94910	Adhesion G protein-coupled receptor L1 OS=Homo sapiens OX=9606 GN=ADGRL1 PE=1 SV=1	1	1	1	1	2.59	1.428	0.51	0.871411	81.91	133623	190869		39640.8	188548	199702		87452.7
P43652	Afamin OS=Homo sapiens OX=9606 GN=AFM PE=1 SV=1	17	6	23	6	77.4	1.187	0.25	0.95949	34.05	2.55603e+06	2942559	1.12487e+06	1.61607e+06	1.8515e+06	1.40914e+06	2942559	2.26164e+06
P19652	Alpha-1-acid glycoprotein 2 OS=Homo sapiens OX=9606 GN=ORM2 PE=1 SV=2	29	6	36	4	107.75	1.052	0.07	1	67.23	5.70829e+06	6.01458e+06	1.94628e+06	3.60913e+06	4.85146e+06	1.18053e+06	6.01458e+06	5.7015e+06
P01011	Alpha-1-antichymotrypsin OS=Homo sapiens OX=9606 GN=SERPINA3 PE=1 SV=2	33	11	54	11	200.05	1.162	0.22	0.962394	44.21	1.07567e+07	1.31962e+07	4.38499e+06	6.801e+06	7.56922e+06	9.55581e+06	1.15715e+07	9.09504e+06
A0A024R6I7	Alpha-1-antitrypsin OS=Homo sapiens OX=9606 GN=SERPINA1 PE=1 SV=1	59	25	289	2	1006.91	1.304	0.38	0.933746	66.18	6.73704e+07	9.28351e+07	2.85407e+07	4.25956e+07	5.83212e+07	8.62426e+07	7.60799e+07	6.39834e+07
P04217	Alpha-1B-glycoprotein OS=Homo sapiens OX=9606 GN=A1BG PE=1 SV=4	43	12	59	12	199.89	1.163	0.22	0.96142	56.56	8.24101e+06	9.86952e+06	4.76403e+06	5.09787e+06	6.05417e+06	6.03062e+06	9.90837e+06	6.80223e+06
P02765	Alpha-2-HS-glycoprotein OS=Homo sapiens OX=9606 GN=AHSG PE=1 SV=2	47	10	76	10	320.31	1.398	0.48	0.884685	57.3	1.44094e+07	1.62717e+07	5.32571e+06	9.11049e+06	1.00514e+07	1.13333e+07	1.53801e+07	1.12147e+07
P01023	Alpha-2-macroglobulin OS=Homo sapiens OX=9606 GN=A2M PE=1 SV=3	61	66	418	66	1502.53	1.258	0.33	0.942466	55.39	1.01535e+08	1.34212e+08	4.64203e+07	6.41966e+07	8.20522e+07	9.62145e+07	1.18937e+08	9.25008e+07
Q8TCU4	Alstrom syndrome protein 1 OS=Homo sapiens OX=9606 GN=ALMS1 PE=1 SV=4	1	2	2	2	4.34	1.476	0.56	0.864844	84.81	125801	217998	114324	77408.2	83289.5	42264.4	291896	150247
Q9H1A4	Anaphase-promoting complex subunit 1 OS=Homo sapiens OX=9606 GN=ANAPC1 PE=1 SV=1	1	2	2	2	3.72	1.429	0.52	0.871411	21.49	480064	686146	247873	347020	317838	477250	454924	541442
A0A7P0TBH1	Angiotensinogen OS=Homo sapiens OX=9606 GN=AGT PE=4 SV=1	29	9	19	9	54.87	1.299	0.38	0.933746	42.13	1.62034e+06	3.19284e+06	694626	1.02447e+06	1.59746e+06	2.23175e+06	2.14879e+06	2.20056e+06
P01008	Antithrombin-III OS=Homo sapiens OX=9606 GN=SERPINC1 PE=1 SV=1	39	12	31	12	119.64	1.354	0.44	0.908205	52.63	4.24295e+06	4.70609e+06	2.11318e+06	2.68265e+06	3.23099e+06	5.99093e+06	4.19852e+06	3.24351e+06
P02647	Apolipoprotein A-I OS=Homo sapiens OX=9606 GN=APOA1 PE=1 SV=1	66	24	188	24	584.61	1.235	0.3	0.95949	62.65	6.03257e+07	8.19787e+07	3.48736e+07	3.66708e+07	4.60432e+07	1.14349e+08	5.32844e+07	5.6501e+07
V9GYM3	Apolipoprotein A-II OS=Homo sapiens OX=9606 GN=APOA2 PE=1 SV=1	36	4	90	4	313.61	1.434	0.52	0.871411	79.43	8.39622e+06	1.05045e+07	4.85376e+06	6.62711e+06	5.42953e+06	2.39242e+07	9.6655e+06	7.23986e+06
P06727	Apolipoprotein A-IV OS=Homo sapiens OX=9606 GN=APOA4 PE=1 SV=4	17	6	22	6	74.23	1.224	0.29	0.95949	52.46	1.66079e+06	2.36059e+06	870402	1.05005e+06	1.48263e+06	2.24336e+06	1951460	1.62696e+06
P02649	Apolipoprotein E OS=Homo sapiens OX=9606 GN=APOE PE=1 SV=1	40	10	27	10	99.78	1.059	0.08	0.996889	69.41	1.0606e+06	1.31755e+06	1.74446e+06	670576	532332	3.74783e+06	1.31755e+06	746565
P08519	Apolipoprotein(a) OS=Homo sapiens OX=9606 GN=LPA PE=1 SV=1	19	5	15	5	47.34	1.263	0.34	0.942466	95.02	1.03659e+06	1.24262e+06	1.18484e+06	655392	207951	3.41363e+06	1.24262e+06	189771
J3KPH2	Arachidonate lipoxygenase 3, isoform CRA_a OS=Homo sapiens OX=9606 GN=ALOXE3 PE=1 SV=1	1	1	3	1	6.19	1.204	0.27	0.95949	35.1	4.38417e+06	5997595	2127494	2.77194e+06	3.58991e+06	2.61544e+06	5997595	4498844
Q5T371	Arrestin domain-containing protein 1 (Fragment) OS=Homo sapiens OX=9606 GN=ARRDC1 PE=1 SV=1	7	1	1	1	2.02	1.023	0.03	0.989398	11.97	1.49049e+06	1.5241e+06	868681	942375	913091	281419	1.5241e+06	1.06778e+06
A0A669KB07	Aryl hydrocarbon receptor nuclear translocator-like protein 1 OS=Homo sapiens OX=9606 GN=ARNTL PE=4 SV=1	36	1	16	1	41.81	1.072	0.1	0.989398	59.53	1.91848e+06	1.503e+06	438339	1.48105e+06	1.27018e+06	1.04542e+06	2.51138e+06	644236
E7EWF9	Arylamine N-acetyltransferase OS=Homo sapiens OX=9606 GN=NAT2 PE=1 SV=1	16	1	1	1	2.59	1.23	0.3	0.95949	41.69	179257	220467	155369	75591.9		226939		102674
Q5TGY3	AT-hook DNA-binding motif-containing protein 1 OS=Homo sapiens OX=9606 GN=AHDC1 PE=1 SV=1	1	1	1	1	2.34	1.337	0.42	0.918374	63.68	640270	856336	238374	404817	476170	381698	1.58793e+06	590200
Q9ULI0	ATPase family AAA domain-containing protein 2B OS=Homo sapiens OX=9606 GN=ATAD2B PE=1 SV=3	4	3	5	3	13.5	1.178	0.24	0.95949	75.17	3.60268e+06	3.78823e+06	2.08267e+06	3.39943e+06	492040	2.63491e+06	4.94185e+06	500505
Q8WWZ4	ATP-binding cassette sub-family A member 10 OS=Homo sapiens OX=9606 GN=ABCA10 PE=2 SV=3	1	1	1	1	2.57	1.456	0.54	0.871411	147	1.3408e+06	2795766	607357	847737	2.91454e+06	9044.44	2795766	4418653
A0A0U1RR89	BAG family molecular chaperone regulator 1 (Fragment) OS=Homo sapiens OX=9606 GN=BAG1 PE=1 SV=1	21	1	1	1	2.1	1.268	0.34	0.942466	47.02	149303	189310	53629.7	151922		84533.4	294882
O95817	BAG family molecular chaperone regulator 3 OS=Homo sapiens OX=9606 GN=BAG3 PE=1 SV=3	15	3	4	3	8.77	1.292	0.37	0.934835	42.4	233944	302244	182761		114615	196686	323050
P02749	Beta-2-glycoprotein 1 OS=Homo sapiens OX=9606 GN=APOH PE=1 SV=3	34	9	45	9	167.65	1.212	0.28	0.95949	31.44	6.94825e+06	7.79484e+06	3.0426e+06	4393100	5.29068e+06	5.04315e+06	7.79484e+06	5.66269e+06
Q99728	BRCA1-associated RING domain protein 1 OS=Homo sapiens OX=9606 GN=BARD1 PE=1 SV=2	2	2	2	2	3.89	1.349	0.43	0.908205	14.71	80723.4	108880	44289.4	74815.3	53445	73706.3	108880	82485.9
B4E1Z4	C3/C5 convertase OS=Homo sapiens OX=9606 PE=1 SV=1	22	21	64	21	226.86	1.465	0.55	0.868872	43.42	7.75422e+06	1.05051e+07	4.05963e+06	4.90269e+06	5.40815e+06	1.13997e+07	8.73944e+06	7.2403e+06
A0A0G2JPR0	C4a anaphylatoxin OS=Homo sapiens OX=9606 GN=C4A PE=1 SV=1	42	46	173	1	665.12	1.428	0.51	0.871411	52.36	2.14829e+07	3.14943e+07	1.07241e+07	1.35828e+07	1.82265e+07	4.49677e+07	2.44945e+07	2.17063e+07
P04003	C4b-binding protein alpha chain OS=Homo sapiens OX=9606 GN=C4BPA PE=1 SV=2	52	20	68	20	226.1	1.4	0.49	0.884432	51.48	9.4966e+06	1.19707e+07	5.48988e+06	5.51375e+06	6.29703e+06	1.75948e+07	9.57982e+06	8.25041e+06
P98194	Calcium-transporting ATPase type 2C member 1 OS=Homo sapiens OX=9606 GN=ATP2C1 PE=1 SV=3	2	1	1	1	2.65	1.286	0.36	0.934835	0	132279	170127		83634.9		118332
P13861	cAMP-dependent protein kinase type II-alpha regulatory subunit OS=Homo sapiens OX=9606 GN=PRKAR2A PE=1 SV=2	8	2	2	2	4.42	1.018	0.03	0.989398	70.6	215426	219336		71034	273485	223609	149645
E5RHJ5	Catenin alpha-1 (Fragment) OS=Homo sapiens OX=9606 GN=CTNNA1 PE=1 SV=1	21	1	1	1	2.14	1.427	0.51	0.871411	43.36	326914	466471	177546	243465	216441	419344	287939	321499
E5RJE0	CCR4-NOT transcription complex subunit 7 (Fragment) OS=Homo sapiens OX=9606 GN=CNOT7 PE=1 SV=8	63	1	1	1	2.58	1.02	0.03	0.989398	57.85	311611	317970		133362	304787		310026	224765
A0A0J9YXH7	Cell surface A33 antigen (Fragment) OS=Homo sapiens OX=9606 GN=GPA33 PE=1 SV=1	36	1	2	1	6.37	1.093	0.13	0.989398	65.15	1.09197e+06	1.1933e+06	631256	532211	858610	4.23718e+06	668930	822442
P49454	Centromere protein F OS=Homo sapiens OX=9606 GN=CENPF PE=1 SV=3	1	2	2	2	4.5	1.03	0.04	0.989398	15.12	140562	144795	73736.6	88871.5	110125	100712
A0A2R8Y589	Centrosomal protein of 78 kDa OS=Homo sapiens OX=9606 GN=CEP78 PE=1 SV=1	2	1	1	1	2.19	1.169	0.22	0.95949	26.11	595893	696401	344479	305397	491812	428726	715257	479971
Q5TA50	Ceramide-1-phosphate transfer protein OS=Homo sapiens OX=9606 GN=CPTP PE=1 SV=1	11	1	1	1	2.8	1.165	0.22	0.959694	64	1.08986e+06	1.26981e+06	630036	481307	1.0724e+06	487040	1.88869e+06	875171
E9PFZ2	Ceruloplasmin OS=Homo sapiens OX=9606 GN=CP PE=1 SV=1	51	35	187	1	684.66	1.269	0.34	0.942466	59.38	290323	368432	126581	183560	196838	367535	368432	148604
P00450	Ceruloplasmin OS=Homo sapiens OX=9606 GN=CP PE=1 SV=1	54	38	204	4	758.86	1.092	0.13	0.989398	42.88	4.42478e+07	5.26354e+07	2.55792e+07	3.42351e+07	2.82353e+07	3.41883e+07	5.82198e+07	3.62771e+07
Q6UVK1	Chondroitin sulfate proteoglycan 4 OS=Homo sapiens OX=9606 GN=CSPG4 PE=1 SV=2	2	2	2	2	5.1	1.226	0.29	0.95949	25.49	1.0604e+06	1.35524e+06	579823	670447	859662	708461	1.35524e+06	1.30103e+06
Q9NP62	Chorion-specific transcription factor GCMa OS=Homo sapiens OX=9606 GN=GCM1 PE=1 SV=1	6	1	3	1	8.07	1.237	0.31	0.95949	147.03	490109	681943	373335	309876	311584		1.83752e+06	174429
Q8TD26	Chromodomain-helicase-DNA-binding protein 6 OS=Homo sapiens OX=9606 GN=CHD6 PE=1 SV=4	1	2	2	2	3.86	1.293	0.37	0.934835	42.27	25988.6	33598.7		11770.6	24019.8		40042.8	19430.1
P10909	Clusterin OS=Homo sapiens OX=9606 GN=CLU PE=1 SV=1	27	11	52	11	172.13	1.192	0.25	0.95949	54.1	1.05642e+07	1.11231e+07	6.10704e+06	5.14756e+06	7.30026e+06	1.34872e+07	9.81729e+06	7.6662e+06
A0A6E1Y6F7	Coiled-coil domain-containing protein 180 OS=Homo sapiens OX=9606 GN=CCDC180 PE=1 SV=1	2	2	2	2	4.93	1.272	0.35	0.942466	85.61	2.53799e+07	47329740	9703511	16046695	33953364	9489034	47329740	44959960
Q49AM6	COL4A5 protein OS=Homo sapiens OX=9606 GN=COL4A5 PE=1 SV=1	5	2	2	2	4.41	1.123	0.17	0.978952	68.97	7.27378e+06	8.96953e+06	2.96285e+06	4.59892e+06	5.98327e+06	2.75035e+06	9247949	6181939
P12111	Collagen alpha-3(VI) chain OS=Homo sapiens OX=9606 GN=COL6A3 PE=1 SV=5	2	3	4	3	9.3	1.082	0.11	0.989398	94.11	106366	103536	417241		10378.2	801714	103536	15170.6
Q14031	Collagen alpha-6(IV) chain OS=Homo sapiens OX=9606 GN=COL4A6 PE=1 SV=3	2	2	2	2	5.21	1.025	0.04	0.989398	59.75	748747	767722	350884	473403	816488	318779	767722	1.84684e+06
P02745	Complement C1q subcomponent subunit A OS=Homo sapiens OX=9606 GN=C1QA PE=1 SV=2	13	3	5	3	14.01	1.264	0.34	0.942466	34.61	359116	454070	217618	227055	227660	657338	348085	312952
A0A0A0MSV6	Complement C1q subcomponent subunit B (Fragment) OS=Homo sapiens OX=9606 GN=C1QB PE=1 SV=6	31	5	7	5	24.15	1.303	0.38	0.933746	58.66	408035	1.06913e+06	188446	257984	674075	743634	746527	1.02619e+06
P02747	Complement C1q subcomponent subunit C OS=Homo sapiens OX=9606 GN=C1QC PE=1 SV=3	13	2	11	2	38.38	1.387	0.47	0.88621	51.45	372929	498110	138229	235788	249730	259098	498110	453754
P09871	Complement C1s subcomponent OS=Homo sapiens OX=9606 GN=C1S PE=1 SV=1	14	5	10	5	40.22	1.401	0.49	0.883598	37.48	1.05848e+06	1.52286e+06	504312	669231	720871	1.49986e+06	1.18578e+06	1.04958e+06
P01024	Complement C3 OS=Homo sapiens OX=9606 GN=C3 PE=1 SV=2	75	107	710	107	2723.55	1.474	0.56	0.864844	57.91	1.30913e+08	1.91515e+08	7.19566e+07	8.27713e+07	9.66909e+07	2.19308e+08	1.50909e+08	1.31995e+08
P01031	Complement C5 OS=Homo sapiens OX=9606 GN=C5 PE=1 SV=4	12	10	20	10	67.85	1.425	0.51	0.871903	42.43	454471	1.13598e+06	255261	287344	503094	790134	1.04746e+06	1.07652e+06
P13671	Complement component C6 OS=Homo sapiens OX=9606 GN=C6 PE=1 SV=3	10	4	4	4	14.66	1.082	0.11	0.989398	61.21	230874	260818	73062.8	145972	170373	55843.1	278397	179760
P10643	Complement component C7 OS=Homo sapiens OX=9606 GN=C7 PE=1 SV=2	12	5	11	5	36.66	1.087	0.12	0.989398	51.44	270908	294416	116269	210042	179362	368262	188355	202916
P07357	Complement component C8 alpha chain OS=Homo sapiens OX=9606 GN=C8A PE=1 SV=2	17	5	9	5	30.71	1.339	0.42	0.91786	33.99	131422	225454	75973.6	81023.3	136454	387006	185034	155386
P02748	Complement component C9 OS=Homo sapiens OX=9606 GN=C9 PE=1 SV=2	18	5	16	5	49.51	1.199	0.26	0.95949	53.25	1.29795e+06	1.6533e+06	656348	820644	1.00914e+06	1.53591e+06	1.23625e+06	1.13948e+06
P08603	Complement factor H OS=Homo sapiens OX=9606 GN=CFH PE=1 SV=4	45	38	153	36	554.09	1.337	0.42	0.918374	39.47	1.84281e+07	2.41441e+07	1.03864e+07	1.16514e+07	1.48237e+07	2.56713e+07	2.34644e+07	1.66405e+07
P05156	Complement factor I OS=Homo sapiens OX=9606 GN=CFI PE=1 SV=2	16	5	8	5	26.45	1.388	0.47	0.88621	84.24	390471	816301	225727	354658	128388	380131	816301	664170
Q9P1F3	Costars family protein ABRACL OS=Homo sapiens OX=9606 GN=ABRACL PE=1 SV=1	25	1	2	1	6.12	1.187	0.25	0.95949	127.59	271368	272413	156875	198373	111172	515457	100137
E9PIM0	CREB/ATF bZIP transcription factor OS=Homo sapiens OX=9606 GN=CREBZF PE=1 SV=1	3	1	3	1	7.95	1.039	0.06	0.994914	27.49	146441	149476	118967	76718.5	96955.1	103968	213858	91625.4
A0A5F9ZHA4	cTAGE family member 4 OS=Homo sapiens OX=9606 GN=CTAGE4 PE=4 SV=1	3	1	1	1	3.31	1.331	0.41	0.920053	0.2	102408	136347	59201	64659.8	139543		136347
A0A2R8YGD3	Cyclic nucleotide ras GEF OS=Homo sapiens OX=9606 GN=RAPGEF2 PE=1 SV=1	2	2	10	2	26.65	1.439	0.53	0.871411	21.3	2.53725e+06	3.65143e+06	1.66549e+06	1.56299e+06	1.67985e+06	2.90471e+06	3.65143e+06	753183
E9PP21	Cysteine and glycine-rich protein 1 OS=Homo sapiens OX=9606 GN=CSRP1 PE=1 SV=1	6	1	1	1	2.32	1.154	0.21	0.965457	29.95	279014	401844	125854		236749	178411	403908	276957
M0QYZ3	Cystic fibrosis transmembrane conductance regulator (Fragment) OS=Homo sapiens OX=9606 GN=CFTR PE=1 SV=1	8	1	1	1	2	1.062	0.09	0.996889	7.36	104978	111457	57817.6	66373.1	112317		111457
Q96BR5	Cytochrome c oxidase assembly factor 7 OS=Homo sapiens OX=9606 GN=COA7 PE=1 SV=2	3	1	1	1	1.78	1.28	0.36	0.939075	47.97	11956.8	15306.8			7916.3	39372.8	15306.8	7136.21
Q7Z449	Cytochrome P450 2U1 OS=Homo sapiens OX=9606 GN=CYP2U1 PE=1 SV=1	3	1	1	1	2.25	1.385	0.47	0.888474	89.69	201617	279162			133486		157390	341265
A0A5K1VW61	Cytoplasmic polyadenylation element-binding protein 2 OS=Homo sapiens OX=9606 GN=CPEB2 PE=1 SV=1	2	1	1	1	2.93	1.238	0.31	0.95949	21.04	148596	183898			98381.6	146061	79123.3	126746
P61962	DDB1- and CUL4-associated factor 7 OS=Homo sapiens OX=9606 GN=DCAF7 PE=1 SV=1	4	1	1	1	2.27	1.33	0.41	0.920053	52.8	129665	172437	74957.9			84601.9		168487
Q8NF50	Dedicator of cytokinesis protein 8 OS=Homo sapiens OX=9606 GN=DOCK8 PE=1 SV=3	3	2	3	2	7.81	1.128	0.17	0.978851	33.37	230837	284392	206213	145949	133820		332036	167883
Q68D51	DENN domain-containing protein 2C OS=Homo sapiens OX=9606 GN=DENND2C PE=1 SV=2	2	1	1	1	2.24	1.124	0.17	0.978952	144.32	279589	304106	161627	177596	172570	514459	125034
K7ERT1	DNA fragmentation factor subunit alpha OS=Homo sapiens OX=9606 GN=DFFA PE=1 SV=1	26	1	1	1	3.37	1.084	0.12	0.989398	146.69	482995	523631	701394		127299	340922	559404
P04053	DNA nucleotidylexotransferase OS=Homo sapiens OX=9606 GN=DNTT PE=1 SV=3	3	1	1	1	2.29	1.206	0.27	0.95949	119.91	415443	500821	260078	242554		768158	227114
Q9H9Y6	DNA-directed RNA polymerase I subunit RPA2 OS=Homo sapiens OX=9606 GN=POLR1B PE=1 SV=2	1	1	1	1	2.1	1.044	0.06	0.996889	34.01	315975	329990	135063	199779	271463	170381	329990	253129
H0YFL9	DnaJ homolog subfamily B member 5 (Fragment) OS=Homo sapiens OX=9606 GN=DNAJB5 PE=1 SV=7	3	1	1	1	1.5	1.347	0.43	0.908205	151.1	227648	306700	161499		122817	608424		74115.1
F8W9J4	Dystonin OS=Homo sapiens OX=9606 GN=DST PE=1 SV=1	1	3	6	3	14.78	1.08	0.11	0.989398	65.35	1.41565e+07	631230	8.1837e+06	6.14231e+06	1.381e+07	8384042	55827.9	435054
A0A0U1RQX8	E3 ubiquitin-protein ligase CBL OS=Homo sapiens OX=9606 GN=CBL PE=1 SV=1	3	1	7	1	18.78	1.16	0.21	0.96256	127.13	3.09295e+07	1.35129e+07	1.788e+07	19697074	1.09615e+06	2.51411e+07	1.35129e+07	3.52435e+06
O95714	E3 ubiquitin-protein ligase HERC2 OS=Homo sapiens OX=9606 GN=HERC2 PE=1 SV=2	0	1	1	1	2.5	1.189	0.25	0.95949	48.94	185876	194435	71983.1	123604	123064	135239	147993	407948
Q06587	E3 ubiquitin-protein ligase RING1 OS=Homo sapiens OX=9606 GN=RING1 PE=1 SV=2	8	1	1	1	3.21	1.372	0.46	0.900355	44.06	234391	321653		147949	155444	300023	239857
H7BYJ1	E3 ubiquitin-protein ligase RNF34 OS=Homo sapiens OX=9606 GN=RNF34 PE=1 SV=1	5	1	3	1	8.91	1.124	0.17	0.978952	54.42	468196	461548	231645	296022	429516	1.34436e+06	450414	318106
P19474	E3 ubiquitin-protein ligase TRIM21 OS=Homo sapiens OX=9606 GN=TRIM21 PE=1 SV=1	1	1	3	1	4.75	1.202	0.27	0.95949	32.58	197051	197721	113913	97207.5	138693	392768	197721	127358
A0A140T972	Epithelial discoidin domain-containing receptor 1 (Fragment) OS=Homo sapiens OX=9606 GN=DDR1 PE=1 SV=1	7	1	1	1	3.06	1.03	0.04	0.989398	112.37	1.23033e+06	1.26716e+06	820493	578325	814572	881373	2.56975e+06	203544
H7C4G9	ERC protein 2 (Fragment) OS=Homo sapiens OX=9606 GN=ERC2 PE=1 SV=1	5	2	2	2	4.33	1.282	0.36	0.938339	92.98	1.94121e+06	2.92617e+06	745244	1.22735e+06	2.18627e+06	2.94531e+06	2.92617e+06	639680
P41162	ETS translocation variant 3 OS=Homo sapiens OX=9606 GN=ETV3 PE=1 SV=2	3	1	1	1	2.12	1.022	0.03	0.989398	47.05	137720	140731	107460	64511.2		148420	92815.5
Q9UKW6	ETS-related transcription factor Elf-5 OS=Homo sapiens OX=9606 GN=ELF5 PE=1 SV=2	10	1	5	1	15.37	1.058	0.08	0.996889	48.03	322954	341680	258237	185354	213820	715105	341680	159206
Q01780	Exosome component 10 OS=Homo sapiens OX=9606 GN=EXOSC10 PE=1 SV=2	2	1	1	1	2.12	1.081	0.11	0.989398	17.28	394403	449110	113472	249365	290199	130363	473728	309534
Q4VC44	FLYWCH-type zinc finger-containing protein 1 OS=Homo sapiens OX=9606 GN=FLYWCH1 PE=1 SV=2	4	1	1	1	2.27	1.092	0.13	0.989398	28.92	215320	206980	126434	136138	108843	179350	166145
A0A494C0B0	Forkhead box protein P3 OS=Homo sapiens OX=9606 GN=FOXP3 PE=1 SV=1	7	1	1	1	3.2	1.171	0.23	0.95949	29	1.36058e+06	1.5932e+06	784853	862091		512578	1.5932e+06	1.31281e+06
P48169	Gamma-aminobutyric acid receptor subunit alpha-4 OS=Homo sapiens OX=9606 GN=GABRA4 PE=2 SV=2	2	1	1	1	2.14	1.078	0.11	0.989398	77.29	79458.8	85694	64574.2	30420	52607.7	101237	85694	28270.3
A0A2R8Y5L2	General transcription and DNA repair factor IIH helicase subunit XPB OS=Homo sapiens OX=9606 GN=ERCC3 PE=1 SV=1	3	1	1	1	2.07	1.415	0.5	0.872747	45.18	210418	297686	121640	191910	93796.7	191813	321342
Q96IK5	Germ cell-less protein-like 1 OS=Homo sapiens OX=9606 GN=GMCL1 PE=1 SV=1	5	1	1	1	2.64	1.219	0.29	0.95949	56.44	223885	272991		141554		130887	396031
A0A087X0T7	Golgin subfamily A member 6-like protein 10 OS=Homo sapiens OX=9606 GN=GOLGA6L10 PE=3 SV=2	9	2	21	2	47.39	1.262	0.34	0.942466	16.3	4.19431e+06	5.45191e+06	2.387e+06	2.65189e+06	2.9245e+06	5975204	5.45191e+06	3.52642e+06
A0A0J9YX86	Golgin subfamily A member 8Q OS=Homo sapiens OX=9606 GN=GOLGA8Q PE=4 SV=1	2	1	5	1	10.37	1.127	0.17	0.978851	70.42	3.08352e+07	34969364	1.00927e+07	1.94959e+07	32643695	12692815	34969364	3.83055e+07
Q92917	G-patch domain and KOW motifs-containing protein OS=Homo sapiens OX=9606 GN=GPKOW PE=1 SV=2	9	2	3	2	8.07	1.013	0.02	0.989398	82.82	684984	693605		433088		212926	693605	844687
B4E3H9	Granulysin OS=Homo sapiens OX=9606 GN=GNLY PE=1 SV=1	13	1	1	1	2.64	1.211	0.28	0.95949	26.33	422639	473122	53739.1	267218	290601		521763	295683
Q7Z4P5	Growth/differentiation factor 7 OS=Homo sapiens OX=9606 GN=GDF7 PE=2 SV=2	10	2	2	2	5.08	1.388	0.47	0.88621	72.89	70248.6	97514.2	52180.8	34566.5		123070	53741.9
A0A494C0U3	GTP-binding protein Rit1 (Fragment) OS=Homo sapiens OX=9606 GN=RIT1 PE=1 SV=1	16	1	1	1	2.11	1.109	0.15	0.984655	41.86	395511	438788	145416	250066	414131	305200	324637	343244
A0A590UJS2	Guanine nucleotide-binding protein G(s) subunit alpha isoforms short (Fragment) OS=Homo sapiens OX=9606 GN=GNAS PE=1 SV=1	4	1	1	1	1.56	1.278	0.35	0.940439	0	252405	322533		159585		224338
H7C2Q2	H/ACA ribonucleoprotein complex subunit DKC1 (Fragment) OS=Homo sapiens OX=9606 GN=DKC1 PE=1 SV=2	13	1	1	1	2.73	1.043	0.06	0.996889	127.03	207946	216863		136003	133092	335254	97572.6
P00738	Haptoglobin OS=Homo sapiens OX=9606 GN=HP PE=1 SV=1	62	23	440	14	1461.42	1.169	0.22	0.95949	42.27	2.93203e+08	2.92054e+08	1.44999e+08	1.85838e+08	1.94122e+08	2.03139e+08	3.34372e+08	1.91245e+08
P69905	Hemoglobin subunit alpha OS=Homo sapiens OX=9606 GN=HBA1 PE=1 SV=2	49	4	20	4	65.71	1.293	0.37	0.934835	26.88	3.74738e+06	5.06213e+06	1.98211e+06	2.81075e+06	2.48105e+06	3.52098e+06	5.53846e+06	2.99418e+06
P68871	Hemoglobin subunit beta OS=Homo sapiens OX=9606 GN=HBB PE=1 SV=2	66	7	22	7	74.87	1.352	0.44	0.908205	51.26	2.75549e+06	3.96148e+06	1.36818e+06	1.75403e+06	1.82434e+06	2.78833e+06	3.27783e+06	2.73031e+06
P02790	Hemopexin OS=Homo sapiens OX=9606 GN=HPX PE=1 SV=2	56	20	143	20	552.41	1.362	0.45	0.906858	45.58	5.4648e+07	6.85469e+07	2.71447e+07	3.45517e+07	4.20343e+07	4.7678e+07	6.31939e+07	5.29351e+07
P55317	Hepatocyte nuclear factor 3-alpha OS=Homo sapiens OX=9606 GN=FOXA1 PE=1 SV=2	4	1	1	1	2.9	1.456	0.54	0.871411	99.83	465875	1.01406e+06	238712	294554	468214	136606	1.02971e+06	698903
P04196	Histidine-rich glycoprotein OS=Homo sapiens OX=9606 GN=HRG PE=1 SV=1	24	9	46	9	153.63	1.198	0.26	0.95949	34.81	7.14955e+06	8.70841e+06	4.13307e+06	4.12205e+06	5.41597e+06	6.21213e+06	8.02502e+06	6.00197e+06
Q9NQV7	Histone-lysine N-methyltransferase PRDM9 OS=Homo sapiens OX=9606 GN=PRDM9 PE=1 SV=2	1	1	1	1	2.03	1.119	0.16	0.98049	0	283004	316590		178932		220205
U3KQI2	Homeobox protein Meis2 (Fragment) OS=Homo sapiens OX=9606 GN=MEIS2 PE=1 SV=1	6	1	2	1	4.06	1.267	0.34	0.942466	14.77	865283	1.02636e+06	457164	547084	595456	697177	1.02636e+06	929710
P54257	Huntingtin-associated protein 1 OS=Homo sapiens OX=9606 GN=HAP1 PE=1 SV=3	3	1	1	1	2.56	1.199	0.26	0.95949	60.76	2.60384e+06	3122367	1.40252e+06	1.6463e+06	2.92112e+06	1.58201e+06	3122367	6.4675e+06
A0A3B3ISX6	Hydroxymethylbilane hydrolyase [cyclizing] (Fragment) OS=Homo sapiens OX=9606 GN=UROS PE=1 SV=1	15	1	1	1	2.72	1.103	0.14	0.988255	14.89	434328	473935	238029		303324	1.29485e+06	434958	326643
A0A494BZZ1	Ice protease-activating factor OS=Homo sapiens OX=9606 GN=NLRC4 PE=1 SV=1	3	2	2	2	3.86	1.014	0.02	0.989398	34.3	450388	350976	260364	309963	219468	244122	535655	231617
P01876	Immunoglobulin heavy constant alpha 1 OS=Homo sapiens OX=9606 GN=IGHA1 PE=1 SV=2	65	15	336	6	1250.84	1.147	0.2	0.967927	49.62	1.14602e+08	1.20061e+08	6.018e+07	7.34469e+07	7.58755e+07	1.53089e+08	1.09132e+08	8.27478e+07
P01880	Immunoglobulin heavy constant delta OS=Homo sapiens OX=9606 GN=IGHD PE=1 SV=3	11	3	3	3	7.19	1.037	0.05	0.993716	19.16	220685	466105	112766	139531	345693	205520	466105	453874
P01857	Immunoglobulin heavy constant gamma 1 OS=Homo sapiens OX=9606 GN=IGHG1 PE=1 SV=1	63	17	591	9	2143.15	1.071	0.1	0.989398	48.03	3.09145e+08	3.32219e+08	1.46724e+08	1.9546e+08	2.2464e+08	1.9416e+08	3.32219e+08	2.56929e+08
A0A286YEY4	Immunoglobulin heavy constant gamma 2 (Fragment) OS=Homo sapiens OX=9606 GN=IGHG2 PE=1 SV=1	51	14	308	6	1113.61	1.201	0.26	0.95949	32.36	5.73942e+07	6.38288e+07	2.95016e+07	3.62881e+07	4.72109e+07	4.43962e+07	5.87321e+07	4.87908e+07
A0A4W9A917	Immunoglobulin heavy constant gamma 3 (Fragment) OS=Homo sapiens OX=9606 GN=IGHG3 PE=1 SV=1	45	14	187	5	589.98	1.194	0.26	0.95949	48.25	4.70056e+07	4.8752e+07	2.25235e+07	2.97198e+07	3.45414e+07	3.38559e+07	4.8752e+07	3.53507e+07
A0A286YFJ8	Immunoglobulin heavy constant gamma 4 (Fragment) OS=Homo sapiens OX=9606 GN=IGHG4 PE=1 SV=1	52	13	139	6	442.08	1.078	0.11	0.989398	40.05	4.81319e+06	6.17538e+06	2.64139e+06	3.04319e+06	3.99647e+06	4.86273e+06	5.29446e+06	4.25617e+06
A0A0J9YVU5	Immunoglobulin heavy variable 2-70 (Fragment) OS=Homo sapiens OX=9606 GN=IGHV2-70 PE=1 SV=1	6	1	2	1	4.25	1.197	0.26	0.95949	38.07	128973	154356	41788.3	81544.5	114889	107363	147018	129354
S4R460	Immunoglobulin heavy variable 3/OR16-9 (non-functional) OS=Homo sapiens OX=9606 GN=IGHV3OR16-9 PE=1 SV=2	31	2	23	1	78.74	1.175	0.23	0.95949	34.03	863956	1.15688e+06	331681	546245	823361	469086	1.24858e+06	797339
A0A0A0MS15	Immunoglobulin heavy variable 3-49 OS=Homo sapiens OX=9606 GN=IGHV3-49 PE=3 SV=1	8	1	2	1	4.34	1.146	0.2	0.967927	31.69	219871	263630		113239	178708	154972	263630	196402
A0A4W8ZXM2	Immunoglobulin heavy variable 3-72 OS=Homo sapiens OX=9606 GN=IGHV3-72 PE=1 SV=1	31	2	23	1	78.33	1.107	0.15	0.98607	31.53	6.47189e+06	7.85363e+06	3.35993e+06	4.09192e+06	4.85221e+06	3.60306e+06	8.11067e+06	5.41284e+06
P01834	Immunoglobulin kappa constant OS=Homo sapiens OX=9606 GN=IGKC PE=1 SV=2	91	12	483	12	1711.66	1.146	0.2	0.967927	43.74	1.68264e+08	1.86653e+08	8.25767e+07	1.06387e+08	1.23e+08	1.76952e+08	1.86653e+08	1.22629e+08
A0A2Q2TTZ9	Immunoglobulin kappa variable 1-33 OS=Homo sapiens OX=9606 GN=IGKV1D-33 PE=1 SV=1	17	1	12	1	50.52	1.038	0.05	0.994224	86.32	2.13449e+06	3.83189e+06	1.23392e+06	1.32076e+06	2.65133e+06	1.2079e+06	3.83189e+06	2.86472e+06
A0A5H1ZRS2	Immunoglobulin kappa variable 2D-28 OS=Homo sapiens OX=9606 GN=IGKV2D-28 PE=1 SV=1	43	3	11	2	37.29	1.257	0.33	0.942466	53.32	3.32667e+06	4.04549e+06	1.81784e+06	2.10332e+06	2.21934e+06	3.02213e+06	3.80765e+06	2.78821e+06
P04433	Immunoglobulin kappa variable 3-11 OS=Homo sapiens OX=9606 GN=IGKV3-11 PE=1 SV=1	34	2	5	2	11.24	1.145	0.2	0.967927	13.94	544091	623127	361571	299106	360229	433417	592735	454287
P01619	Immunoglobulin kappa variable 3-20 OS=Homo sapiens OX=9606 GN=IGKV3-20 PE=1 SV=2	28	3	11	3	42.28	1.402	0.49	0.883598	52.26	1.58674e+06	2.68587e+06	656491	1.00323e+06	1.71689e+06	1.24693e+06	2.68587e+06	2.01682e+06
P0DOY2	Immunoglobulin lambda constant 2 OS=Homo sapiens OX=9606 GN=IGLC2 PE=1 SV=1	77	7	95	2	345.12	1.353	0.44	0.908205	28.9	3.40218e+07	4.1257e+07	1.70845e+07	2.15106e+07	2.29665e+07	5.34972e+07	3.9528e+07	2.84349e+07
P01700	Immunoglobulin lambda variable 1-47 OS=Homo sapiens OX=9606 GN=IGLV1-47 PE=1 SV=2	11	1	5	1	11.6	1.412	0.5	0.872747	46.56	330565	613419	191024	209003	352963	428383	613419	321616
P80748	Immunoglobulin lambda variable 3-21 OS=Homo sapiens OX=9606 GN=IGLV3-21 PE=1 SV=2	14	1	9	1	35.74	1.454	0.54	0.871411	15.54	696310	931473	413680	396602	461010	839671	912143	641986
A0A075B6I0	Immunoglobulin lambda variable 8-61 OS=Homo sapiens OX=9606 GN=IGLV8-61 PE=3 SV=7	13	1	1	1	2.59	1.485	0.57	0.864844	76.85	122412	181824	70765.2			208004	110550
A0A0B4J231	Immunoglobulin lambda-like polypeptide 5 OS=Homo sapiens OX=9606 GN=IGLL5 PE=1 SV=1	38	6	73	1	272.06	1.45	0.54	0.871411	24.51	2.80018e+06	4.05958e+06	1.39129e+06	1.77044e+06	2320368	3.72904e+06	3.38834e+06	2.79793e+06
A0A7I2V3Z3	Importin subunit alpha-1 OS=Homo sapiens OX=9606 GN=KPNA2 PE=1 SV=1	3	1	2	1	4.26	1.429	0.52	0.871411	21.49	480064	686146	247873	347020	317838	477250	454924	541442
P19827	Inter-alpha-trypsin inhibitor heavy chain H1 OS=Homo sapiens OX=9606 GN=ITIH1 PE=1 SV=3	23	11	45	11	174.84	1.316	0.4	0.933746	55.33	5.11022e+06	8.04514e+06	2.66681e+06	3.23099e+06	4.13009e+06	5.67692e+06	5.70414e+06	5.54484e+06
P19823	Inter-alpha-trypsin inhibitor heavy chain H2 OS=Homo sapiens OX=9606 GN=ITIH2 PE=1 SV=2	35	19	74	19	254.61	1.357	0.44	0.907334	44.92	1.22822e+07	1.36224e+07	5.1736e+06	7.76556e+06	8.48232e+06	1.63322e+07	1.18437e+07	9.38877e+06
A0A087WW43	Inter-alpha-trypsin inhibitor heavy chain H3 OS=Homo sapiens OX=9606 GN=ITIH3 PE=1 SV=1	2	1	1	1	2.99	1.011	0.02	0.989398	46.91	80429.5	81295.2		37359.9	72481.6		53503	85134.8
H0Y3H0	Interferon-induced transmembrane protein 10 OS=Homo sapiens OX=9606 GN=IFITM10 PE=4 SV=1	16	1	1	1	2.16	1.209	0.27	0.95949	20.5	288622	305597	166849	157248	221658	310000	300570	210622
Q12906	Interleukin enhancer-binding factor 3 OS=Homo sapiens OX=9606 GN=ILF3 PE=1 SV=3	3	2	3	2	6.36	1.185	0.25	0.95949	50.13	2.79994e+06	4.30571e+06	1.33591e+06	1.77029e+06	2329419	1.44183e+06	4.30571e+06	2.9824e+06
B7ZKJ8	ITIH4 protein OS=Homo sapiens OX=9606 GN=ITIH4 PE=1 SV=1	24	14	48	14	167.72	1.183	0.24	0.95949	42.66	3.77319e+06	5.13531e+06	1.51474e+06	2.38564e+06	3.04422e+06	3.71357e+06	3.92831e+06	3.53933e+06
Q96N16	Janus kinase and microtubule-interacting protein 1 OS=Homo sapiens OX=9606 GN=JAKMIP1 PE=1 SV=1	4	2	2	2	4.44	1.019	0.03	0.989398	26.32	423819	403190	278196	180181	280600	280439	490227	262427
Q53G59	Kelch-like protein 12 OS=Homo sapiens OX=9606 GN=KLHL12 PE=1 SV=2	7	2	2	2	5.22	1.181	0.24	0.95949	34.94	739758	929087	384894		544177	646228	553707	699283
K7EQH6	Keratin, type I cytoskeletal 13 (Fragment) OS=Homo sapiens OX=9606 GN=KRT13 PE=1 SV=1	15	1	1	1	3.1	1.311	0.39	0.933746	14.26	877248	1.08309e+06	412740	571023	580804	753343	1.18401e+06	707152
P35527	Keratin, type I cytoskeletal 9 OS=Homo sapiens OX=9606 GN=KRT9 PE=1 SV=3	54	18	54	18	214.57	1.352	0.44	0.908205	99.18	5.10943e+06	4.47539e+06	2.9537e+06	2.11943e+06	6.21748e+06	3.11287e+06	438772	1.25131e+07
P35908	Keratin, type II cytoskeletal 2 epidermal OS=Homo sapiens OX=9606 GN=KRT2 PE=1 SV=2	27	13	33	9	111.4	1.287	0.36	0.934835	114.41	3.76454e+06	802445	2.37764e+06	2.10717e+06	2.49241e+06	558142	257910	5.92826e+06
A0A1W2PQ83	Killer cell immunoglobulin-like receptor 2DS4 OS=Homo sapiens OX=9606 GN=KIR2DS4 PE=4 SV=1	6	1	1	1	2.66	1.293	0.37	0.934835	12.54	347707	449414	201005				413020	337037
A0A0C4ZN31	Killer cell immunoglobulin-like receptor 3DL1 OS=Homo sapiens OX=9606 GN=KIR3DL1 PE=1 SV=3	5	1	1	1	2.55	1.208	0.27	0.95949	52.69	47932.5	57888.1		25377.1	37898.5	111202	57888.1	25317.6
O95235	Kinesin-like protein KIF20A OS=Homo sapiens OX=9606 GN=KIF20A PE=1 SV=1	1	1	1	1	2.01	1.387	0.47	0.88621	49.71	930753	1.29102e+06	538058	568561	871998	1329681	829120	889790
P01042	Kininogen-1 OS=Homo sapiens OX=9606 GN=KNG1 PE=1 SV=2	19	10	27	10	102.13	1.397	0.48	0.885193	33.09	5.26706e+06	8.0927e+06	2.92953e+06	3.33015e+06	4.45756e+06	6.83282e+06	6.27493e+06	5.57762e+06
Q6PIL6	Kv channel-interacting protein 4 OS=Homo sapiens OX=9606 GN=KCNIP4 PE=1 SV=1	9	1	1	1	2.8	1.124	0.17	0.978952	54.42	468196	461548	231645	296022	429516	1.34436e+06	450414	318106
B8ZZ38	Leucine-rich PPR motif-containing protein, mitochondrial OS=Homo sapiens OX=9606 GN=LRPPRC PE=1 SV=1	7	1	1	1	3	1.234	0.3	0.95949	122.69	28239.3	104423	66580.8	17854.6	17844	98846.4	104423	16891.7
H7C0H1	LIM/homeobox protein Lhx2 (Fragment) OS=Homo sapiens OX=9606 GN=LHX2 PE=1 SV=1	11	2	2	2	5.35	1.127	0.17	0.978851	26.77	202234	227986		106846	160233	158576
Q5T7N2	LINE-1 type transposase domain-containing protein 1 OS=Homo sapiens OX=9606 GN=L1TD1 PE=1 SV=1	1	1	40	1	68.09	1.166	0.22	0.959694	47.53	1.78979e+07	2.08614e+07	1.86581e+07	6.12956e+06	1.18497e+07	9.85828e+06	2.08614e+07	1.77796e+07
Q9BYZ2	L-lactate dehydrogenase A-like 6B OS=Homo sapiens OX=9606 GN=LDHAL6B PE=1 SV=3	4	1	1	1	2	1.166	0.22	0.959694	39.12	288709	277707	108164	182539	229254	172351	277707	278240
P51884	Lumican OS=Homo sapiens OX=9606 GN=LUM PE=1 SV=2	3	1	2	1	3.15	1.169	0.23	0.95949	49.17	888321	1.30756e+06	513528	531137	768756	440508	1.30756e+06	935403
E9PPP7	Maestro heat-like repeat-containing protein family member 6 (Fragment) OS=Homo sapiens OX=9606 GN=MROH6 PE=1 SV=8	2	1	1	1	1.65	1.262	0.34	0.942466	51.27	181528	229029	71811.2		175629	178972	203857
E9PG92	MAGUK p55 subfamily member 4 OS=Homo sapiens OX=9606 GN=MPP4 PE=1 SV=2	8	2	4	2	10.76	1.48	0.57	0.864844	32.66	1.46001e+06	1.73515e+06	668261	923104	1.04486e+06	1.98306e+06	1.71138e+06	1.19589e+06
Q9Y5R2	Matrix metalloproteinase-24 OS=Homo sapiens OX=9606 GN=MMP24 PE=2 SV=1	1	1	1	1	1.76	1.257	0.33	0.942466	25.27	428751	538991	231137	271082	317246	515895	447123	371481
O94776	Metastasis-associated protein MTA2 OS=Homo sapiens OX=9606 GN=MTA2 PE=1 SV=1	3	1	4	1	10.65	1.182	0.24	0.95949	38.03	485367	573814	361651		249318		573814
B0QY91	MICAL-like protein 1 OS=Homo sapiens OX=9606 GN=MICALL1 PE=1 SV=2	5	2	2	2	4.29	1.108	0.15	0.984655	26.95	1.20111e+06	1.28253e+06	712712	698476	795227	370007	1.38206e+06	883937
H7C1I9	Microtubule-associated serine/threonine-protein kinase 4 (Fragment) OS=Homo sapiens OX=9606 GN=MAST4 PE=1 SV=1	2	2	3	2	6.56	1.122	0.17	0.978952	25.78	194110	230610	97624.3	141068		188917	164737	158940
Q9NU22	Midasin OS=Homo sapiens OX=9606 GN=MDN1 PE=1 SV=2	0	2	2	2	3.15	1.422	0.51	0.872747	6.18	32302.2	47946.2	19309	19751.2		33349.1	27140.2	42188.2
V9GYS0	Mitochondrial import inner membrane translocase subunit Tim17-B OS=Homo sapiens OX=9606 GN=TIMM17B PE=1 SV=1	11	1	1	1	2.55	1.056	0.08	0.998703	54.03	220498	196461	83804.8		222045	249034	196461	104295
J3KRJ3	Mitochondrial import inner membrane translocase subunit Tim21 OS=Homo sapiens OX=9606 GN=TIMM21 PE=1 SV=1	6	1	1	1	1.56	1.372	0.46	0.900355	20.5	360863	495023	181754		274223	344314
C9J9H5	Mitotic spindle assembly checkpoint protein MAD1 (Fragment) OS=Homo sapiens OX=9606 GN=MAD1L1 PE=1 SV=1	56	1	1	1	2.8	1.2	0.26	0.95949	12.05	48228.5	57884.4		33154.6	29367.5		59645.3	38717
A0A075B6R8	Multiple PDZ domain protein (Fragment) OS=Homo sapiens OX=9606 GN=MPDZ PE=1 SV=1	5	2	2	2	4.35	1.264	0.34	0.942466	69.96	387955	490343	211762	259780		551707		208918
A0A3B3IRT9	Myelin transcription factor 1-like protein OS=Homo sapiens OX=9606 GN=MYT1L PE=1 SV=1	1	1	1	1	1.51	1.476	0.56	0.864844	84.81	125801	217998	114324	77408.2	83289.5	42264.4	291896	150247
Q96PD5	N-acetylmuramoyl-L-alanine amidase OS=Homo sapiens OX=9606 GN=PGLYRP2 PE=1 SV=1	25	7	15	7	46.82	1.063	0.09	0.996889	61.52	836452	854883	356079	528855	677780	594616	748316	606018
Q4G0N4	NAD kinase 2, mitochondrial OS=Homo sapiens OX=9606 GN=NADK2 PE=1 SV=2	4	1	1	1	2.12	1.252	0.32	0.947633	90.82	95901.2	142550	244615	47943.2	63493.8	132340	106800
E9PAV3	Nascent polypeptide-associated complex subunit alpha, muscle-specific form OS=Homo sapiens OX=9606 GN=NACA PE=1 SV=1	2	2	2	2	4.36	1.444	0.53	0.871411	15.13	466262	627642	218405	305953	308701	409584	698952	432581
P20929	Nebulin OS=Homo sapiens OX=9606 GN=NEB PE=1 SV=5	1	4	4	4	9.6	1.412	0.5	0.872747	34.02	955565	1.37497e+06	379388	604166	963799		1.11855e+06	1.16489e+06
O15049	NEDD4-binding protein 3 OS=Homo sapiens OX=9606 GN=N4BP3 PE=1 SV=3	4	1	2	1	4.44	1.108	0.15	0.984655	19.22	100741	111613		63694.6		68220.1		87538.5
C9J1X3	Non-specific protein-tyrosine kinase OS=Homo sapiens OX=9606 GN=TNK2 PE=1 SV=1	3	2	2	2	3.94	1.011	0.02	0.989398	24.83	111354	108520		83695.9	62017.3	95106.7	92756.3	74793.9
P23497	Nuclear autoantigen Sp-100 OS=Homo sapiens OX=9606 GN=SP100 PE=1 SV=3	1	1	1	1	2.2	1.012	0.02	0.989398	98.49	232710	235407		147133		305339		87004.1
H7BYP4	Nuclear body protein SP140-like protein OS=Homo sapiens OX=9606 GN=SP140L PE=1 SV=2	2	1	2	1	4.43	1.073	0.1	0.989398	36.75	369830	396854	213794	177092	325546	276033	391262	322346
A0A087WY61	Nuclear mitotic apparatus protein 1 OS=Homo sapiens OX=9606 GN=NUMA1 PE=1 SV=1	2	3	3	3	6.49	1.262	0.34	0.942466	51.27	181528	229029	71811.2		175629	178972	203857
Q12769	Nuclear pore complex protein Nup160 OS=Homo sapiens OX=9606 GN=NUP160 PE=1 SV=3	2	1	1	1	3.24	1.053	0.07	0.99994	31.1	139586	150864	80693	74334.8	98838.1	104934	157140	67403.2
Q9Y6Q9	Nuclear receptor coactivator 3 OS=Homo sapiens OX=9606 GN=NCOA3 PE=1 SV=1	1	1	1	1	2.05	1.45	0.54	0.871411	101.35	783071	1483896	391563	495104	1.15075e+06	216194	1483896	1.73723e+06
A0A0C4DFP5	Nuclear receptor ROR-alpha OS=Homo sapiens OX=9606 GN=RORA PE=1 SV=1	3	1	1	1	2.39	1.311	0.39	0.933746	24.05	129232	169477		96031	72799.7			116806
Q76FK4	Nucleolar protein 8 OS=Homo sapiens OX=9606 GN=NOL8 PE=1 SV=1	7	4	4	4	10.31	1.144	0.19	0.967927	0.75	87845.2	525712		306544	10537.7	283888	554980	362329
Q6NW34	Nucleolus and neural progenitor protein OS=Homo sapiens OX=9606 GN=NEPRO PE=1 SV=3	1	1	1	1	1.57	1.169	0.23	0.95949	49.17	888321	1.30756e+06	513528	531137	768756	440508	1.30756e+06	935403
Q9HC10	Otoferlin OS=Homo sapiens OX=9606 GN=OTOF PE=2 SV=3	2	2	2	2	4.26	1.307	0.39	0.933746	52.13	26442.5	34547.5		13620.2	21489.5	93125.4	34547.5	15324.2
Q96G74	OTU domain-containing protein 5 OS=Homo sapiens OX=9606 GN=OTUD5 PE=1 SV=1	8	2	7	2	16.7	1.084	0.12	0.989398	71.33	823055	1.16054e+06	475799	377842	1.04272e+06	961939	1.16054e+06	728142
Q9BXB4	Oxysterol-binding protein-related protein 11 OS=Homo sapiens OX=9606 GN=OSBPL11 PE=1 SV=2	4	2	2	2	4.81	1.35	0.43	0.908205	23.42	242405	338831	153937	139518		235675	381398	168672
Q9ULC8	Palmitoyltransferase ZDHHC8 OS=Homo sapiens OX=9606 GN=ZDHHC8 PE=1 SV=3	5	2	2	2	4.71	1.199	0.26	0.95949	85.62	215699	258681	99996.8	170059		351289	132493
A0A3B3ITJ6	Paternally-expressed gene 3 protein OS=Homo sapiens OX=9606 GN=PEG3 PE=4 SV=1	14	1	2	1	5.62	1.139	0.19	0.969896	17.14	3.76286e+06	4342501	2175267	2.47475e+06	2.26188e+06	3.10192e+06	4342501	2260050
Q08752	Peptidyl-prolyl cis-trans isomerase D OS=Homo sapiens OX=9606 GN=PPID PE=1 SV=3	5	1	1	1	2.67	1.221	0.29	0.95949	37.69	105203	128408		66515.5		114861		68817.5
Q1JUQ5	Peptidylprolyl isomerase OS=Homo sapiens OX=9606 GN=FKBP1A PE=1 SV=1	21	1	1	1	2	1.108	0.15	0.984655	19.22	100741	111613		63694.6		68220.1		87538.5
A0A6Q8PHM6	Periaxin (Fragment) OS=Homo sapiens OX=9606 GN=PRX PE=4 SV=1	36	1	11	1	28.63	1.378	0.46	0.897759	28.33	3.22444e+06	4.36989e+06	1.76474e+06	2.03869e+06	2.59622e+06	4.5976e+06	4.36989e+06	2.89846e+06
O95613	Pericentrin OS=Homo sapiens OX=9606 GN=PCNT PE=1 SV=4	1	3	3	3	5.8	1.019	0.03	0.989398	19.04	222367	226569		122570	168873		211383	167374
H3BRQ8	Peroxisomal coenzyme A diphosphatase NUDT7 OS=Homo sapiens OX=9606 GN=NUDT7 PE=1 SV=1	12	1	1	1	2	1.166	0.22	0.959694	39.12	288709	277707	108164	182539	229254	172351	277707	278240
Q9NSD9	Phenylalanine--tRNA ligase beta subunit OS=Homo sapiens OX=9606 GN=FARSB PE=1 SV=3	1	1	2	1	4.21	1.219	0.29	0.95949	34.82	299127	364617	157127	189126	258828	212431	364617	412237
P04180	Phosphatidylcholine-sterol acyltransferase OS=Homo sapiens OX=9606 GN=LCAT PE=1 SV=1	6	1	1	1	2.57	1.085	0.12	0.989398	0	58507.7	63493.8		36992.1			63493.8
P36955	Pigment epithelium-derived factor OS=Homo sapiens OX=9606 GN=SERPINF1 PE=1 SV=4	3	1	1	1	2.91	1.362	0.45	0.906858	36.42	408197	555901	235974			493130		300413
P03952	Plasma kallikrein OS=Homo sapiens OX=9606 GN=KLKB1 PE=1 SV=1	12	4	6	4	16.68	1.16	0.21	0.96256	55.93	502160	437933	290293	363331	285941	475457	294911	301830
A0A7I2V2D2	Plasma protease C1 inhibitor OS=Homo sapiens OX=9606 GN=SERPING1 PE=1 SV=1	12	5	12	5	34.3	1.297	0.38	0.933746	45.45	764669	1.1507e+06	262578	483469	1.28015e+06	623307	1.1507e+06	2.53588e+06
P00747	Plasminogen OS=Homo sapiens OX=9606 GN=PLG PE=1 SV=2	35	18	71	17	248.24	1.335	0.42	0.920053	32.46	5.77911e+06	8.64414e+06	3.2374e+06	3.6539e+06	5.68219e+06	5.60381e+06	8.64414e+06	8.1755e+06
H0YKY5	Pleckstrin homology domain-containing family H member 1 (Fragment) OS=Homo sapiens OX=9606 GN=PLEKHH1 PE=4 SV=1	14	1	1	1	3.04	1.029	0.04	0.989398	84.47	228138	234845	130951	145270		530287	101037	161859
Q9P215	Pogo transposable element with KRAB domain OS=Homo sapiens OX=9606 GN=POGK PE=1 SV=2	3	1	1	1	2.07	1.284	0.36	0.937785	7.8	145138	186317			96092.6	119278	186317	135171
Q86U42	Polyadenylate-binding protein 2 OS=Homo sapiens OX=9606 GN=PABPN1 PE=1 SV=3	8	1	1	1	3.07	1.095	0.13	0.989398	60.35	105298	149867	138331	65616.5	69715.3	79605.2	196247
A0A6Q8PG61	Polyphosphoinositide phosphatase OS=Homo sapiens OX=9606 GN=FIG4 PE=1 SV=1	10	1	1	1	2.14	1.415	0.5	0.872747	70.81	192924	345417	95527.8	121978	258177	95123.6	345417	380209
E9PKN0	Pre-mRNA cleavage complex 2 protein Pcf11 (Fragment) OS=Homo sapiens OX=9606 GN=PCF11 PE=1 SV=1	3	2	4	2	8.11	1.418	0.5	0.872747	16.56	230703	327080	119965	181110	152743	227501	306681	234038
A0A087WW83	Probable G-protein-coupled receptor 179 OS=Homo sapiens OX=9606 GN=GPR179 PE=1 SV=1	1	2	2	2	4.7	1.048	0.07	0.998317	30.54	369059	367271	213349	199779	353094	278818	329990	253129
Q9BRP1	Programmed cell death protein 2-like OS=Homo sapiens OX=9606 GN=PDCD2L PE=1 SV=1	6	1	1	1	2.05	1.214	0.28	0.95949	20.62	396326	468731	207888	276162		428628	468731	280200
A0A7I2V460	Prostaglandin E synthase 2 OS=Homo sapiens OX=9606 GN=PTGES2 PE=1 SV=1	18	1	1	1	2.52	1.22	0.29	0.95949	39.54	184036	192200		139274	101798	233394	183115	132467
P02760	Protein AMBP OS=Homo sapiens OX=9606 GN=AMBP PE=1 SV=1	22	7	38	7	110.51	1.37	0.45	0.900355	48.08	3.6621e+06	4.52852e+06	1.2422e+06	2.3154e+06	2.63703e+06	4.26045e+06	3.76249e+06	3.12113e+06
D6RAV0	Protein CDV3 homolog (Fragment) OS=Homo sapiens OX=9606 GN=CDV3 PE=1 SV=1	14	1	3	1	6.63	1.01	0.01	0.989398	17.22	146050	151663	84430.1	81617.2	121879		138680	114314
Q5T8I3	Protein FAM102B OS=Homo sapiens OX=9606 GN=FAM102B PE=1 SV=2	2	1	1	1	1.51	1.158	0.21	0.963323	38.36	176846	204711	79145.7	144428		142388
Q8IV36	Protein HID1 OS=Homo sapiens OX=9606 GN=HID1 PE=1 SV=1	2	1	2	1	4.19	1.298	0.38	0.933746	50.15	258890	363876	116431	267902	171405	382452	363876	177426
P05771	Protein kinase C beta type OS=Homo sapiens OX=9606 GN=PRKCB PE=1 SV=4	2	2	2	2	4.08	1.181	0.24	0.95949	95.14	24507.8	28955		28354.3	8867.3		28955
F8WC18	Protein LBH OS=Homo sapiens OX=9606 GN=LBH PE=1 SV=1	60	1	1	1	2.84	1.168	0.22	0.959589	36.33	140168	163653	65080.5	88622.8	178401	116920	163653	92842.6
Q9UBV2	Protein sel-1 homolog 1 OS=Homo sapiens OX=9606 GN=SEL1L PE=1 SV=3	2	1	1	1	2.58	1.176	0.23	0.95949	49.55	1.05672e+06	1.65778e+06	550082	668122	1190887	1.15307e+06	1.11887e+06	1.33099e+06
Q69YN4	Protein virilizer homolog OS=Homo sapiens OX=9606 GN=VIRMA PE=1 SV=2	3	3	4	3	7.81	1.478	0.56	0.864844	17.77	8.10359e+06	1.30258e+07	2.60726e+06	5.19124e+06	5.36519e+06	9.06443e+06	1.19109e+07	8.97758e+06
Q75MW2	Protein ZNF767 OS=Homo sapiens OX=9606 GN=ZNF767P PE=5 SV=1	15	1	1	1	2.67	1.128	0.17	0.978851	33.37	230837	284392	206213	145949	133820		332036	167883
P00734	Prothrombin OS=Homo sapiens OX=9606 GN=F2 PE=1 SV=2	46	19	77	19	298.65	1.477	0.56	0.864844	50.39	8.48539e+06	1.05475e+07	4.29466e+06	5.36497e+06	5.9571e+06	1.25772e+07	1.03623e+07	7.26949e+06
Q04864	Proto-oncogene c-Rel OS=Homo sapiens OX=9606 GN=REL PE=1 SV=1	2	1	1	1	2.77	1.14	0.19	0.969896	21.16	134769	172922	74755.2	112489	89227.5		149887	137497
Q9H0K6	Pseudouridylate synthase 7 homolog-like protein OS=Homo sapiens OX=9606 GN=PUS7L PE=1 SV=1	2	1	3	1	6.13	1.028	0.04	0.989398	101.19	1.04308e+07	1.07189e+07	6.99527e+06	6.59497e+06	3.42988e+06	1.11322e+07	1.07189e+07	1.16496e+06
A0A0C4DG36	Pulmonary surfactant-associated protein A1 (Fragment) OS=Homo sapiens OX=9606 GN=SFTPA1 PE=1 SV=1	30	1	1	1	0	1.046	0.06	0.996889	108.6	49171.2	45567.2	50237.2	31089	14462.8	82184.4		12111.6
A0A087WZJ8	Putative glycosyltransferase ALG1-like OS=Homo sapiens OX=9606 GN=ALG1L PE=4 SV=1	11	1	1	1	2.76	1.175	0.23	0.95949	44.23	171378	201300	99071.4			187888	150010
P12525	Putative myc-like protein MYCLP1 OS=Homo sapiens OX=9606 GN=MYCLP1 PE=5 SV=2	6	3	3	3	4.86	1.269	0.34	0.942466	33	327321	338215	101996	216688	216711	351015	223972	233103
C9JC47	Putative protein FAM157A OS=Homo sapiens OX=9606 GN=FAM157A PE=3 SV=1	5	1	1	1	2.55	1.413	0.5	0.872747	41.54	3.06623e+06	4.33363e+06		2.55654e+06	1.53944e+06			2.98681e+06
Q9P2R3	Rabankyrin-5 OS=Homo sapiens OX=9606 GN=ANKFY1 PE=1 SV=2	1	1	1	1	1.55	1.044	0.06	0.996889	8.33	289473	302217	158200	193599		210208
C9J164	Ras-associated and pleckstrin homology domains-containing protein 1 OS=Homo sapiens OX=9606 GN=RAPH1 PE=1 SV=1	3	1	1	1	2.8	1.03	0.04	0.989398	45.01	149917	116344	93749.5	94786.3	71930.1	382328	116344	77134.9
A0A3B3ITT1	Ras-related protein Rab-12 OS=Homo sapiens OX=9606 GN=RAB12 PE=1 SV=1	12	2	3	2	9.03	1.311	0.39	0.933746	14.26	877248	1.08309e+06	412740	571023	580804	753343	1.18401e+06	707152
Q13972	Ras-specific guanine nucleotide-releasing factor 1 OS=Homo sapiens OX=9606 GN=RASGRF1 PE=1 SV=2	3	1	1	1	3.27	1.336	0.42	0.920053	52.68	116712	155900	78805.9	63177.3		162409	104091
A0A2R8YD64	Receptor expression-enhancing protein (Fragment) OS=Homo sapiens OX=9606 GN=REEP1 PE=1 SV=1	7	1	1	1	2.64	1.392	0.48	0.885422	26.02	38020.5	52926.6			25172.5	36813.2	43639.3	49576.3
Q6XPR3	Repetin OS=Homo sapiens OX=9606 GN=RPTN PE=1 SV=1	3	1	1	1	2.68	1.023	0.03	0.989398	43.82	486446	504156	219962	386289	322064	88698.9	624839	347472
Q5VY30	Retinol-binding protein OS=Homo sapiens OX=9606 GN=RBP4 PE=1 SV=2	46	4	12	4	54.38	1.182	0.24	0.95949	16.36	1.05481e+06	1.08451e+06		579165	804167		1.06354e+06	762199
Q9H4K1	RIB43A-like with coiled-coils protein 2 OS=Homo sapiens OX=9606 GN=RIBC2 PE=1 SV=2	4	1	3	1	6.96	1.449	0.53	0.871411	79.91	652023	944586	376927	466371	422640	1.03552e+06	426353	651023
H3BR29	RUS family member 1 OS=Homo sapiens OX=9606 GN=RUSF1 PE=1 SV=1	6	1	2	1	6.11	1.017	0.02	0.989398	69.36	441418	449004	255179	524450	134319	312306	377008	375073
A0A096LPE2	SAA2-SAA4 readthrough OS=Homo sapiens OX=9606 GN=SAA2-SAA4 PE=3 SV=1	7	1	2	1	5.75	1.334	0.42	0.920053	62.13	270621	361045	269278	171103	127118	517359	361045	103368
O75995	SAM and SH3 domain-containing protein 3 OS=Homo sapiens OX=9606 GN=SASH3 PE=1 SV=2	2	1	2	1	3.64	1.135	0.18	0.97266	49.12	523017	593533	227106	338064	346276	183647	654122	409072
A0A2R8Y5N3	SCAN domain-containing protein 3 OS=Homo sapiens OX=9606 GN=ZBED9 PE=1 SV=1	1	1	1	1	2.13	1.169	0.22	0.95949	26.11	595893	696401	344479	305397	491812	428726	715257	479971
O14829	Serine/threonine-protein phosphatase with EF-hands 1 OS=Homo sapiens OX=9606 GN=PPEF1 PE=1 SV=1	3	1	2	1	4.28	1.258	0.33	0.942466	68.33	170656	182801	39543	107899	175544	87452	182801	229921
P02787	Serotransferrin OS=Homo sapiens OX=9606 GN=TF PE=1 SV=3	80	63	1131	63	4006.69	1.051	0.07	0.999907	60.24	4.5483e+08	4.99576e+08	2.4018e+08	2.87571e+08	3.07545e+08	2.71596e+08	5.14329e+08	3.44315e+08
Q14140	SERTA domain-containing protein 2 OS=Homo sapiens OX=9606 GN=SERTAD2 PE=1 SV=1	6	1	1	1	2.24	1.177	0.23	0.95949	124.21	540010	635368	101940	1.04556e+06		721552	389146
P02743	Serum amyloid P-component OS=Homo sapiens OX=9606 GN=APCS PE=1 SV=2	12	2	8	2	22.49	1.115	0.16	0.984655	43.8	792754	791345	178340	501227	790464	417763	791345	865962
P27169	Serum paraoxonase/arylesterase 1 OS=Homo sapiens OX=9606 GN=PON1 PE=1 SV=3	39	7	19	7	66.18	1.211	0.28	0.95949	27.4	1.64284e+06	2.0784e+06	1.18631e+06	1.0387e+06	1.05691e+06	3.38644e+06	1.81603e+06	1.43247e+06
Q5VZ18	SH2 domain-containing adapter protein E OS=Homo sapiens OX=9606 GN=SHE PE=1 SV=1	3	1	1	1	1.74	1.262	0.34	0.942466	172.08	457425	577079	396529	192866		1.50434e+06	153977
K7EKW6	Soluble calcium-activated nucleotidase 1 (Fragment) OS=Homo sapiens OX=9606 GN=CANT1 PE=1 SV=1	23	1	2	1	5.35	1.187	0.25	0.95949	61.93	760770	568696	195337	661658	503687	864093	568696	334021
Q9NRM0	Solute carrier family 2, facilitated glucose transporter member 9 OS=Homo sapiens OX=9606 GN=SLC2A9 PE=1 SV=2	4	1	1	1	2.29	1.098	0.14	0.989398	34.2	144694	158940		98017.9	89412.2	1.16113e+06	158940	84076.8
Q9NY91	Solute carrier family 5 member 4 OS=Homo sapiens OX=9606 GN=SLC5A4 PE=1 SV=1	6	2	2	2	4.9	1.469	0.55	0.868221	30.74	318933	468384		190576	223426	392702	271848	322817
A0A494C0S0	Sorting nexin-25 OS=Homo sapiens OX=9606 GN=SNX25 PE=1 SV=1	2	1	1	1	3.15	1.175	0.23	0.95949	90.68	307022	360659	344986		104578	687963	131510
E9PPM7	SPOC domain-containing protein 1 OS=Homo sapiens OX=9606 GN=SPOCD1 PE=1 SV=1	2	1	1	1	2.39	1.022	0.03	0.989398	74.01	297834	304451	172174			130970		339273
D6RFY9	Spondin-2 (Fragment) OS=Homo sapiens OX=9606 GN=SPON2 PE=4 SV=8	75	1	1	1	1.78	1.301	0.38	0.933746	82.83	41566.5	54082.9		13152.6	54989.3	50424.5	40346.8
A0A087X165	SRC kinase-signaling inhibitor 1 OS=Homo sapiens OX=9606 GN=SRCIN1 PE=1 SV=1	1	1	3	1	7.39	1.404	0.49	0.881711	32.35	248134	319998	143443	98212.2	219324		254434	277379
Q4LDE5	Sushi, von Willebrand factor type A, EGF and pentraxin domain-containing protein 1 OS=Homo sapiens OX=9606 GN=SVEP1 PE=1 SV=3	1	2	2	2	3.96	1.291	0.37	0.934835	50.01	226202	292092		219257	97688.8	265233	223738
A8MT33	Synaptonemal complex central element protein 1-like OS=Homo sapiens OX=9606 GN=SYCE1L PE=2 SV=3	8	1	1	1	2.5	1.387	0.47	0.88621	58.37	562923	1.08778e+06	304084	355914	546236	795668	516102	749715
H7C4W3	Synaptophysin (Fragment) OS=Homo sapiens OX=9606 GN=SYP PE=1 SV=1	6	1	1	1	2.06	1.183	0.24	0.95949	17.9	244191	288932	141164			162768	288932	223184
Q8TEA7	TBC domain-containing protein kinase-like protein OS=Homo sapiens OX=9606 GN=TBCK PE=1 SV=4	4	1	1	1	2.52	1.304	0.38	0.933746	84.95	217111	283113		104264	189249		568207	97223
Q6ZSZ6	Teashirt homolog 1 OS=Homo sapiens OX=9606 GN=TSHZ1 PE=1 SV=2	2	1	1	1	2.74	1.206	0.27	0.95949	16.26	214837	259135		121754	158686			178600
H0YND2	Testis-expressed protein 9 OS=Homo sapiens OX=9606 GN=TEX9 PE=1 SV=1	14	1	1	1	2.64	1.169	0.23	0.95949	50.1	141984	166002	86210.3	85469.4		163500	117230
Q92623	Tetratricopeptide repeat protein 9A OS=Homo sapiens OX=9606 GN=TTC9 PE=1 SV=3	6	2	4	2	7.11	1.231	0.3	0.95949	57.89	154087	125508	148009	58631.7			130406	83253.2
O95049	Tight junction protein ZO-3 OS=Homo sapiens OX=9606 GN=TJP3 PE=1 SV=3	3	2	2	2	4.63	1.361	0.44	0.906858	17.68	600422	102404	347746	379623	44222.1		102404
Q8WZ42	Titin OS=Homo sapiens OX=9606 GN=TTN PE=1 SV=4	1	11	11	11	26.08	1.15	0.2	0.966607	61.67	1.26238e+06	1.33053e+06	729765	589162	1.02057e+06	974536	1.33053e+06	910584
Q9UKE5	TRAF2 and NCK-interacting protein kinase OS=Homo sapiens OX=9606 GN=TNIK PE=1 SV=1	1	1	1	1	1.61	1.291	0.37	0.934835	71.1	226262	292028	82335.5		237979			201270
Q9UGU0	Transcription factor 20 OS=Homo sapiens OX=9606 GN=TCF20 PE=1 SV=3	1	1	1	1	2.04	1.174	0.23	0.95949	2.51	203709	239181	95100.3	131018	134870			164847
P21675	Transcription initiation factor TFIID subunit 1 OS=Homo sapiens OX=9606 GN=TAF1 PE=1 SV=2	1	2	4	2	8.07	1.009	0.01	0.989398	39.31	534265	569152	79909.1	372771	353724	475797	569152	162908
M0R2I3	Transcription intermediary factor 1-beta (Fragment) OS=Homo sapiens OX=9606 GN=TRIM28 PE=1 SV=1	12	1	1	1	2.76	1.034	0.05	0.989398	2.9	271961	281097		171950			286643	189988
C9IYH8	Transcription regulator protein BACH1 (Fragment) OS=Homo sapiens OX=9606 GN=BACH1 PE=1 SV=1	16	1	4	1	11.88	1.061	0.09	0.996889	62.13	1.23923e+06	1.31538e+06	716385			1.3754e+06		603063
Q15361	Transcription termination factor 1 OS=Homo sapiens OX=9606 GN=TTF1 PE=1 SV=3	1	1	6	1	9.52	1.368	0.45	0.901696	4.93	9.18485e+06	1.25677e+07	2.40368e+06	5807213	6.29005e+06	8872402	12495530	8661882
O95359	Transforming acidic coiled-coil-containing protein 2 OS=Homo sapiens OX=9606 GN=TACC2 PE=1 SV=3	2	3	3	3	7.42	1.046	0.06	0.996889	7.59	381352	277890	250282	212379		193098	277890	300940
A0A7P0T938	Transmembrane protein KIAA1109 OS=Homo sapiens OX=9606 GN=KIAA1109 PE=4 SV=1	1	3	3	3	6.97	1.444	0.53	0.871411	15.13	466262	627642	218405	305953	308701	409584	698952	432581
A0A087WT59	Transthyretin OS=Homo sapiens OX=9606 GN=TTR PE=1 SV=2	89	8	56	8	245.95	1.051	0.07	0.99976	49.91	1.82485e+07	1.63347e+07	1.05493e+07	1.13946e+07	1.4555e+07	1.66612e+07	1.42251e+07	1.12581e+07
A0A6I8PRA0	Treacle protein (Fragment) OS=Homo sapiens OX=9606 GN=TCOF1 PE=1 SV=1	3	2	3	2	7.86	1.032	0.05	0.989398	113.15	29489	30426.6		9224.96	39460.2		30426.6
Q8IWZ5	Tripartite motif-containing protein 42 OS=Homo sapiens OX=9606 GN=TRIM42 PE=1 SV=2	5	2	2	2	5.08	1.27	0.35	0.942466	59.59	471445	529180	266119	298076	467729	624816	462452	364719
A0A087WUH1	Tripartite motif-containing protein 46 OS=Homo sapiens OX=9606 GN=TRIM46 PE=1 SV=1	6	2	3	2	4.77	1.343	0.43	0.911965	48.73	1.2691e+06	2.48901e+06	132146	802399	1.97491e+06		2936107	1.45424e+06
J3QT41	Tyrosine-protein phosphatase non-receptor type 4 (Fragment) OS=Homo sapiens OX=9606 GN=PTPN4 PE=1 SV=1	8	1	13	1	37.83	1.161	0.22	0.96256	96.76	1.66547e+06	810959	962789	1.27141e+06	191921	1.62374e+06	810959	542688
Q5LJB1	Ubiquitin carboxyl-terminal hydrolase isozyme L5 (Fragment) OS=Homo sapiens OX=9606 GN=UCHL5 PE=4 SV=1	10	1	1	1	2.12	1.337	0.42	0.918374	63.68	640270	856336	238374	404817	476170	381698	1.58793e+06	590200
Q9H8M7	Ubiquitin carboxyl-terminal hydrolase MINDY-3 OS=Homo sapiens OX=9606 GN=MINDY3 PE=1 SV=1	1	1	1	1	1.54	1.14	0.19	0.969896	14.59	21103.6	24633	11881.6	13343	15403.3	14686.8	26510.7	16977.4
A0A0J9YVX5	Uncharacterized protein (Fragment) OS=Homo sapiens OX=9606 PE=1 SV=1	5	1	2	1	4.16	1.109	0.15	0.984655	75.77	138644	178373	64510	108910		36076.3	178373	141014
Q9H425	Uncharacterized protein C1orf198 OS=Homo sapiens OX=9606 GN=C1orf198 PE=1 SV=1	6	1	1	1	2.24	1.348	0.43	0.908205	78.7	1.42442e+06	1920619	480975	900601	1.84014e+06	626796	1920619	2.88357e+06
B4DLJ1	Upstream stimulatory factor 2 OS=Homo sapiens OX=9606 GN=USF2 PE=1 SV=1	5	1	2	1	4.19	1.283	0.36	0.938045	15.78	1.17767e+06	1.60095e+06	680796	821781	746556	1.11355e+06	1.19482e+06	1.14951e+06
P55895	V(D)J recombination-activating protein 2 OS=Homo sapiens OX=9606 GN=RAG2 PE=1 SV=1	4	1	3	1	6.6	1.144	0.19	0.967927	35.11	417528	477841	176439		378162	447016	355283
A0A0G2JL52	Valyl-tRNA synthetase OS=Homo sapiens OX=9606 GN=VARS2 PE=1 SV=1	1	1	1	1	2.36	1.213	0.28	0.95949	38.79	274407	310660	111104	173497	225772		235530	282410
P04004	Vitronectin OS=Homo sapiens OX=9606 GN=VTN PE=1 SV=1	33	11	35	9	119.18	1.37	0.45	0.9009	54.27	5.79337e+06	8.07371e+06	3.40021e+06	3.62129e+06	3.83564e+06	1.16783e+07	5.53807e+06	5.56453e+06
O95180	Voltage-dependent T-type calcium channel subunit alpha-1H OS=Homo sapiens OX=9606 GN=CACNA1H PE=1 SV=4	1	1	5	1	11.96	1.029	0.04	0.989398	86.51	2.22659e+06	3.18509e+06	989845	1.40779e+06	2.78074e+06	663766	3.18509e+06	2.97886e+06
H7C3R4	WD repeat-containing protein 62 (Fragment) OS=Homo sapiens OX=9606 GN=WDR62 PE=1 SV=4	10	1	2	1	6.42	1.249	0.32	0.949216	28.38	92610.5	115648			61315.1	97298.2	95610.1
A0A0A0MSY1	WD repeat-containing protein 64 (Fragment) OS=Homo sapiens OX=9606 GN=WDR64 PE=1 SV=1	7	2	2	2	5.37	1.063	0.09	0.996889	43	96328.1	102414	79523.9	42648		89372	81628.6
Q86Y38	Xylosyltransferase 1 OS=Homo sapiens OX=9606 GN=XYLT1 PE=1 SV=1	2	1	1	1	2.12	1.449	0.53	0.871411	79.91	652023	944586	376927	466371	422640	1.03552e+06	426353	651023
A0A0C4DGM5	Zinc finger protein 106 OS=Homo sapiens OX=9606 GN=ZNF106 PE=1 SV=1	3	1	1	1	3.09	1.454	0.54	0.871411	111.57	521277	757986		147059	773479	442093	757986	623076
E5RH89	Zinc finger protein 354B (Fragment) OS=Homo sapiens OX=9606 GN=ZNF354B PE=1 SV=1	13	1	1	1	2.51	1.05	0.07	0.999279	97.78	218002	228883		74207	268089			157750
J3KSZ4	Zinc finger protein 521 (Fragment) OS=Homo sapiens OX=9606 GN=ZNF521 PE=1 SV=1	7	1	1	1	2.62	1.189	0.25	0.95949	48.94	185876	194435	71983.1	123604	123064	135239	147993	407948
P0C7X2	Zinc finger protein 688 OS=Homo sapiens OX=9606 GN=ZNF688 PE=1 SV=1	11	1	2	1	5.56	1.062	0.09	0.996889	36.06	518211	536811	345554	284045		701827	424440	369979
J3KMZ8	Zinc finger protein ubi-d4 OS=Homo sapiens OX=9606 GN=DPF2 PE=1 SV=1	4	1	1	1	2.03	1.251	0.32	0.948491	8.91	107296	134201	62026.8	63993.6	163193		134201
P25311	Zinc-alpha-2-glycoprotein OS=Homo sapiens OX=9606 GN=AZGP1 PE=1 SV=2	32	8	24	8	85.85	1.178	0.24	0.95949	42.09	3.55209e+06	4.14343e+06	1.18827e+06	2.24585e+06	2.91761e+06	1.52168e+06	4.45886e+06	2.85571e+06
