# Supplementary material for: Recombinant Ixodes scapularis Calreticulin Binds Complement Proteins but Does Not Protect Borrelia burgdorferi from Complement Killing
Source: Pathogens. 2024 Jul 3;13(7):560. doi: 10.3390/pathogens13070560 (PMC11280304; doi:10.3390/pathogens13070560)
Supplement: Supplementary file 1 [file pathogens-13-00560-s001.zip › Supplemental Table S4- Fraction 7-8.xlsx]

## Sheet: Table S4- (Fraction 7-8)
Protein present only in NHS + CRT
Accession	Description	Coverage [%]	# Peptides	# PSMs	# Unique Peptides	Score Sequest HT: Sequest HT	Abundance Ratio: (NC) / (N)	Abundance Ratio (log2): (NC) / (N)	Abundance Ratio Adj. P-Value: (NC) / (N)	Abundance Ratio Variability [%]: (NC) / (N)	Abundances (Grouped): N	Abundances (Grouped): NC	Abundance: F16: Control, N	Abundance: F17: Control, N	Abundance: F18: Control, N	Abundance: F7: Sample, NC	Abundance: F8: Sample, NC	Abundance: F9: Sample, NC
J3KSK6	[F-actin]-monooxygenase MICAL3 (Fragment) OS=Homo sapiens OX=9606 GN=MICAL3 PE=1 SV=1	4	2	2	2	3.55	100	6.64	3.64359e-17			484010				484010
E9PFH2	[Histone H3]-trimethyl-L-lysine(4) demethylase (Fragment) OS=Homo sapiens OX=9606 GN=KDM5D PE=1 SV=1	2	2	2	1	4.24	100	6.64	3.64359e-17			553315				553315
Q13131	5'-AMP-activated protein kinase catalytic subunit alpha-1 OS=Homo sapiens OX=9606 GN=PRKAA1 PE=1 SV=4	4	3	3	3	5.91	100	6.64	3.64359e-17			2.77625e+06				2.77625e+06
Q96L21	60S ribosomal protein L10-like OS=Homo sapiens OX=9606 GN=RPL10L PE=1 SV=3	17	2	2	2	4.48	100	6.64	3.64359e-17			780668				780668
S4R408	Acetylcholinesterase collagenic tail peptide (Fragment) OS=Homo sapiens OX=9606 GN=COLQ PE=4 SV=1	18	3	3	3	7.34	100	6.64	3.64359e-17			862811					408232	851505
Q08828	Adenylate cyclase type 1 OS=Homo sapiens OX=9606 GN=ADCY1 PE=1 SV=2	4	2	3	2	7.56	100	6.64	3.64359e-17			618562				1.10756e+06	417285	277835
A0A1X7SBU6	Adhesion G-protein-coupled receptor V1 (Fragment) OS=Homo sapiens OX=9606 GN=ADGRV1 PE=1 SV=1	3	4	4	4	11.54	100	6.64	3.64359e-17			2.3335e+06				1.62052e+06	2266782
J3QS87	ADP-ribosylation factor-binding protein GGA3 (Fragment) OS=Homo sapiens OX=9606 GN=GGA3 PE=1 SV=1	6	1	1	1	1.71	100	6.64	3.64359e-17			2.82978e+06				3.32479e+06	1.62477e+06
Q96L96	Alpha-protein kinase 3 OS=Homo sapiens OX=9606 GN=ALPK3 PE=2 SV=2	2	2	2	2	4.04	100	6.64	3.64359e-17			343699					294025	187601
Q15699	ALX homeobox protein 1 OS=Homo sapiens OX=9606 GN=ALX1 PE=1 SV=2	5	1	1	1	2.09	100	6.64	3.64359e-17			221141					220693	103470
Q7Z5R6	Amyloid beta A4 precursor protein-binding family B member 1-interacting protein OS=Homo sapiens OX=9606 GN=APBB1IP PE=1 SV=1	5	1	1	1	3.43	100	6.64	3.64359e-17			926904				2.13746e+06	610730	641576
Q2M3V2	Ankyrin repeat domain-containing protein SOWAHA OS=Homo sapiens OX=9606 GN=SOWAHA PE=1 SV=3	2	1	1	1	1.54	100	6.64	3.64359e-17			326145					220019
A0A5F9ZH18	Ankyrin-2 OS=Homo sapiens OX=9606 GN=ANK2 PE=1 SV=1	3	2	2	1	4.53	100	6.64	3.64359e-17			2.22001e+06				2.22001e+06
Q12955	Ankyrin-3 OS=Homo sapiens OX=9606 GN=ANK3 PE=1 SV=3	3	7	8	6	17.33	100	6.64	3.64359e-17			1.22064e+06					823450
Q8N7J2	APC membrane recruitment protein 2 OS=Homo sapiens OX=9606 GN=AMER2 PE=1 SV=3	6	4	4	4	7.78	100	6.64	3.64359e-17			482587				815500	192654
Q8NEN0	Armadillo repeat-containing protein 2 OS=Homo sapiens OX=9606 GN=ARMC2 PE=2 SV=4	2	1	1	1	2.01	100	6.64	3.64359e-17			540584				819461		246837
Q5H9R4	Armadillo repeat-containing X-linked protein 4 OS=Homo sapiens OX=9606 GN=ARMCX4 PE=1 SV=3	2	2	2	2	4.73	100	6.64	3.64359e-17			343699					294025	187601
Q96QE3	ATPase family AAA domain-containing protein 5 OS=Homo sapiens OX=9606 GN=ATAD5 PE=1 SV=4	1	2	2	2	3.69	100	6.64	3.64359e-17			727605				1.23089e+06	290149
Q8N139	ATP-binding cassette sub-family A member 6 OS=Homo sapiens OX=9606 GN=ABCA6 PE=1 SV=2	2	1	1	1	2.89	100	6.64	3.64359e-17			729073				908000		405199
Q96BY7	Autophagy-related protein 2 homolog B OS=Homo sapiens OX=9606 GN=ATG2B PE=1 SV=5	2	3	3	3	5.76	100	6.64	3.64359e-17			147673				147673
H0YCJ5	Baculoviral IAP repeat-containing protein 3 (Fragment) OS=Homo sapiens OX=9606 GN=BIRC3 PE=1 SV=2	8	1	1	1	2.03	100	6.64	3.64359e-17			421569					383497	216390
A0A0A0MSA4	Band 4.1-like protein 3 OS=Homo sapiens OX=9606 GN=EPB41L3 PE=1 SV=1	5	4	4	3	7.95	100	6.64	3.64359e-17			412840					298653	266477
Q8WUZ0	B-cell CLL/lymphoma 7 protein family member C OS=Homo sapiens OX=9606 GN=BCL7C PE=1 SV=3	15	1	1	1	2.7	100	6.64	3.64359e-17			856188						592628
P07814	Bifunctional glutamate/proline--tRNA ligase OS=Homo sapiens OX=9606 GN=EPRS1 PE=1 SV=5	4	4	4	4	8.37	100	6.64	3.64359e-17			1.34484e+06				1.34484e+06
R4GMW8	BIVM-ERCC5 readthrough OS=Homo sapiens OX=9606 GN=BIVM-ERCC5 PE=1 SV=2	3	5	5	5	9.11	100	6.64	3.64359e-17			385958				382939	262422
A0A6I8PIW5	Cadherin EGF LAG seven-pass G-type receptor 1 (Fragment) OS=Homo sapiens OX=9606 GN=CELSR1 PE=1 SV=1	6	1	1	1	1.74	100	6.64	3.64359e-17			641482					1.00197e+06	191768
H3BUU9	Cadherin-11 OS=Homo sapiens OX=9606 GN=CDH11 PE=1 SV=1	6	2	2	2	4.51	100	6.64	3.64359e-17			2.82978e+06				3.32479e+06	1.62477e+06
D6RF70	Calcium-binding and coiled-coil domain-containing protein 2 (Fragment) OS=Homo sapiens OX=9606 GN=CALCOCO2 PE=1 SV=1	3	1	2	1	3.55	100	6.64	3.64359e-17			208685					155240	130991
O75177	Calcium-responsive transactivator OS=Homo sapiens OX=9606 GN=SS18L1 PE=1 SV=2	3	1	1	1	2	100	6.64	3.64359e-17			17011.1				17011.1
F8WC01	Calcium-responsive transcription factor OS=Homo sapiens OX=9606 GN=CARF PE=4 SV=1	8	2	2	2	4.6	100	6.64	3.64359e-17			390245				598085	263261	137553
A0A7P0TAE9	Calnexin OS=Homo sapiens OX=9606 GN=CANX PE=4 SV=1	4	3	3	3	6.34	100	6.64	3.64359e-17			830934				1.15936e+06	560552	182730
K7EPR5	cAMP-dependent protein kinase type I-alpha regulatory subunit (Fragment) OS=Homo sapiens OX=9606 GN=PRKAR1A PE=1 SV=8	64	1	1	1	2.94	100	6.64	3.64359e-17			604843					408030
A0A0A0MTT5	Cancer/testis antigen 1 OS=Homo sapiens OX=9606 GN=CTAG1A PE=1 SV=1	5	1	2	1	3.9	100	6.64	3.64359e-17			461419				660347		223168
P50416	Carnitine O-palmitoyltransferase 1, liver isoform OS=Homo sapiens OX=9606 GN=CPT1A PE=1 SV=2	6	3	5	3	11.29	100	6.64	3.64359e-17			112803				364810	23530.1
Q8WXD9	Caskin-1 OS=Homo sapiens OX=9606 GN=CASKIN1 PE=1 SV=1	5	3	3	3	8.94	100	6.64	3.64359e-17			723027				443805	794634
Q9UI47	Catenin alpha-3 OS=Homo sapiens OX=9606 GN=CTNNA3 PE=1 SV=2	2	1	1	1	2.02	100	6.64	3.64359e-17			561029				561029
Q96Q11	CCA tRNA nucleotidyltransferase 1, mitochondrial OS=Homo sapiens OX=9606 GN=TRNT1 PE=1 SV=2	2	1	1	1	1.51	100	6.64	3.64359e-17			640468				640468
Q9NZN8	CCR4-NOT transcription complex subunit 2 OS=Homo sapiens OX=9606 GN=CNOT2 PE=1 SV=1	14	4	5	4	11.53	100	6.64	3.64359e-17			527552				984492	190707
E9PJK9	CD82 antigen (Fragment) OS=Homo sapiens OX=9606 GN=CD82 PE=1 SV=1	27	1	1	1	3.03	100	6.64	3.64359e-17			14323994				14323994
Q9UKI2	Cdc42 effector protein 3 OS=Homo sapiens OX=9606 GN=CDC42EP3 PE=1 SV=1	9	1	1	1	2.68	100	6.64	3.64359e-17			743058					501271
F5H125	Cell adhesion molecule 1 (Fragment) OS=Homo sapiens OX=9606 GN=CADM1 PE=1 SV=1	9	1	1	1	2.97	100	6.64	3.64359e-17			2.16067e+06				2.16067e+06
H9KV32	Cell surface glycoprotein CD200 receptor 1 OS=Homo sapiens OX=9606 GN=CD200R1 PE=1 SV=1	17	1	1	1	3.39	100	6.64	3.64359e-17			4.71227e+06						3.26169e+06
Q03188	Centromere protein C OS=Homo sapiens OX=9606 GN=CENPC PE=1 SV=2	3	2	2	2	3.66	100	6.64	3.64359e-17			527552				984492	190707
Q5SZL2	Centrosomal protein of 85 kDa-like OS=Homo sapiens OX=9606 GN=CEP85L PE=1 SV=1	6	3	3	3	6.78	100	6.64	3.64359e-17			588156					424346	380651
Q9NUG4	Cerebral cavernous malformations 2 protein-like OS=Homo sapiens OX=9606 GN=CCM2L PE=1 SV=3	4	2	2	2	3.8	100	6.64	3.64359e-17			349319					235653
Q14432	cGMP-inhibited 3',5'-cyclic phosphodiesterase A OS=Homo sapiens OX=9606 GN=PDE3A PE=1 SV=3	2	2	2	2	3.24	100	6.64	3.64359e-17			353816				353816
Q9P2E5	Chondroitin sulfate glucuronyltransferase OS=Homo sapiens OX=9606 GN=CHPF2 PE=2 SV=2	5	3	3	3	6	100	6.64	3.64359e-17			1.51136e+06				3654696	421634
H0YKQ4	Chorionic somatomammotropin hormone-like 1 OS=Homo sapiens OX=9606 GN=CSHL1 PE=1 SV=1	19	1	1	1	3.05	100	6.64	3.64359e-17			92589				92589
A0A494C0R8	Clustered mitochondria protein homolog OS=Homo sapiens OX=9606 GN=CLUH PE=1 SV=1	5	3	3	3	7.33	100	6.64	3.64359e-17			1.67663e+06				1.67663e+06
Q5T0F9	Coiled-coil and C2 domain-containing protein 1B OS=Homo sapiens OX=9606 GN=CC2D1B PE=1 SV=1	2	2	2	2	4.38	100	6.64	3.64359e-17			1.63268e+06				1.63268e+06
Q5M9N0	Coiled-coil domain-containing protein 158 OS=Homo sapiens OX=9606 GN=CCDC158 PE=1 SV=2	6	3	4	3	7.33	100	6.64	3.64359e-17			475132				959979	158641
Q8N715	Coiled-coil domain-containing protein 185 OS=Homo sapiens OX=9606 GN=CCDC185 PE=1 SV=2	5	2	2	2	4.06	100	6.64	3.64359e-17			810252						560833
A0A1B0GVG4	Coiled-coil domain-containing protein 194 OS=Homo sapiens OX=9606 GN=CCDC194 PE=3 SV=1	7	1	1	1	2.24	100	6.64	3.64359e-17			476746				476746
Q4G0X9	Coiled-coil domain-containing protein 40 OS=Homo sapiens OX=9606 GN=CCDC40 PE=1 SV=2	1	1	2	1	4.25	100	6.64	3.64359e-17			664107				773823	384489
A6NC98	Coiled-coil domain-containing protein 88B OS=Homo sapiens OX=9606 GN=CCDC88B PE=1 SV=1	2	2	2	2	4.53	100	6.64	3.64359e-17			1.01283e+06				1.01283e+06
Q5TAT6	Collagen alpha-1(XIII) chain OS=Homo sapiens OX=9606 GN=COL13A1 PE=1 SV=1	8	5	5	5	9.06	100	6.64	3.64359e-17			1.00016e+06				3.5257e+06	674716	426306
P39060	Collagen alpha-1(XVIII) chain OS=Homo sapiens OX=9606 GN=COL18A1 PE=1 SV=5	7	6	6	6	14.74	100	6.64	3.64359e-17			1.09449e+06				1.75277e+06		473056
P12111	Collagen alpha-3(VI) chain OS=Homo sapiens OX=9606 GN=COL6A3 PE=1 SV=5	2	5	5	5	10.71	100	6.64	3.64359e-17			2.01283e+06				2.01283e+06
A0A087WU76	Corticosteroid 11-beta-dehydrogenase isozyme 1 (Fragment) OS=Homo sapiens OX=9606 GN=HSD11B1 PE=1 SV=1	12	1	1	1	2.83	100	6.64	3.64359e-17			377113				4.0746e+06	254402	257101
A0A5F9ZHA4	cTAGE family member 4 OS=Homo sapiens OX=9606 GN=CTAGE4 PE=4 SV=1	4	2	2	2	3.73	100	6.64	3.64359e-17			566115				566115
E9PC62	CUGBP Elav-like family member 2 OS=Homo sapiens OX=9606 GN=CELF2 PE=1 SV=1	7	2	3	2	7	100	6.64	3.64359e-17			1.15619e+06				1.15619e+06
O75155	Cullin-associated NEDD8-dissociated protein 2 OS=Homo sapiens OX=9606 GN=CAND2 PE=1 SV=3	1	2	2	1	3.6	100	6.64	3.64359e-17			598943				598943
Q16281	Cyclic nucleotide-gated cation channel alpha-3 OS=Homo sapiens OX=9606 GN=CNGA3 PE=1 SV=2	5	2	2	2	6.09	100	6.64	3.64359e-17			4.02035e+06				4.02035e+06
Q9NQW8	Cyclic nucleotide-gated cation channel beta-3 OS=Homo sapiens OX=9606 GN=CNGB3 PE=1 SV=2	3	2	2	2	3.45	100	6.64	3.64359e-17			81719.8				81719.8
P32929	Cystathionine gamma-lyase OS=Homo sapiens OX=9606 GN=CTH PE=1 SV=3	12	2	2	2	5.12	100	6.64	3.64359e-17			2.757e+06					1859885
Q02338	D-beta-hydroxybutyrate dehydrogenase, mitochondrial OS=Homo sapiens OX=9606 GN=BDH1 PE=1 SV=3	13	2	2	2	5.11	100	6.64	3.64359e-17			565562				565562
C9J2J1	DCN1-like protein (Fragment) OS=Homo sapiens OX=9606 GN=DCUN1D2 PE=1 SV=1	10	1	1	1	1.58	100	6.64	3.64359e-17			75519.4				275322	50945.8	27810.3
Q9BTC0	Death-inducer obliterator 1 OS=Homo sapiens OX=9606 GN=DIDO1 PE=1 SV=5	1	3	3	3	4.75	100	6.64	3.64359e-17			598943				598943
Q14126	Desmoglein-2 OS=Homo sapiens OX=9606 GN=DSG2 PE=1 SV=2	4	2	3	2	7.85	100	6.64	3.64359e-17			597485				815261	276746	413562
P52824	Diacylglycerol kinase theta OS=Homo sapiens OX=9606 GN=DGKQ PE=1 SV=2	3	2	2	2	4.01	100	6.64	3.64359e-17			561276				561276
O75078	Disintegrin and metalloproteinase domain-containing protein 11 OS=Homo sapiens OX=9606 GN=ADAM11 PE=2 SV=3	3	1	1	1	2.05	100	6.64	3.64359e-17			338067				457826	168405
Q8TDM6	Disks large homolog 5 OS=Homo sapiens OX=9606 GN=DLG5 PE=1 SV=4	3	3	3	3	7.07	100	6.64	3.64359e-17			5.03931e+06				5.03931e+06
F8WE91	DNA (cytosine-5-)-methyltransferase OS=Homo sapiens OX=9606 GN=DNMT3A PE=1 SV=1	5	2	3	2	7.03	100	6.64	3.64359e-17			2.4112e+06				2.58829e+06	1.51531e+06
E9PMA7	DNA damage-induced apoptosis suppressor protein (Fragment) OS=Homo sapiens OX=9606 GN=DDIAS PE=4 SV=1	5	1	1	1	1.96	100	6.64	3.64359e-17			1.67504e+06				1.67504e+06
Q8NG08	DNA helicase B OS=Homo sapiens OX=9606 GN=HELB PE=1 SV=2	2	1	1	1	2.21	100	6.64	3.64359e-17			597324				1.08037e+06	402958	219401
P49916	DNA ligase 3 OS=Homo sapiens OX=9606 GN=LIG3 PE=1 SV=2	6	4	5	4	10.13	100	6.64	3.64359e-17			831318				1.30825e+06	560812	313469
F5GZ28	DNA ligase OS=Homo sapiens OX=9606 GN=LIG1 PE=1 SV=1	3	2	2	2	4.08	100	6.64	3.64359e-17			472097					318479
Q969P6	DNA topoisomerase I, mitochondrial OS=Homo sapiens OX=9606 GN=TOP1MT PE=1 SV=1	1	1	1	1	1.57	100	6.64	3.64359e-17			1003156				1003156
A0A0A0MRE2	Double zinc ribbon and ankyrin repeat-containing protein 1 OS=Homo sapiens OX=9606 GN=DZANK1 PE=1 SV=1	8	2	2	2	4.87	100	6.64	3.64359e-17			806286				806286
O60469	Down syndrome cell adhesion molecule OS=Homo sapiens OX=9606 GN=DSCAM PE=1 SV=2	2	3	3	3	6.36	100	6.64	3.64359e-17			2.4112e+06				2.58829e+06	1.51531e+06
Q9P2D7	Dynein axonemal heavy chain 1 OS=Homo sapiens OX=9606 GN=DNAH1 PE=2 SV=5	2	4	5	4	13.22	100	6.64	3.64359e-17			2.50837e+06				2.50837e+06
Q0VDD8	Dynein axonemal heavy chain 14 OS=Homo sapiens OX=9606 GN=DNAH14 PE=2 SV=3	2	4	4	4	8.35	100	6.64	3.64359e-17			1.34087e+06				879633	1.37887e+06
Q6ZNA4	E3 ubiquitin-protein ligase Arkadia OS=Homo sapiens OX=9606 GN=RNF111 PE=1 SV=3	6	3	3	3	7.8	100	6.64	3.64359e-17			1.15095e+06				2.84621e+06	776434	271658
O95714	E3 ubiquitin-protein ligase HERC2 OS=Homo sapiens OX=9606 GN=HERC2 PE=1 SV=2	1	2	3	2	7.56	100	6.64	3.64359e-17			152559				152559
P62877	E3 ubiquitin-protein ligase RBX1 OS=Homo sapiens OX=9606 GN=RBX1 PE=1 SV=1	18	1	2	1	4.56	100	6.64	3.64359e-17			4.94827e+06					3.59667e+06	3.17884e+06
Q9Y577	E3 ubiquitin-protein ligase TRIM17 OS=Homo sapiens OX=9606 GN=TRIM17 PE=1 SV=1	9	2	3	2	8.07	100	6.64	3.64359e-17			878952				4.181e+06	592946	209399
H0Y4Y4	EF-hand domain-containing protein D2 (Fragment) OS=Homo sapiens OX=9606 GN=EFHD2 PE=1 SV=1	9	2	5	2	12.14	100	6.64	3.64359e-17			1.06307e+06						735824
P13639	Elongation factor 2 OS=Homo sapiens OX=9606 GN=EEF2 PE=1 SV=4	5	4	5	4	8.48	100	6.64	3.64359e-17			1.32437e+06						916686
P98073	Enteropeptidase OS=Homo sapiens OX=9606 GN=TMPRSS15 PE=1 SV=3	2	1	1	1	2.25	100	6.64	3.64359e-17			1.45644e+06				1.45644e+06
K7EKI0	Envoplakin OS=Homo sapiens OX=9606 GN=EVPL PE=1 SV=1	2	3	3	3	6.71	100	6.64	3.64359e-17			2.45828e+06				1.96769e+06	2.07183e+06
P29317	Ephrin type-A receptor 2 OS=Homo sapiens OX=9606 GN=EPHA2 PE=1 SV=2	4	2	7	2	15.76	100	6.64	3.64359e-17			1.26248e+06				1299031	827708
Q9BZQ6	ER degradation-enhancing alpha-mannosidase-like protein 3 OS=Homo sapiens OX=9606 GN=EDEM3 PE=1 SV=2	4	2	4	2	9.23	100	6.64	3.64359e-17			1.40038e+06				907456		1.49581e+06
Q9UKW6	ETS-related transcription factor Elf-5 OS=Homo sapiens OX=9606 GN=ELF5 PE=1 SV=2	10	1	4	1	12.09	100	6.64	3.64359e-17			1.4162e+06						980255
Q9NY74	Ewing's tumor-associated antigen 1 OS=Homo sapiens OX=9606 GN=ETAA1 PE=1 SV=2	3	2	2	2	4.15	100	6.64	3.64359e-17			1.40411e+06				1.40411e+06
A0A7I2V2C5	Exportin-1 OS=Homo sapiens OX=9606 GN=XPO1 PE=1 SV=1	13	1	1	1	2.17	100	6.64	3.64359e-17			460977				676231	211989
A0A087WVN4	Farnesyl pyrophosphate synthase (Fragment) OS=Homo sapiens OX=9606 GN=FDPS PE=1 SV=1	8	1	1	1	2.11	100	6.64	3.64359e-17			1.1433e+06				1.1433e+06
A0A3B3IRR3	Fibrosin-1-like protein OS=Homo sapiens OX=9606 GN=FBRSL1 PE=1 SV=1	5	3	3	3	6.9	100	6.64	3.64359e-17			588459				2.56103e+06	396978	178699
C9JKI6	Fidgetin-like protein 1 (Fragment) OS=Homo sapiens OX=9606 GN=FIGNL1 PE=1 SV=1	10	1	2	1	3.61	100	6.64	3.64359e-17			827856				827856
E7EN95	Filamin-B OS=Homo sapiens OX=9606 GN=FLNB PE=1 SV=1	2	2	3	2	8.4	100	6.64	3.64359e-17			378466					359445	186073
O43638	Forkhead box protein S1 OS=Homo sapiens OX=9606 GN=FOXS1 PE=2 SV=2	8	1	1	1	3.09	100	6.64	3.64359e-17			608702				549462		466750
Q9NZ56	Formin-2 OS=Homo sapiens OX=9606 GN=FMN2 PE=1 SV=4	2	2	3	2	6.6	100	6.64	3.64359e-17			959367				959367
Q9H9S5	Fukutin-related protein OS=Homo sapiens OX=9606 GN=FKRP PE=1 SV=1	4	1	1	1	2.14	100	6.64	3.64359e-17			833874				1.04581e+06	413158	577183
A0A1B0GV38	GABA(A) receptor subunit alpha-1 OS=Homo sapiens OX=9606 GN=GABRA1 PE=1 SV=1	6	2	2	2	4.13	100	6.64	3.64359e-17			1.59997e+06				1.59997e+06
P18505	Gamma-aminobutyric acid receptor subunit beta-1 OS=Homo sapiens OX=9606 GN=GABRB1 PE=1 SV=2	8	1	1	1	3.17	100	6.64	3.64359e-17			781645					527302
Q96A29	GDP-fucose transporter 1 OS=Homo sapiens OX=9606 GN=SLC35C1 PE=1 SV=1	4	1	1	1	2.04	100	6.64	3.64359e-17			1.05681e+06				1.22371e+06	615697
A0A2R8Y7D9	Girdin (Fragment) OS=Homo sapiens OX=9606 GN=CCDC88A PE=1 SV=1	7	2	2	2	3.96	100	6.64	3.64359e-17			1.05897e+06				1.30118e+06		596544
A0A6I8PRN4	Glutamine--fructose-6-phosphate transaminase (isomerizing) OS=Homo sapiens OX=9606 GN=GFPT1 PE=1 SV=1	4	1	1	1	2.77	100	6.64	3.64359e-17			622509					500293	361684
P47897	Glutamine--tRNA ligase OS=Homo sapiens OX=9606 GN=QARS1 PE=1 SV=1	7	3	6	3	14.23	100	6.64	3.64359e-17			1.89724e+06					984669	1.70693e+06
Q8N158	Glypican-2 OS=Homo sapiens OX=9606 GN=GPC2 PE=2 SV=1	3	1	1	1	2.51	100	6.64	3.64359e-17			595572				963488		254821
A7E2F4	Golgin subfamily A member 8A OS=Homo sapiens OX=9606 GN=GOLGA8A PE=2 SV=3	5	2	2	2	4.33	100	6.64	3.64359e-17			584410				628859	366380
Q6XGZ2	Granzyme B OS=Homo sapiens OX=9606 GN=GZMB PE=1 SV=1	11	1	1	1	2.71	100	6.64	3.64359e-17			1.68214e+06				1.68214e+06
O00178	GTP-binding protein 1 OS=Homo sapiens OX=9606 GN=GTPBP1 PE=1 SV=3	8	2	2	2	5.35	100	6.64	3.64359e-17			1.05732e+06						731844
A0A5F9ZI21	Guanine nucleotide exchange factor H1 OS=Homo sapiens OX=9606 GN=ARHGEF2 PE=1 SV=1	6	3	3	3	7.37	100	6.64	3.64359e-17			1.23484e+06				2.26323e+06	454510
G3V2W5	Guanine nucleotide-binding protein G(I)/G(S)/G(O) subunit gamma-2 OS=Homo sapiens OX=9606 GN=GNG2 PE=4 SV=1	32	1	2	1	3.29	100	6.64	3.64359e-17			3.11784e+06				3.11784e+06
P62879	Guanine nucleotide-binding protein G(I)/G(S)/G(T) subunit beta-2 OS=Homo sapiens OX=9606 GN=GNB2 PE=1 SV=3	26	4	4	4	10.48	100	6.64	3.64359e-17			2.03506e+06				2.03506e+06
Q6P1K1	Heme transporter HRG1 OS=Homo sapiens OX=9606 GN=SLC48A1 PE=1 SV=1	26	1	1	1	3.09	100	6.64	3.64359e-17			1.6038e+06				1.6038e+06
Q96RW7	Hemicentin-1 OS=Homo sapiens OX=9606 GN=HMCN1 PE=1 SV=2	1	5	5	5	10.32	100	6.64	3.64359e-17			6.02496e+06				6.02496e+06
A0A1W2PNG3	Heterogeneous nuclear ribonucleoprotein U OS=Homo sapiens OX=9606 GN=HNRNPU PE=1 SV=1	41	1	1	1	2.6	100	6.64	3.64359e-17			891524				891524
P0DPK2	Histone H3.Y OS=Homo sapiens OX=9606 GN=H3Y1 PE=1 SV=1	7	1	1	1	1.77	100	6.64	3.64359e-17			1.22809e+06				4.91077e+06	207186
Q03164	Histone-lysine N-methyltransferase 2A OS=Homo sapiens OX=9606 GN=KMT2A PE=1 SV=5	1	3	3	3	5.61	100	6.64	3.64359e-17			8.66876e+06					5847989
A0A7P0P5T6	Homeobox protein Nkx-2.1 OS=Homo sapiens OX=9606 GN=NKX2-1 PE=4 SV=1	54	1	1	1	2.06	100	6.64	3.64359e-17			1.94902e+06				1.94902e+06
A0A7P0TAC5	Huntingtin OS=Homo sapiens OX=9606 GN=HTT PE=4 SV=1	2	4	4	4	9.46	100	6.64	3.64359e-17			1.04195e+06				828672	883814
O43820	Hyaluronidase-3 OS=Homo sapiens OX=9606 GN=HYAL3 PE=1 SV=1	2	1	1	1	1.56	100	6.64	3.64359e-17			1.25188e+06				841079	1.257e+06
Q5ST79	Immediate early response 3, isoform CRA_b OS=Homo sapiens OX=9606 GN=IER3 PE=1 SV=1	20	2	2	2	5.07	100	6.64	3.64359e-17			437118				888536	294882	169311
P0CF74	Immunoglobulin lambda constant 6 OS=Homo sapiens OX=9606 GN=IGLC6 PE=1 SV=1	58	5	150	1	570.73	100	6.64	3.64359e-17			823760				3075868	148828
Q6ZVT0	Inactive polyglycylase TTLL10 OS=Homo sapiens OX=9606 GN=TTLL10 PE=1 SV=2	3	1	1	1	2.13	100	6.64	3.64359e-17			1.14029e+06				2.67422e+06	328008
P53708	Integrin alpha-8 OS=Homo sapiens OX=9606 GN=ITGA8 PE=1 SV=3	3	3	4	3	7.36	100	6.64	3.64359e-17			1.50424e+06				1.66015e+06	23530.1	1.04119e+06
A0A087WTB5	Interleukin-6 receptor subunit alpha OS=Homo sapiens OX=9606 GN=IL6R PE=1 SV=1	9	1	1	1	3.17	100	6.64	3.64359e-17			1.2887e+06				842845		1.36386e+06
Q9Y283	Inversin OS=Homo sapiens OX=9606 GN=INVS PE=1 SV=2	6	2	2	2	5.94	100	6.64	3.64359e-17			2.12531e+06				4.74437e+06	642267
A0A1W2PPE7	IQ motif and SEC7 domain-containing protein 2 (Fragment) OS=Homo sapiens OX=9606 GN=IQSEC2 PE=1 SV=1	10	1	1	1	2.34	100	6.64	3.64359e-17			205901				444995		65943.8
Q96AA8	Janus kinase and microtubule-interacting protein 2 OS=Homo sapiens OX=9606 GN=JAKMIP2 PE=1 SV=1	3	1	1	1	2.86	100	6.64	3.64359e-17			3.41848e+06				3.41848e+06
A0A7P0TAL4	Jouberin OS=Homo sapiens OX=9606 GN=AHI1 PE=4 SV=1	9	2	2	2	4.89	100	6.64	3.64359e-17			1.24027e+06					836694
O60303	Katanin-interacting protein OS=Homo sapiens OX=9606 GN=KATNIP PE=1 SV=4	3	2	4	2	8.61	100	6.64	3.64359e-17			693260				1.23402e+06		269576
A0A1B0GWK2	Kazrin OS=Homo sapiens OX=9606 GN=KAZN PE=1 SV=1	6	3	3	3	7.6	100	6.64	3.64359e-17			515466						356790
J3QQM3	Kelch-like protein 14 (Fragment) OS=Homo sapiens OX=9606 GN=KLHL14 PE=1 SV=1	7	1	1	1	2.75	100	6.64	3.64359e-17			488049						337813
O76013	Keratin, type I cuticular Ha6 OS=Homo sapiens OX=9606 GN=KRT36 PE=1 SV=1	11	3	3	3	6.28	100	6.64	3.64359e-17			831318				3.78928e+06	560812	313469
P02533	Keratin, type I cytoskeletal 14 OS=Homo sapiens OX=9606 GN=KRT14 PE=1 SV=4	4	1	1	1	4.25	100	6.64	3.64359e-17			253434				253434
P08779	Keratin, type I cytoskeletal 16 OS=Homo sapiens OX=9606 GN=KRT16 PE=1 SV=4	11	2	2	2	5.1	100	6.64	3.64359e-17			501369				501369
P02538	Keratin, type II cytoskeletal 6A OS=Homo sapiens OX=9606 GN=KRT6A PE=1 SV=3	8	2	2	1	9.51	100	6.64	3.64359e-17			2.12824e+06				2.12824e+06
P04259	Keratin, type II cytoskeletal 6B OS=Homo sapiens OX=9606 GN=KRT6B PE=1 SV=5	9	3	3	1	7.99	100	6.64	3.64359e-17			2.64197e+06				2.64197e+06
G3V5P0	Kinectin (Fragment) OS=Homo sapiens OX=9606 GN=KTN1 PE=1 SV=1	6	1	1	1	2.05	100	6.64	3.64359e-17			464376					299790	335880
Q14807	Kinesin-like protein KIF22 OS=Homo sapiens OX=9606 GN=KIF22 PE=1 SV=5	3	1	3	1	4.65	100	6.64	3.64359e-17			259192				1.28192e+06	174852	81433.8
E7EQB2	Lactotransferrin (Fragment) OS=Homo sapiens OX=9606 GN=LTF PE=1 SV=1	4	2	2	2	4.26	100	6.64	3.64359e-17			672328					688088	306747
P25391	Laminin subunit alpha-1 OS=Homo sapiens OX=9606 GN=LAMA1 PE=1 SV=2	1	2	2	2	3.84	100	6.64	3.64359e-17			614078					424958	414347
O15230	Laminin subunit alpha-5 OS=Homo sapiens OX=9606 GN=LAMA5 PE=1 SV=8	2	3	3	3	7.6	100	6.64	3.64359e-17			292182					197108
H0Y4V9	La-related protein 4B (Fragment) OS=Homo sapiens OX=9606 GN=LARP4B PE=1 SV=1	8	2	2	2	4.07	100	6.64	3.64359e-17			144254					111827	86891.1
Q4G0J3	La-related protein 7 OS=Homo sapiens OX=9606 GN=LARP7 PE=1 SV=1	6	2	2	2	4.14	100	6.64	3.64359e-17			469853				916819	162439
O94898	Leucine-rich repeats and immunoglobulin-like domains protein 2 OS=Homo sapiens OX=9606 GN=LRIG2 PE=1 SV=3	2	2	2	2	3.71	100	6.64	3.64359e-17			1.27101e+06				858541	1.26937e+06
P09960	Leukotriene A-4 hydrolase OS=Homo sapiens OX=9606 GN=LTA4H PE=1 SV=2	2	1	1	1	1.55	100	6.64	3.64359e-17			775196				1805707	224505
A0A6Q8PGR8	Ligand-dependent corepressor OS=Homo sapiens OX=9606 GN=LCOR PE=1 SV=1	6	2	5	2	11.59	100	6.64	3.64359e-17			2.4112e+06				2.58829e+06	1.51531e+06
Q9Y2F5	Little elongation complex subunit 1 OS=Homo sapiens OX=9606 GN=ICE1 PE=1 SV=5	2	4	4	4	8.55	100	6.64	3.64359e-17			2.92174e+06				2.00814e+06	2867731
Q17RB8	LON peptidase N-terminal domain and RING finger protein 1 OS=Homo sapiens OX=9606 GN=LONRF1 PE=1 SV=2	2	1	1	1	2.32	100	6.64	3.64359e-17			4.15829e+06				4.15829e+06
H0YGW5	Low-density lipoprotein receptor-related protein 6 (Fragment) OS=Homo sapiens OX=9606 GN=LRP6 PE=1 SV=1	4	2	3	2	7.67	100	6.64	3.64359e-17			1.11531e+06					1.0037e+06	578694
A0A6Q8PGL6	m7GpppN-mRNA hydrolase OS=Homo sapiens OX=9606 GN=DCP2 PE=1 SV=1	23	1	1	1	3.14	100	6.64	3.64359e-17			3.63602e+06				3.63602e+06
F5GZ06	Maestro heat-like repeat-containing protein family member 2B OS=Homo sapiens OX=9606 GN=MROH2B PE=1 SV=1	2	1	1	1	2.17	100	6.64	3.64359e-17			178271						123394
Q68CQ1	Maestro heat-like repeat-containing protein family member 7 OS=Homo sapiens OX=9606 GN=MROH7 PE=2 SV=4	5	4	4	4	9.11	100	6.64	3.64359e-17			868551					585929
J3QQY0	Male-specific lethal 1 homolog OS=Homo sapiens OX=9606 GN=MSL1 PE=1 SV=1	9	1	1	1	2.57	100	6.64	3.64359e-17			202933				258772	107359
A8MXP9	Matrin-3 OS=Homo sapiens OX=9606 GN=MATR3 PE=1 SV=1	5	2	3	2	7.94	100	6.64	3.64359e-17			2.76941e+06					2.52776e+06	1.41678e+06
Q93074	Mediator of RNA polymerase II transcription subunit 12 OS=Homo sapiens OX=9606 GN=MED12 PE=1 SV=4	1	2	2	2	3.77	100	6.64	3.64359e-17			1.54154e+06				816279		2.01504e+06
B4DWM3	Methyltransferase-like protein 27 OS=Homo sapiens OX=9606 GN=METTL27 PE=2 SV=1	41	1	2	1	5.58	100	6.64	3.64359e-17			2.21558e+06				3155653	1.04939e+06
A0A087WW35	Methyltransferase-like protein OS=Homo sapiens OX=9606 GN=METTL2A PE=1 SV=1	6	1	1	1	2.09	100	6.64	3.64359e-17			1.1683e+06				2514906	366129
A0A0A6YYJ5	Microtubule-actin cross-linking factor 1, isoforms 1/2/3/5 (Fragment) OS=Homo sapiens OX=9606 GN=MACF1 PE=1 SV=2	4	3	3	3	7.5	100	6.64	3.64359e-17			1.02259e+06				1.02259e+06
Q9P2G4	Microtubule-associated protein 10 OS=Homo sapiens OX=9606 GN=MAP10 PE=1 SV=2	3	2	2	2	4.9	100	6.64	3.64359e-17			1.32437e+06						916686
F8W9U4	Microtubule-associated protein OS=Homo sapiens OX=9606 GN=MAP4 PE=1 SV=1	4	2	3	2	7.24	100	6.64	3.64359e-17			862775				862775	592462	255634
Q504T8	Midnolin OS=Homo sapiens OX=9606 GN=MIDN PE=1 SV=2	2	1	3	1	5.62	100	6.64	3.64359e-17			557517					484076	299823
Q15785	Mitochondrial import receptor subunit TOM34 OS=Homo sapiens OX=9606 GN=TOMM34 PE=1 SV=2	3	1	1	1	1.57	100	6.64	3.64359e-17			64321556				64321556
Q96A46	Mitoferrin-2 OS=Homo sapiens OX=9606 GN=SLC25A28 PE=2 SV=1	4	1	1	1	2.9	100	6.64	3.64359e-17			5592756				5592756
Q7L4E1	Mitoguardin 2 OS=Homo sapiens OX=9606 GN=MIGA2 PE=1 SV=1	9	2	2	2	1.51	100	6.64	3.64359e-17			408774				3.70081e+06	275761	174851
Q8IY49	Monocyte to macrophage differentiation factor 2 OS=Homo sapiens OX=9606 GN=MMD2 PE=1 SV=2	3	1	1	1	1.62	100	6.64	3.64359e-17			42468.6				42468.6
S4R464	Motor neuron and pancreas homeobox protein 1 OS=Homo sapiens OX=9606 GN=MNX1 PE=4 SV=1	56	1	1	1	2.12	100	6.64	3.64359e-17			692560				780588		425310
A0A3B3IRT9	Myelin transcription factor 1-like protein OS=Homo sapiens OX=9606 GN=MYT1L PE=1 SV=1	5	2	2	2	5.75	100	6.64	3.64359e-17			323583					218291
Q9Y623	Myosin-4 OS=Homo sapiens OX=9606 GN=MYH4 PE=2 SV=2	4	5	5	2	12.45	100	6.64	3.64359e-17			407754					275073
Q00872	Myosin-binding protein C, slow-type OS=Homo sapiens OX=9606 GN=MYBPC1 PE=1 SV=2	2	1	1	1	2.02	100	6.64	3.64359e-17			340924					212830	255002
H0YDZ1	Myotubularin-related protein 13 (Fragment) OS=Homo sapiens OX=9606 GN=SBF2 PE=1 SV=1	20	2	4	1	7.99	100	6.64	3.64359e-17			458082					309025
O94760	N(G),N(G)-dimethylarginine dimethylaminohydrolase 1 OS=Homo sapiens OX=9606 GN=DDAH1 PE=1 SV=3	9	1	1	1	2.7	100	6.64	3.64359e-17			189500					127838
P34059	N-acetylgalactosamine-6-sulfatase OS=Homo sapiens OX=9606 GN=GALNS PE=1 SV=1	7	1	1	1	2.53	100	6.64	3.64359e-17			812669				958288		477029
Q147X3	N-alpha-acetyltransferase 30 OS=Homo sapiens OX=9606 GN=NAA30 PE=1 SV=1	5	1	1	1	2.58	100	6.64	3.64359e-17			1.96817e+06				1.96817e+06
Q8N729	Neuropeptide W OS=Homo sapiens OX=9606 GN=NPW PE=1 SV=2	15	1	1	1	2.68	100	6.64	3.64359e-17			448439					359459	261229
Q9Y639	Neuroplastin OS=Homo sapiens OX=9606 GN=NPTN PE=1 SV=2	2	1	1	1	2.12	100	6.64	3.64359e-17			2375312				2375312
Q9UBC1	NF-kappa-B inhibitor-like protein 1 OS=Homo sapiens OX=9606 GN=NFKBIL1 PE=1 SV=1	8	1	1	1	3	100	6.64	3.64359e-17			612394						423881
F5H810	Noelin (Fragment) OS=Homo sapiens OX=9606 GN=OLFM1 PE=1 SV=1	19	2	2	2	4.8	100	6.64	3.64359e-17			716497					483353
A0A7N4I390	NTPase KAP family P-loop domain-containing protein 1 OS=Homo sapiens OX=9606 GN=NKPD1 PE=1 SV=1	4	2	2	2	4.68	100	6.64	3.64359e-17			555356					374646
A0A590UJU2	Nuclear factor 1 A-type OS=Homo sapiens OX=9606 GN=NFIA PE=1 SV=1	19	3	3	3	5.82	100	6.64	3.64359e-17			2.72002e+06				2.72002e+06
Q05952	Nuclear transition protein 2 OS=Homo sapiens OX=9606 GN=TNP2 PE=1 SV=1	25	1	1	1	3.12	100	6.64	3.64359e-17			2.9269e+06				2.9269e+06
A0A286YF65	Nucleotide-binding oligomerization domain-containing protein 2 OS=Homo sapiens OX=9606 GN=NOD2 PE=4 SV=1	2	1	2	1	4.21	100	6.64	3.64359e-17			1.43149e+06					965692
P47884	Olfactory receptor 1D4 OS=Homo sapiens OX=9606 GN=OR1D4 PE=3 SV=3	17	2	2	2	4.97	100	6.64	3.64359e-17			1.9056e+06				6458848	379277
A2A3S1	Outer mitochondrial membrane protein porin 2 (Fragment) OS=Homo sapiens OX=9606 GN=VDAC2 PE=1 SV=1	38	2	2	2	5.79	100	6.64	3.64359e-17			771230				771230
Q9BXB4	Oxysterol-binding protein-related protein 11 OS=Homo sapiens OX=9606 GN=OSBPL11 PE=1 SV=2	11	3	4	3	10.32	100	6.64	3.64359e-17			929813				1.51953e+06		393816
A6NKB5	Pecanex-like protein 2 OS=Homo sapiens OX=9606 GN=PCNX2 PE=1 SV=3	1	2	2	2	4.34	100	6.64	3.64359e-17			518351				1.05657e+06	171553
O95302	Peptidyl-prolyl cis-trans isomerase FKBP9 OS=Homo sapiens OX=9606 GN=FKBP9 PE=1 SV=2	6	2	3	2	6.62	100	6.64	3.64359e-17			517685					349233
Q9Y3C6	Peptidyl-prolyl cis-trans isomerase-like 1 OS=Homo sapiens OX=9606 GN=PPIL1 PE=1 SV=1	13	1	1	1	2.68	100	6.64	3.64359e-17			903944				645592	1.15848e+06	625683
Q15269	Periodic tryptophan protein 2 homolog OS=Homo sapiens OX=9606 GN=PWP2 PE=2 SV=2	5	2	2	2	4.75	100	6.64	3.64359e-17			2.77625e+06				2.77625e+06
F5H4N4	Peroxisomal membrane protein 2 OS=Homo sapiens OX=9606 GN=PXMP2 PE=1 SV=1	20	1	1	1	3.14	100	6.64	3.64359e-17			9.5308e+06						6596938
A0A6Q8PGC2	Phosphatase and actin regulator OS=Homo sapiens OX=9606 GN=PHACTR1 PE=1 SV=1	5	2	2	2	5.05	100	6.64	3.64359e-17			873665				1.93543e+06	266049
E9PPK2	Phosphofurin acidic cluster sorting protein 1 (Fragment) OS=Homo sapiens OX=9606 GN=PACS1 PE=1 SV=1	11	1	1	1	2.29	100	6.64	3.64359e-17			186506				426451	125818	59420.3
Q6ZUJ8	Phosphoinositide 3-kinase adapter protein 1 OS=Homo sapiens OX=9606 GN=PIK3AP1 PE=1 SV=2	3	1	1	1	2.59	100	6.64	3.64359e-17			1.20497e+06				1.20497e+06
A0A075B728	Platelet endothelial cell adhesion molecule (Fragment) OS=Homo sapiens OX=9606 GN=PECAM1 PE=1 SV=7	24	2	2	2	5.21	100	6.64	3.64359e-17			449962				491654	303547	186341
Q9ULL1	Pleckstrin homology domain-containing family G member 1 OS=Homo sapiens OX=9606 GN=PLEKHG1 PE=1 SV=2	5	4	5	4	13.22	100	6.64	3.64359e-17			1.97955e+06				1.97955e+06
Q9Y4G2	Pleckstrin homology domain-containing family M member 1 OS=Homo sapiens OX=9606 GN=PLEKHM1 PE=1 SV=3	2	1	1	1	2.78	100	6.64	3.64359e-17			430356				1.10536e+06		115975
A0A6Q8PF62	Polyphosphoinositide phosphatase OS=Homo sapiens OX=9606 GN=FIG4 PE=1 SV=1	6	2	2	2	5.75	100	6.64	3.64359e-17			329850				329850
E7ETH1	Potassium voltage-gated channel subfamily C member 3 OS=Homo sapiens OX=9606 GN=KCNC3 PE=1 SV=1	7	3	3	3	7.3	100	6.64	3.64359e-17			942807					687885	603383
A0A2R8YDV1	Potassium voltage-gated channel subfamily KQT member 1 OS=Homo sapiens OX=9606 GN=KCNQ1 PE=1 SV=1	13	1	1	1	2.79	100	6.64	3.64359e-17			94665.6				96784.5	63861.9	60336
Q9BQ31	Potassium voltage-gated channel subfamily S member 3 OS=Homo sapiens OX=9606 GN=KCNS3 PE=1 SV=3	4	2	2	2	3.71	100	6.64	3.64359e-17			4826110				4826110
F6VY12	PRKCA-binding protein (Fragment) OS=Homo sapiens OX=9606 GN=PICK1 PE=1 SV=1	9	1	1	1	1.76	100	6.64	3.64359e-17			855059					688354	495956
A0A7P0T837	Probable dolichyl pyrophosphate Glc1Man9GlcNAc2 alpha-1,3-glucosyltransferase OS=Homo sapiens OX=9606 GN=ALG8 PE=4 SV=1	8	1	2	1	6.34	100	6.64	3.64359e-17			2.3335e+06				1.62052e+06	2266782
A0A6Q8PFL8	Protein dispatched homolog 1 OS=Homo sapiens OX=9606 GN=DISP1 PE=4 SV=1	12	1	2	1	4.37	100	6.64	3.64359e-17			908281				908281
A7MBM2	Protein dispatched homolog 2 OS=Homo sapiens OX=9606 GN=DISP2 PE=2 SV=2	3	2	2	2	4.73	100	6.64	3.64359e-17			2.44998e+06				2.44998e+06
Q96GL9	Protein FAM163A OS=Homo sapiens OX=9606 GN=FAM163A PE=1 SV=1	14	1	1	1	2.71	100	6.64	3.64359e-17			1.47237e+06				1.47237e+06
A0A087WXD4	Protein FAM166B OS=Homo sapiens OX=9606 GN=FAM166B PE=1 SV=1	8	1	1	1	2.73	100	6.64	3.64359e-17			570419					375850	404237
H3BQW9	Protein FAM229A OS=Homo sapiens OX=9606 GN=FAM229A PE=3 SV=1	36	2	2	2	5.78	100	6.64	3.64359e-17			566115				566115
A0A590UKB8	Protein GVQW3 OS=Homo sapiens OX=9606 GN=GVQW3 PE=4 SV=1	13	1	1	1	2.1	100	6.64	3.64359e-17			1.49006e+06				3.75689e+06	398683
A0A075B7D3	Protein HEATR9 OS=Homo sapiens OX=9606 GN=HEATR9 PE=4 SV=1	6	1	1	1	2.02	100	6.64	3.64359e-17			1.18873e+06					733426	899652
Q8NG48	Protein Lines homolog 1 OS=Homo sapiens OX=9606 GN=LINS1 PE=2 SV=2	1	1	1	1	1.84	100	6.64	3.64359e-17			225466					267231	88825.7
H0YJT9	Protein NDRG2 (Fragment) OS=Homo sapiens OX=9606 GN=NDRG2 PE=1 SV=1	6	1	1	1	2.18	100	6.64	3.64359e-17			973705				1.12247e+06		584644
Q8NHV4	Protein NEDD1 OS=Homo sapiens OX=9606 GN=NEDD1 PE=1 SV=1	6	3	7	3	18.09	100	6.64	3.64359e-17			447034				1.09227e+06	301571	185726
Q13635	Protein patched homolog 1 OS=Homo sapiens OX=9606 GN=PTCH1 PE=1 SV=2	2	2	3	2	8.43	100	6.64	3.64359e-17			641411				1.21099e+06	229184
Q5SWA1	Protein phosphatase 1 regulatory subunit 15B OS=Homo sapiens OX=9606 GN=PPP1R15B PE=1 SV=1	1	1	1	1	1.77	100	6.64	3.64359e-17			965831					779404	558860
P60059	Protein transport protein Sec61 subunit gamma OS=Homo sapiens OX=9606 GN=SEC61G PE=1 SV=1	16	1	1	1	2.64	100	6.64	3.64359e-17			950404				950404
A0A1B0GUS7	Protein unc-13 homolog B OS=Homo sapiens OX=9606 GN=UNC13B PE=1 SV=1	2	4	4	3	9.45	100	6.64	3.64359e-17			1.02259e+06				1.02259e+06
O14904	Protein Wnt-9a OS=Homo sapiens OX=9606 GN=WNT9A PE=1 SV=2	2	1	1	1	1.85	100	6.64	3.64359e-17			836788				729887	647179
Q9ULW8	Protein-arginine deiminase type-3 OS=Homo sapiens OX=9606 GN=PADI3 PE=1 SV=2	5	2	5	2	10.71	100	6.64	3.64359e-17			1.52546e+06				1.45987e+06	1.07533e+06
A0A087WZC4	Protein-glutamine gamma-glutamyltransferase 5 OS=Homo sapiens OX=9606 GN=TGM5 PE=1 SV=1	5	2	2	2	4.6	100	6.64	3.64359e-17			1.15095e+06				2.84621e+06	776434	271658
Q14289	Protein-tyrosine kinase 2-beta OS=Homo sapiens OX=9606 GN=PTK2B PE=1 SV=2	2	2	2	2	3.73	100	6.64	3.64359e-17			1.89263e+06				1.89263e+06
Q9Y5G7	Protocadherin gamma-A6 OS=Homo sapiens OX=9606 GN=PCDHGA6 PE=2 SV=1	2	1	1	1	2.61	100	6.64	3.64359e-17			1.21336e+06				1.21336e+06
Q9Y5G6	Protocadherin gamma-A7 OS=Homo sapiens OX=9606 GN=PCDHGA7 PE=2 SV=1	2	1	2	1	5.26	100	6.64	3.64359e-17			597485				815261	276746	413562
Q9Y5G3	Protocadherin gamma-B1 OS=Homo sapiens OX=9606 GN=PCDHGB1 PE=1 SV=1	3	2	3	2	4.72	100	6.64	3.64359e-17			1.51695e+06				609142	1.02334e+06	1.79437e+06
Q9Y5F8	Protocadherin gamma-B7 OS=Homo sapiens OX=9606 GN=PCDHGB7 PE=2 SV=1	5	2	2	2	5.32	100	6.64	3.64359e-17			384419					259331
E9PCJ7	Putative E3 ubiquitin-protein ligase UBR7 OS=Homo sapiens OX=9606 GN=UBR7 PE=1 SV=2	9	2	2	2	4.21	100	6.64	3.64359e-17			1.14466e+06				1.14466e+06
Q2TV78	Putative macrophage stimulating 1-like protein OS=Homo sapiens OX=9606 GN=MST1L PE=2 SV=2	5	2	2	2	4.29	100	6.64	3.64359e-17			780022						539908
A8MT19	Putative rhophilin-2-like protein RHPN2P1 OS=Homo sapiens OX=9606 GN=RHPN2P1 PE=5 SV=2	12	2	2	2	5.11	100	6.64	3.64359e-17			2.29725e+06				1.30662e+06	2.72469e+06
A6NIE6	Putative RRN3-like protein RRN3P2 OS=Homo sapiens OX=9606 GN=RRN3P2 PE=5 SV=3	5	1	1	1	2.22	100	6.64	3.64359e-17			5.58635e+06				5.58635e+06
P0DTE0	Putative taste receptor type 2 member 36 OS=Homo sapiens OX=9606 GN=TAS2R36 PE=5 SV=1	6	1	2	1	4.38	100	6.64	3.64359e-17			1.23484e+06				2.26323e+06	454510
Q86X59	Putative uncharacterized protein LINC02875 OS=Homo sapiens OX=9606 GN=LINC02875 PE=5 SV=2	3	1	1	1	1.85	100	6.64	3.64359e-17			1.05087e+06				1.05087e+06	968402	532637
A6NDX5	Putative zinc finger protein 840 OS=Homo sapiens OX=9606 GN=ZNF840P PE=5 SV=5	7	3	3	3	5.62	100	6.64	3.64359e-17			2.19176e+06					285123	7.86712e+06
Q5R372	Rab GTPase-activating protein 1-like OS=Homo sapiens OX=9606 GN=RABGAP1L PE=1 SV=1	7	2	2	2	5.14	100	6.64	3.64359e-17			1.39146e+06				2.56134e+06	509945
A0A2R8Y5S7	Radixin OS=Homo sapiens OX=9606 GN=RDX PE=1 SV=1	7	2	2	1	2.16	100	6.64	3.64359e-17			308339				308339
J3KNE0	RanBP2-like and GRIP domain-containing protein 3 OS=Homo sapiens OX=9606 GN=RGPD3 PE=1 SV=2	5	4	5	1	11.87	100	6.64	3.64359e-17			1.45e+06				1.45e+06
A0A0A0MQY8	Rap1 GTPase-activating protein 1 OS=Homo sapiens OX=9606 GN=RAP1GAP PE=1 SV=1	5	3	3	3	6.04	100	6.64	3.64359e-17			493656				493656
Q6ZS11	Ras and Rab interactor-like protein OS=Homo sapiens OX=9606 GN=RINL PE=2 SV=2	4	1	1	1	2.5	100	6.64	3.64359e-17			601842					335037	504818
Q96S21	Ras-related protein Rab-40C OS=Homo sapiens OX=9606 GN=RAB40C PE=1 SV=1	5	1	1	1	1.69	100	6.64	3.64359e-17			2.27168e+06				2.60919e+06		1.369e+06
P59025	Receptor-transporting protein 1 OS=Homo sapiens OX=9606 GN=RTP1 PE=2 SV=2	12	1	1	1	3.45	100	6.64	3.64359e-17			1.06269e+06					716894
Q92729	Receptor-type tyrosine-protein phosphatase U OS=Homo sapiens OX=9606 GN=PTPRU PE=1 SV=2	3	2	2	2	4.85	100	6.64	3.64359e-17			787522				810872	515968
A0A0G2JL97	Retinal dehydrogenase 2 (Fragment) OS=Homo sapiens OX=9606 GN=ALDH1A2 PE=4 SV=1	100	1	1	1	1.57	100	6.64	3.64359e-17			2.52337e+06						1.7466e+06
Q6P4F7	Rho GTPase-activating protein 11A OS=Homo sapiens OX=9606 GN=ARHGAP11A PE=1 SV=2	3	2	2	2	4.91	100	6.64	3.64359e-17			565562				565562
Q13464	Rho-associated protein kinase 1 OS=Homo sapiens OX=9606 GN=ROCK1 PE=1 SV=1	3	3	3	3	5.97	100	6.64	3.64359e-17			412531					257093	309091
Q14692	Ribosome biogenesis protein BMS1 homolog OS=Homo sapiens OX=9606 GN=BMS1 PE=1 SV=1	4	3	4	2	7.02	100	6.64	3.64359e-17			185657					200489	80277.5
A0A087WVV2	Ribosome-binding protein 1 OS=Homo sapiens OX=9606 GN=RRBP1 PE=1 SV=1	2	2	2	2	3.59	100	6.64	3.64359e-17			319275					215385
Q6ZRF8	RING finger protein 207 OS=Homo sapiens OX=9606 GN=RNF207 PE=1 SV=2	3	1	1	1	2	100	6.64	3.64359e-17			2.39369e+06				2.39369e+06
A0A7I2V3R4	RING-type domain-containing protein OS=Homo sapiens OX=9606 PE=4 SV=1	6	1	1	1	2.12	100	6.64	3.64359e-17			828156				1198360	386088
A0A7P0TA15	RING-type E3 ubiquitin-protein ligase PPIL2 OS=Homo sapiens OX=9606 GN=PPIL2 PE=4 SV=1	2	1	1	1	2.24	100	6.64	3.64359e-17			3.05368e+06				3.05368e+06
Q8N1G1	RNA exonuclease 1 homolog OS=Homo sapiens OX=9606 GN=REXO1 PE=1 SV=3	3	2	3	2	7.13	100	6.64	3.64359e-17			935515				1.26922e+06	465171
P42696	RNA-binding protein 34 OS=Homo sapiens OX=9606 GN=RBM34 PE=1 SV=2	11	5	5	5	8.41	100	6.64	3.64359e-17			547683				547683
Q9UNW9	RNA-binding protein Nova-2 OS=Homo sapiens OX=9606 GN=NOVA2 PE=1 SV=1	5	2	2	1	3.6	100	6.64	3.64359e-17			1.02816e+06					693600
A6NHQ2	rRNA/tRNA 2'-O-methyltransferase fibrillarin-like protein 1 OS=Homo sapiens OX=9606 GN=FBLL1 PE=3 SV=2	6	1	3	1	6.91	100	6.64	3.64359e-17			12246.1				12246.1
Q9NZJ4	Sacsin OS=Homo sapiens OX=9606 GN=SACS PE=1 SV=2	1	3	4	3	8.53	100	6.64	3.64359e-17			240932				9884.35	312184	166766
Q9NSI8	SAM domain-containing protein SAMSN-1 OS=Homo sapiens OX=9606 GN=SAMSN1 PE=1 SV=1	4	1	1	1	2.31	100	6.64	3.64359e-17			1.12036e+06				1.12036e+06
O14641	Segment polarity protein dishevelled homolog DVL-2 OS=Homo sapiens OX=9606 GN=DVL2 PE=1 SV=1	7	2	2	2	5.13	100	6.64	3.64359e-17			2.3335e+06				1.62052e+06	2266782
Q92599	Septin-8 OS=Homo sapiens OX=9606 GN=SEPTIN8 PE=1 SV=4	10	3	4	3	7.9	100	6.64	3.64359e-17			1.01463e+06					456121	1.05389e+06
P34896	Serine hydroxymethyltransferase, cytosolic OS=Homo sapiens OX=9606 GN=SHMT1 PE=1 SV=1	4	2	2	2	3.4	100	6.64	3.64359e-17			38638.1				135808	26065.5	24852.5
Q9BQR3	Serine protease 27 OS=Homo sapiens OX=9606 GN=PRSS27 PE=1 SV=1	11	2	2	2	4.29	100	6.64	3.64359e-17			1.02259e+06				1.02259e+06
P83105	Serine protease HTRA4 OS=Homo sapiens OX=9606 GN=HTRA4 PE=1 SV=1	3	1	1	1	2.45	100	6.64	3.64359e-17			389900				389900
Q5VZP5	Serine/threonine/tyrosine-interacting-like protein 2 OS=Homo sapiens OX=9606 GN=STYXL2 PE=2 SV=1	5	2	4	2	10.99	100	6.64	3.64359e-17			1.09419e+06				794343	738146	3.21105e+06
P11801	Serine/threonine-protein kinase H1 OS=Homo sapiens OX=9606 GN=PSKH1 PE=1 SV=4	4	1	1	1	2.74	100	6.64	3.64359e-17			1.18204e+06				1.18204e+06
P20794	Serine/threonine-protein kinase MAK OS=Homo sapiens OX=9606 GN=MAK PE=1 SV=2	3	2	2	2	4.22	100	6.64	3.64359e-17			2.96248e+06				15538518	381023
Q9BYP7	Serine/threonine-protein kinase WNK3 OS=Homo sapiens OX=9606 GN=WNK3 PE=1 SV=3	3	3	3	3	6.24	100	6.64	3.64359e-17			1.05897e+06				1.30118e+06		596544
Q13315	Serine-protein kinase ATM OS=Homo sapiens OX=9606 GN=ATM PE=1 SV=4	1	1	1	1	3.31	100	6.64	3.64359e-17			1.62552e+06				1.62552e+06
Q8IYR2	SET and MYND domain-containing protein 4 OS=Homo sapiens OX=9606 GN=SMYD4 PE=2 SV=3	5	3	5	3	12.07	100	6.64	3.64359e-17			618924				1.28785e+06	200659
Q9NRA2	Sialin OS=Homo sapiens OX=9606 GN=SLC17A5 PE=1 SV=2	4	1	1	1	2.03	100	6.64	3.64359e-17			215782				215782
Q8TCT6	Signal peptide peptidase-like 3 OS=Homo sapiens OX=9606 GN=SPPL3 PE=1 SV=2	9	3	4	3	8.26	100	6.64	3.64359e-17			2.99808e+06						2.07518e+06
C9J8R9	Ski-like protein (Fragment) OS=Homo sapiens OX=9606 GN=SKIL PE=1 SV=1	49	2	2	2	5.99	100	6.64	3.64359e-17			6.96311e+06				6.96311e+06
O94991	SLIT and NTRK-like protein 5 OS=Homo sapiens OX=9606 GN=SLITRK5 PE=1 SV=2	2	1	1	1	2.05	100	6.64	3.64359e-17			277168					293468	122233
O75094	Slit homolog 3 protein OS=Homo sapiens OX=9606 GN=SLIT3 PE=2 SV=3	3	3	4	3	7.33	100	6.64	3.64359e-17			2.33943e+06				2.33943e+06
A0A2U3TZT1	Small integral membrane protein 29 OS=Homo sapiens OX=9606 GN=SMIM29 PE=4 SV=1	7	1	2	1	4.28	100	6.64	3.64359e-17			184141				184141
Q8N413	Solute carrier family 25 member 45 OS=Homo sapiens OX=9606 GN=SLC25A45 PE=2 SV=2	6	2	2	2	3.11	100	6.64	3.64359e-17			1.34484e+06				1.34484e+06
F8W6C2	SPATS2-like protein (Fragment) OS=Homo sapiens OX=9606 GN=SPATS2L PE=1 SV=8	5	1	3	1	6.48	100	6.64	3.64359e-17			260182					137158	230462
O95977	Sphingosine 1-phosphate receptor 4 OS=Homo sapiens OX=9606 GN=S1PR4 PE=1 SV=1	8	2	3	2	7.68	100	6.64	3.64359e-17			1.09419e+06				794343	738146	3.21105e+06
A0A0A0MT33	SR-related and CTD-associated factor 8 OS=Homo sapiens OX=9606 GN=SCAF8 PE=1 SV=1	3	2	2	2	4.28	100	6.64	3.64359e-17			3.6923e+06				3.6923e+06
Q8IZD0	Sterile alpha motif domain-containing protein 14 OS=Homo sapiens OX=9606 GN=SAMD14 PE=2 SV=2	4	1	2	1	5.22	100	6.64	3.64359e-17			1.8229e+06						1261754
Q9NRC1	Suppressor of tumorigenicity 7 protein OS=Homo sapiens OX=9606 GN=ST7 PE=1 SV=1	3	1	1	1	2.01	100	6.64	3.64359e-17			383391					289981	236688
Q8TAQ2	SWI/SNF complex subunit SMARCC2 OS=Homo sapiens OX=9606 GN=SMARCC2 PE=1 SV=1	2	2	2	2	3.33	100	6.64	3.64359e-17			524023				524023
P32856	Syntaxin-2 OS=Homo sapiens OX=9606 GN=STX2 PE=1 SV=3	4	1	1	1	2.12	100	6.64	3.64359e-17			1.4297e+06						989593
F8WCD1	TBC1 domain family member 10A OS=Homo sapiens OX=9606 GN=TBC1D10A PE=1 SV=1	4	1	2	1	4.71	100	6.64	3.64359e-17			2.04246e+06					1.22846e+06	1.58565e+06
Q9UPU7	TBC1 domain family member 2B OS=Homo sapiens OX=9606 GN=TBC1D2B PE=1 SV=2	4	1	1	1	3.04	100	6.64	3.64359e-17			552923					373005
H0YCJ4	Teneurin-4 (Fragment) OS=Homo sapiens OX=9606 GN=TENM4 PE=1 SV=1	4	2	2	2	5.31	100	6.64	3.64359e-17			759897						525978
Q68CZ2	Tensin-3 OS=Homo sapiens OX=9606 GN=TNS3 PE=1 SV=2	2	2	2	2	3.94	100	6.64	3.64359e-17			1.23998e+06				982602	1055604
A0A0G2JNW1	Testis-expressed basic protein 1 OS=Homo sapiens OX=9606 GN=TSBP1 PE=1 SV=1	1	1	1	1	2.29	100	6.64	3.64359e-17			648156					437250
Q9BTF0	THUMP domain-containing protein 2 OS=Homo sapiens OX=9606 GN=THUMPD2 PE=1 SV=2	9	3	3	3	6.74	100	6.64	3.64359e-17			1.22064e+06					823450
Q6YHU6	Thyroid adenoma-associated protein OS=Homo sapiens OX=9606 GN=THADA PE=1 SV=1	2	1	1	1	3.23	100	6.64	3.64359e-17			2.55501e+06				2.55501e+06
Q9NR97	Toll-like receptor 8 OS=Homo sapiens OX=9606 GN=TLR8 PE=1 SV=1	1	1	1	1	1.58	100	6.64	3.64359e-17			540020				540020	420504	227384
B1AKB2	Transcription factor EB (Fragment) OS=Homo sapiens OX=9606 GN=TFEB PE=1 SV=1	3	1	2	1	3.49	100	6.64	3.64359e-17			1.39423e+06				1.30396e+06		1.03185e+06
E9PQL4	Transcription factor SOX-6 (Fragment) OS=Homo sapiens OX=9606 GN=SOX6 PE=1 SV=1	9	1	1	1	2.06	100	6.64	3.64359e-17			2016618				2016618
O14867	Transcription regulator protein BACH1 OS=Homo sapiens OX=9606 GN=BACH1 PE=1 SV=2	7	3	12	3	31.59	100	6.64	3.64359e-17			2.41192e+06				4109461	954972
F8WEH2	Transformer-2 protein homolog alpha OS=Homo sapiens OX=9606 GN=TRA2A PE=1 SV=1	40	1	1	1	3.51	100	6.64	3.64359e-17			1.94538e+06						1.34654e+06
P37802	Transgelin-2 OS=Homo sapiens OX=9606 GN=TAGLN2 PE=1 SV=3	20	2	2	2	4.21	100	6.64	3.64359e-17			592991				681152		357326
Q9UI15	Transgelin-3 OS=Homo sapiens OX=9606 GN=TAGLN3 PE=1 SV=2	16	1	1	1	2.82	100	6.64	3.64359e-17			1.58102e+06				1.58102e+06
E7ERK9	Translation initiation factor eIF-2B subunit delta OS=Homo sapiens OX=9606 GN=EIF2B4 PE=1 SV=1	14	4	4	4	9.59	100	6.64	3.64359e-17			1.82605e+06				1.92195e+06		1.20087e+06
E9PIH8	Transmembrane protein 126A OS=Homo sapiens OX=9606 GN=TMEM126A PE=1 SV=1	49	2	2	2	4.61	100	6.64	3.64359e-17			1.01556e+06				982675		726465
Q6IEE7	Transmembrane protein 132E OS=Homo sapiens OX=9606 GN=TMEM132E PE=2 SV=2	2	2	2	2	3.87	100	6.64	3.64359e-17			184141				184141
M0R1H7	Transmembrane protein 143 (Fragment) OS=Homo sapiens OX=9606 GN=TMEM143 PE=1 SV=1	12	1	1	1	2	100	6.64	3.64359e-17			238241				415631	160719	49930.2
K7EKY7	Transmembrane protein 161A (Fragment) OS=Homo sapiens OX=9606 GN=TMEM161A PE=1 SV=2	21	1	1	1	4.18	100	6.64	3.64359e-17			110025				261818	31191.3
A0A2R8YCM3	Transporter OS=Homo sapiens OX=9606 GN=SLC6A1 PE=1 SV=1	4	1	1	1	2.26	100	6.64	3.64359e-17			4.76635e+06				4.76635e+06
Q8NHU6	Tudor domain-containing protein 7 OS=Homo sapiens OX=9606 GN=TDRD7 PE=1 SV=2	1	1	1	1	2.13	100	6.64	3.64359e-17			711599				722336	480048	464282
P01375	Tumor necrosis factor OS=Homo sapiens OX=9606 GN=TNF PE=1 SV=1	14	1	1	1	3.1	100	6.64	3.64359e-17			543223				543223
Q15696	U2 small nuclear ribonucleoprotein auxiliary factor 35 kDa subunit-related protein 2 OS=Homo sapiens OX=9606 GN=ZRSR2 PE=1 SV=2	3	1	1	1	2.06	100	6.64	3.64359e-17			1.41912e+06				1.41912e+06
Q70CQ2	Ubiquitin carboxyl-terminal hydrolase 34 OS=Homo sapiens OX=9606 GN=USP34 PE=1 SV=2	1	2	2	2	4.02	100	6.64	3.64359e-17			306748					206934
O60701	UDP-glucose 6-dehydrogenase OS=Homo sapiens OX=9606 GN=UGDH PE=1 SV=1	4	2	2	2	3.45	100	6.64	3.64359e-17			584410				628859	366380
Q3MIX3	Uncharacterized aarF domain-containing protein kinase 5 OS=Homo sapiens OX=9606 GN=ADCK5 PE=1 SV=3	1	1	1	1	1.56	100	6.64	3.64359e-17			1.06504e+06				1.06504e+06
H0Y3Z8	Uncharacterized protein (Fragment) OS=Homo sapiens OX=9606 PE=4 SV=1	13	1	1	1	3.91	100	6.64	3.64359e-17			11064930				11064930
H7C1D1	Uncharacterized protein (Fragment) OS=Homo sapiens OX=9606 PE=4 SV=2	8	1	1	1	2.08	100	6.64	3.64359e-17			4.42291e+06				22631616		598294
Q96F05	Uncharacterized protein C11orf24 OS=Homo sapiens OX=9606 GN=C11orf24 PE=1 SV=2	14	2	3	2	7.42	100	6.64	3.64359e-17			638261					379803	500843
Q53FE4	Uncharacterized protein C4orf17 OS=Homo sapiens OX=9606 GN=C4orf17 PE=1 SV=3	4	1	1	1	2.49	100	6.64	3.64359e-17			850900				850900
A0A590UJ96	Uncharacterized protein OS=Homo sapiens OX=9606 PE=1 SV=1	6	3	3	3	7.29	100	6.64	3.64359e-17			9328135				9328135
H3BRD5	Unconventional myosin-IXa OS=Homo sapiens OX=9606 GN=MYO9A PE=1 SV=1	1	2	2	2	4.14	100	6.64	3.64359e-17			18013642				18013642
Q8IUG5	Unconventional myosin-XVIIIb OS=Homo sapiens OX=9606 GN=MYO18B PE=1 SV=2	2	2	2	2	5.73	100	6.64	3.64359e-17			863850					582758
E9PF17	Versican core protein OS=Homo sapiens OX=9606 GN=VCAN PE=1 SV=2	2	2	2	2	4.2	100	6.64	3.64359e-17			1.93913e+06				1.93913e+06
P62955	Voltage-dependent calcium channel gamma-7 subunit OS=Homo sapiens OX=9606 GN=CACNG7 PE=1 SV=1	5	1	2	1	3.73	100	6.64	3.64359e-17			51728				51728
J3KP11	Voltage-dependent R-type calcium channel subunit alpha OS=Homo sapiens OX=9606 GN=CACNA1E PE=1 SV=2	3	4	4	4	8.48	100	6.64	3.64359e-17			4.54408e+06				4.54408e+06
A6NLU5	V-set and transmembrane domain-containing protein 2B OS=Homo sapiens OX=9606 GN=VSTM2B PE=3 SV=2	19	1	1	1	4.03	100	6.64	3.64359e-17			586343					395550
E9PNU0	V-type proton ATPase 21 kDa proteolipid subunit OS=Homo sapiens OX=9606 GN=ATP6V0B PE=1 SV=1	22	2	2	2	4.87	100	6.64	3.64359e-17			1.84792e+06				1.84792e+06
Q6ZS81	WD repeat- and FYVE domain-containing protein 4 OS=Homo sapiens OX=9606 GN=WDFY4 PE=1 SV=3	1	2	2	2	4.12	100	6.64	3.64359e-17			565562				565562
A0A087X0D8	WD repeat-containing protein 38 OS=Homo sapiens OX=9606 GN=WDR38 PE=1 SV=1	17	3	4	3	8.92	100	6.64	3.64359e-17			9313149				9313149
C9JCF9	WD repeat-containing protein 81 (Fragment) OS=Homo sapiens OX=9606 GN=WDR81 PE=1 SV=1	17	1	3	1	8.53	100	6.64	3.64359e-17			2.76941e+06					2.52776e+06	1.41678e+06
C9JD20	WD repeat-containing protein 81 (Fragment) OS=Homo sapiens OX=9606 GN=WDR81 PE=1 SV=1	16	1	1	1	2.64	100	6.64	3.64359e-17			337090					227403
Q9H5J0	Zinc finger and BTB domain-containing protein 3 OS=Homo sapiens OX=9606 GN=ZBTB3 PE=1 SV=1	3	1	1	1	2.21	100	6.64	3.64359e-17			2.82572e+06				3951177	1.36327e+06
H7C466	Zinc finger CCCH domain-containing protein 15 (Fragment) OS=Homo sapiens OX=9606 GN=ZC3H15 PE=1 SV=1	25	1	1	1	2.79	100	6.64	3.64359e-17			1.64027e+06				1.64027e+06
Q86VM9	Zinc finger CCCH domain-containing protein 18 OS=Homo sapiens OX=9606 GN=ZC3H18 PE=1 SV=2	9	4	4	4	8.62	100	6.64	3.64359e-17			390086					263154
Q8IXZ2	Zinc finger CCCH domain-containing protein 3 OS=Homo sapiens OX=9606 GN=ZC3H3 PE=1 SV=3	3	2	4	2	8.1	100	6.64	3.64359e-17			2.02201e+06				821577	1.36406e+06	1.81927e+06
O95201	Zinc finger protein 205 OS=Homo sapiens OX=9606 GN=ZNF205 PE=1 SV=2	9	2	2	2	1.56	100	6.64	3.64359e-17			35823096				35823096
J3KNV1	Zinc finger protein 292 OS=Homo sapiens OX=9606 GN=ZNF292 PE=1 SV=1	1	2	4	1	9.08	100	6.64	3.64359e-17			2.39256e+06				2.39256e+06
Q9C0G0	Zinc finger protein 407 OS=Homo sapiens OX=9606 GN=ZNF407 PE=1 SV=2	4	4	5	4	15.39	100	6.64	3.64359e-17			368667				936637	248705	196060
Q9ULD9	Zinc finger protein 608 OS=Homo sapiens OX=9606 GN=ZNF608 PE=1 SV=4	7	5	5	5	10.58	100	6.64	3.64359e-17			446250				2.9404e+06	301042	166106
C9JFF8	Zinc finger protein 772 OS=Homo sapiens OX=9606 GN=ZNF772 PE=4 SV=2	81	1	1	1	3.05	100	6.64	3.64359e-17			1.34952e+06				2216562	554278
Q8N141	Zinc finger protein 82 homolog OS=Homo sapiens OX=9606 GN=ZFP82 PE=1 SV=1	6	1	1	1	3.23	100	6.64	3.64359e-17			970964				1.62877e+06	390478
F5GZR7	Zinc finger protein AEBP2 (Fragment) OS=Homo sapiens OX=9606 GN=AEBP2 PE=1 SV=1	10	1	2	1	4.12	100	6.64	3.64359e-17			672036				813984	374299
Q15776	Zinc finger protein with KRAB and SCAN domains 8 OS=Homo sapiens OX=9606 GN=ZKSCAN8 PE=1 SV=2	7	1	1	1	3.1	100	6.64	3.64359e-17			1.61989e+06				1.61989e+06
Q86SH2	Zygote arrest protein 1 OS=Homo sapiens OX=9606 GN=ZAR1 PE=1 SV=1	13	4	4	4	9.34	100	6.64	3.64359e-17			407754					275073
Protein ≥1.5 fold abundant in CRT treated NHS
Accession	Description	Coverage [%]	# Peptides	# PSMs	# Unique Peptides	Score Sequest HT: Sequest HT	Abundance Ratio: (NC) / (N)	Abundance Ratio (log2): (NC) / (N)	Abundance Ratio Adj. P-Value: (NC) / (N)	Abundance Ratio Variability [%]: (NC) / (N)	Abundances (Grouped): N	Abundances (Grouped): NC	Abundance: F10: Control, N	Abundance: F11: Control, N	Abundance: F12: Control, N	Abundance: F1: Sample, NC	Abundance: F2: Sample, NC	Abundance: F3: Sample, NC
A6NJ78	12S rRNA N4-methylcytidine (m4C) methyltransferase OS=Homo sapiens OX=9606 GN=METTL15 PE=1 SV=1	5	1	1	1	2.32	1.745	0.8	0.669526	70.07	507165	884926	187217	198819		3.1541e+06	596976	323021
Q4KWH8	1-phosphatidylinositol 4,5-bisphosphate phosphodiesterase eta-1 OS=Homo sapiens OX=9606 GN=PLCH1 PE=1 SV=1	4	3	3	3	8.3	1.675	0.74	0.725049	54.14	680595	2.02743e+06	254862	414309	235522	1.97878e+06	1.36771e+06	1.77871e+06
Q5T8A0	28S ribosomal protein S2, mitochondrial (Fragment) OS=Homo sapiens OX=9606 GN=MRPS2 PE=1 SV=1	20	2	2	2	5.47	1.8	0.85	0.62479	32.84	365720	658400	173431	111602		708578		423453
A0A5H1ZRS3	2-phospho-D-glycerate hydro-lyase OS=Homo sapiens OX=9606 GN=ENO4 PE=1 SV=1	2	1	1	1	2.23	2.238	1.16	0.398665	36.68	108051	241840	47479	35584.4			217238	125714
Q9H6S0	3'-5' RNA helicase YTHDC2 OS=Homo sapiens OX=9606 GN=YTHDC2 PE=1 SV=2	4	3	3	3	6.06	3.72	1.9	0.0535842	0	815664	3.03465e+06	305442					2.10049e+06
Q9BYD6	39S ribosomal protein L1, mitochondrial OS=Homo sapiens OX=9606 GN=MRPL1 PE=1 SV=2	10	2	2	2	4.17	1.86	0.9	0.585164	0	536678	998081	200970			998081
Q96DV4	39S ribosomal protein L38, mitochondrial OS=Homo sapiens OX=9606 GN=MRPL38 PE=1 SV=2	10	3	5	3	11.77	1.628	0.7	0.763787	26.31	4.7183e+06	6.44412e+06	1.45489e+06	1.82336e+06	2749827	9876122	4.34724e+06	4.101e+06
C9JG87	39S ribosomal protein L39, mitochondrial (Fragment) OS=Homo sapiens OX=9606 GN=MRPL39 PE=1 SV=1	8	2	2	2	4.44	1.938	0.95	0.546388	28.6	418441	811117	156694			967598	547184	286095
D6RD47	40S ribosomal protein S23 OS=Homo sapiens OX=9606 GN=RPS23 PE=1 SV=1	13	1	2	1	4.49	1.615	0.69	0.770072	21.66	785190	1.26846e+06		303432		2664188	855711	749730
H0YHD3	60 kDa lysophospholipase (Fragment) OS=Homo sapiens OX=9606 GN=ASPG PE=1 SV=1	12	1	1	1	2.04	1.533	0.62	0.825011	42.7	407183	624117		105559	308255	888348		303503
P18124	60S ribosomal protein L7 OS=Homo sapiens OX=9606 GN=RPL7 PE=1 SV=1	21	3	3	3	6.62	10.391	3.38	4.01719e-05	35.12	30918.2	321275		11948.2		406282	171386
Q9P2N4	A disintegrin and metalloproteinase with thrombospondin motifs 9 OS=Homo sapiens OX=9606 GN=ADAMTS9 PE=1 SV=4	2	2	3	2	6.69	2.122	1.09	0.447767	93.94	2.39194e+06	5.29472e+06			1214753	8.94259e+06	2.11482e+06
I3L1X2	ABI gene family member 3 (Fragment) OS=Homo sapiens OX=9606 GN=ABI3 PE=1 SV=1	14	1	1	1	2.08	2.933	1.55	0.155199	140.54	77771.9	228129		37868.8	31346.6	627834		57376
Q13085	Acetyl-CoA carboxylase 1 OS=Homo sapiens OX=9606 GN=ACACA PE=1 SV=2	3	2	3	2	5.35	1.62	0.7	0.770022	23.83	6.02443e+06	9.78134e+06	2242967	3046313	3.05952e+06	12769021	6598544	5.66886e+06
F5GYR0	Actin-binding LIM protein 2 OS=Homo sapiens OX=9606 GN=ABLIM2 PE=1 SV=3	5	2	2	2	5.22	3.531	1.82	0.0691129	87.04	268589	948296	91860.8	113645		1736845	349282
Q9H2P0	Activity-dependent neuroprotector homeobox protein OS=Homo sapiens OX=9606 GN=ADNP PE=1 SV=1	4	2	3	2	6.94	3.713	1.89	0.0538633	42.86	66551.7	247116	19467.5	25718.6	71284.2	278003		152043
O14514	Adhesion G protein-coupled receptor B1 OS=Homo sapiens OX=9606 GN=ADGRB1 PE=1 SV=2	2	2	9	2	17.92	1.792	0.84	0.63008	42.65	6.88178e+06	8.78237e+06	1.6791e+06	3.14566e+06	3.49493e+06	14649094	5.92464e+06	5.5604e+06
Q14246	Adhesion G protein-coupled receptor E1 OS=Homo sapiens OX=9606 GN=ADGRE1 PE=2 SV=3	4	2	2	2	4.97	1.742	0.8	0.672488	50.88	247122	430388	86082.2	125518	125502	262971	420618	297902
A0A5K1VW97	Aggrecan core protein OS=Homo sapiens OX=9606 GN=ACAN PE=1 SV=2	1	1	1	1	2.63	2.521	1.33	0.276405	69.98	75324.6	189924	26979.6		39993.9	379216	128124	69343
Q9UKA4	A-kinase anchor protein 11 OS=Homo sapiens OX=9606 GN=AKAP11 PE=1 SV=1	1	2	8	2	17.6	2.881	1.53	0.167029	69.56	796660	2.29541e+06		294856	422437	1.43156e+06	2.4829e+06
A0A7P0T928	A-kinase anchor protein 9 OS=Homo sapiens OX=9606 GN=AKAP9 PE=4 SV=1	2	5	5	5	9.5	1.547	0.63	0.813312	42.38	220855	395370	115850	81538.4	112162	548817	192145
P17516	Aldo-keto reductase family 1 member C4 OS=Homo sapiens OX=9606 GN=AKR1C4 PE=1 SV=3	11	1	1	1	3.41	1.82	0.86	0.610484	51.75	175924	320232		71976.5	84388.5	681044	216030	144058
A0A7P0T8K3	Alkaline ceramidase 3 OS=Homo sapiens OX=9606 GN=ACER3 PE=4 SV=1	15	1	1	1	2.7	2.19	1.13	0.419568	11.66	463111	1.01437e+06	202721	159528	235193		723268	664294
P04920	Anion exchange protein 2 OS=Homo sapiens OX=9606 GN=SLC4A2 PE=1 SV=4	1	1	1	1	2.04	1.701	0.77	0.706144	23.23	1.93182e+06	2.77533e+06	723409	557492	1.14651e+06	3839957	1.87226e+06	1.91797e+06
O75179	Ankyrin repeat domain-containing protein 17 OS=Homo sapiens OX=9606 GN=ANKRD17 PE=1 SV=3	2	2	3	2	7.83	4.091	2.03	0.0324817	94.46	122360	819940	45820.2	17159.6	66087.2	819940	577088	125728
Q8TF21	Ankyrin repeat domain-containing protein 24 OS=Homo sapiens OX=9606 GN=ANKRD24 PE=2 SV=2	1	1	1	1	2.69	2.083	1.06	0.466157	78.81	30998.9	41640.4	11769.2	11979.4	7374.72	116495	28090.8	20935.4
A6QL64	Ankyrin repeat domain-containing protein 36A OS=Homo sapiens OX=9606 GN=ANKRD36 PE=2 SV=4	2	3	3	2	7.19	1.51	0.59	0.83946	83.4	5.90559e+06	1.03328e+07	2.21147e+06	385745	3.37036e+06	1.54758e+07	6.97056e+06	6.26172e+06
C9JS07	APC membrane recruitment protein 3 (Fragment) OS=Homo sapiens OX=9606 GN=AMER3 PE=1 SV=1	18	2	2	2	4.51	2.264	1.18	0.385095	35.19	262286	607434	98218.3	173198	111301		458542	375735
Q6PL18	ATPase family AAA domain-containing protein 2 OS=Homo sapiens OX=9606 GN=ATAD2 PE=1 SV=1	1	1	1	1	1.98	11.932	3.58	1.12752e-05	0	337366	4.02545e+06		130373		4.02545e+06
A0A0A0MT16	ATP-binding cassette sub-family A member 13 OS=Homo sapiens OX=9606 GN=ABCA13 PE=1 SV=1	2	5	8	5	17.18	2.112	1.08	0.451255	26.95	817278	1.72612e+06	306046	386009	221427	1.72612e+06
O94761	ATP-dependent DNA helicase Q4 OS=Homo sapiens OX=9606 GN=RECQL4 PE=1 SV=2	4	2	3	2	8.76	1.947	0.96	0.541496	53.35	1.23455e+06	1.53869e+06	462302	247057	698315	2677174	972074	1.06504e+06
H0Y2R3	AT-rich interactive domain-containing protein 1B (Fragment) OS=Homo sapiens OX=9606 GN=ARID1B PE=1 SV=2	2	1	1	1	2.37	2.469	1.3	0.294271	45.82	84199	207913	21770.7		61929.3		216439	93258.8
H0Y2Y0	Autophagy-related protein 4 homolog B (Fragment) OS=Homo sapiens OX=9606 GN=ATG4B PE=1 SV=1	28	1	1	1	3.38	1.688	0.76	0.717581	64.75	657821	1.11049e+06	246334			1.69673e+06		503068
E5RG58	Bifunctional heparan sulfate N-deacetylase/N-sulfotransferase 1 (Fragment) OS=Homo sapiens OX=9606 GN=NDST1 PE=1 SV=1	11	2	4	2	9.14	1.574	0.65	0.801243	20.3	556965	876918	204706	219296		1.03137e+06	591573	523779
Q8NFQ5	BPI fold-containing family B member 6 OS=Homo sapiens OX=9606 GN=BPIFB6 PE=1 SV=1	10	1	1	1	3	1.685	0.75	0.71972	74.21	250796	422626	101397	89768.3			478141	174429
H0Y542	Breast carcinoma-amplified sequence 1 (Fragment) OS=Homo sapiens OX=9606 GN=BCAS1 PE=1 SV=1	3	1	1	1	2.55	2.848	1.51	0.17408	229.66	198484	565378		76703.2		1.91821e+06	112417
Q6RI45	Bromodomain and WD repeat-containing protein 3 OS=Homo sapiens OX=9606 GN=BRWD3 PE=1 SV=2	4	4	5	3	12.32	2.401	1.26	0.321161	114.92	106024	254512			53844.5	519288		86341.6
Q9Y235	C->U-editing enzyme APOBEC-2 OS=Homo sapiens OX=9606 GN=APOBEC2 PE=1 SV=1	14	1	2	1	5.36	1.675	0.74	0.725049	54.14	680595	1.14015e+06	254862	414309	235522			789175
A0A6I8PRU0	Cadherin EGF LAG seven-pass G-type receptor 1 OS=Homo sapiens OX=9606 GN=CELSR1 PE=1 SV=2	1	1	4	1	11.15	1.538	0.62	0.819554	12.24	583947	955430	212245	247938	296559	986819	644538	570368
Q86UP0	Cadherin-24 OS=Homo sapiens OX=9606 GN=CDH24 PE=1 SV=1	2	1	1	1	2	2.28	1.19	0.376873	34	95049.7	189838	21838.1	36731.5	53596		154053	109234
F6U1T9	Calcineurin subunit B type 1 OS=Homo sapiens OX=9606 GN=PPP3R1 PE=1 SV=1	7	1	2	1	3.12	1.747	0.81	0.667366	18.92	1.39498e+06	2.18039e+06	455728	843992	708445	4.09809e+06	1.4709e+06	1.47193e+06
E9PDJ2	Calcipressin-1 OS=Homo sapiens OX=9606 GN=RCAN1 PE=1 SV=1	4	1	1	1	2.18	2.535	1.34	0.272813	71.07	287840	729760			146180	1.18064e+06	492300	262988
O75746	Calcium-binding mitochondrial carrier protein Aralar1 OS=Homo sapiens OX=9606 GN=SLC25A12 PE=1 SV=2	3	1	1	1	2.4	2.234	1.16	0.398665	66.97	145625	325313			73956.2	503903	141679
A0A1B0GVE3	Calpain-15 (Fragment) OS=Homo sapiens OX=9606 GN=CAPN15 PE=1 SV=1	5	1	2	1	5.38	1.809	0.86	0.620733	71.89	523393	946809	170263	232830		1.61281e+06		384728
XP_040074012.2	calreticulin [Ixodes scapularis]	56	28	198	28	764.24	23.328	4.54	8.76663e-09	93.96	2.93579e+06	5.92944e+08	1.09936e+06	1.55393e+06	1.48783e+06	7.10198e+08	4.00004e+08	3.08262e+08
H3BN14	Calretinin (Fragment) OS=Homo sapiens OX=9606 GN=CALB2 PE=1 SV=2	3	1	1	1	1.86	8.492	3.09	0.000226162	0	103636	880038		40049.7		880038
Q9BQT9	Calsyntenin-3 OS=Homo sapiens OX=9606 GN=CLSTN3 PE=1 SV=1	1	1	1	1	1.85	6.979	2.8	0.00104906	0	21629.4	150943		8358.55			101827
F8WAR7	Carboxylic ester hydrolase OS=Homo sapiens OX=9606 GN=ACHE PE=1 SV=1	6	1	1	1	2.25	3.392	1.76	0.0835534	0	51152.5	173523	19155.1					120108
A0A590UJN1	Cardiac troponin I OS=Homo sapiens OX=9606 GN=TNNI3 PE=1 SV=1	10	2	3	2	6.84	2.771	1.47	0.193787	0	549997	1.52423e+06		212543		1.52423e+06
Q9NQ79	Cartilage acidic protein 1 OS=Homo sapiens OX=9606 GN=CRTAC1 PE=1 SV=2	5	2	2	2	4.36	1.562	0.64	0.804157	0.87	100625	157171	37460.1		51403.6		106029
Q6YHK3	CD109 antigen OS=Homo sapiens OX=9606 GN=CD109 PE=1 SV=2	4	3	5	3	12.13	2.495	1.32	0.287597	86.23	557433	921387	258782	63862.4	283094	921387	736067	618740
O43866	CD5 antigen-like OS=Homo sapiens OX=9606 GN=CD5L PE=1 SV=1	37	8	31	8	119.51	1.666	0.74	0.73309	49.9	1.0576e+07	1.87998e+07	3.30018e+06	5.32731e+06	5.37106e+06	33019048	1.26825e+07	10070718
Q15642	Cdc42-interacting protein 4 OS=Homo sapiens OX=9606 GN=TRIP10 PE=1 SV=3	4	1	1	1	2.53	1.512	0.6	0.83946	64.54	875228	1.32334e+06	511171		284991		941768	868290
Q9NX58	Cell growth-regulating nucleolar protein OS=Homo sapiens OX=9606 GN=LYAR PE=1 SV=2	10	2	2	2	4.2	2.045	1.03	0.48518	0	284767	582278			144620		392808
P62633	Cellular nucleic acid-binding protein OS=Homo sapiens OX=9606 GN=CNBP PE=1 SV=1	10	1	1	1	2.1	3.95	1.98	0.0392994	92.39	45209.3	178574	16929.5				217010	68614.9
A0A0U1RRI6	Centromere protein V-like protein 3 OS=Homo sapiens OX=9606 GN=CENPVL3 PE=3 SV=1	7	1	1	1	2.65	5.116	2.35	0.00887166	24.47	139530	713793	39611.8	64579.9	70861	713793
Q9BV73	Centrosome-associated protein CEP250 OS=Homo sapiens OX=9606 GN=CEP250 PE=1 SV=2	4	5	5	5	10.11	8.94	3.16	0.000147723	0	170694	1.22825e+06			86687.5	1.22825e+06	1.44509e+06	415369
A0A7P0T9G4	Chimeric ERCC6-PGBD3 protein OS=Homo sapiens OX=9606 GN=ERCC6 PE=4 SV=1	4	2	2	2	5.34	1.539	0.62	0.819554	44.91	744866	1.14659e+06	230840	347815		1.64063e+06	540571
A0A087X136	Chloride channel protein ClC-Kb OS=Homo sapiens OX=9606 GN=CLCNKB PE=1 SV=1	4	1	1	1	2	2.46	1.3	0.297486	85.42	36677.6	90213.5	12026.5	16187		298508	60858.5	26234.6
A5D8W1	Cilia- and flagella-associated protein 69 OS=Homo sapiens OX=9606 GN=CFAP69 PE=1 SV=3	4	2	2	2	4.46	6.613	2.73	0.00154959	131.39	467554	3.09203e+06	131888	239863		8412053	766716
D6REC4	Cilia- and flagella-associated protein 99 OS=Homo sapiens OX=9606 GN=CFAP99 PE=3 SV=1	8	2	3	2	6.95	1.724	0.79	0.687315	8.58	841896	1.45136e+06	315265	345322	333989	1.45136e+06
Q8NCR9	Clarin-3 OS=Homo sapiens OX=9606 GN=CLRN3 PE=1 SV=1	7	1	1	1	2.56	1.731	0.79	0.681907	42.13	172298	317395		51132.6	113944	429374	214116	143470
Q9H0L4	Cleavage stimulation factor subunit 2 tau variant OS=Homo sapiens OX=9606 GN=CSTF2T PE=1 SV=1	7	2	2	2	5.17	1.751	0.81	0.663767	70.36	394432	618137	147703	212893	114819		693198	257380
P12259	Coagulation factor V OS=Homo sapiens OX=9606 GN=F5 PE=1 SV=4	1	2	2	2	4.83	1.908	0.93	0.562423	0	257175	490674		99383.9			331011
F8WCW7	Coiled-coil domain-containing protein 148 OS=Homo sapiens OX=9606 GN=CCDC148 PE=4 SV=1	28	1	1	1	1.93	1.75	0.81	0.665507	66.17	1.17852e+06	2.06196e+06			598515		2144043	925954
Q6TFL3	Coiled-coil domain-containing protein 171 OS=Homo sapiens OX=9606 GN=CCDC171 PE=2 SV=1	3	2	2	2	5.05	1.685	0.75	0.71972	2.38	33258.9	56041.3		12648.4	17163.5		37805.7
J3QKU2	Coiled-coil domain-containing protein 178 (Fragment) OS=Homo sapiens OX=9606 GN=CCDC178 PE=4 SV=1	16	1	1	1	2.41	2.847	1.51	0.17408	29.14	98749.6	317185	36047.8	49830.4	50150.3		265295	177076
Q8N998	Coiled-coil domain-containing protein 89 OS=Homo sapiens OX=9606 GN=CCDC89 PE=1 SV=1	8	2	3	2	7.92	3.046	1.61	0.133295	41.16	268551	825921		103780		2.01298e+06	419510	571678
P02461	Collagen alpha-1(III) chain OS=Homo sapiens OX=9606 GN=COL3A1 PE=1 SV=4	16	10	12	9	30.65	3.088	1.63	0.126504	16.59	91353.6	282058	34209.2			657229	190278	173389
Q02388	Collagen alpha-1(VII) chain OS=Homo sapiens OX=9606 GN=COL7A1 PE=1 SV=2	7	13	15	13	33.46	2.459	1.3	0.297486	48.09	119655	1.72268e+06	44807.2			1.67726e+06	1.19361e+06
Q07092	Collagen alpha-1(XVI) chain OS=Homo sapiens OX=9606 GN=COL16A1 PE=1 SV=2	3	4	4	4	8.75	2.589	1.37	0.253378	0	571421	1.47915e+06		220822		1.47915e+06
Q86Y22	Collagen alpha-1(XXIII) chain OS=Homo sapiens OX=9606 GN=COL23A1 PE=1 SV=1	24	8	8	8	18.08	1.635	0.71	0.758883	0	697082	1.13952e+06	261036			1.13952e+06
P08572	Collagen alpha-2(IV) chain OS=Homo sapiens OX=9606 GN=COL4A2 PE=1 SV=4	6	4	5	4	11.99	3.125	1.64	0.120543	41.6	1.56403e+06	4.88756e+06	355912	840132	794298		3.29718e+06
Q01955	Collagen alpha-3(IV) chain OS=Homo sapiens OX=9606 GN=COL4A3 PE=1 SV=3	7	5	5	5	11.3	1.82	0.86	0.610603	39.49	525126	955674	151127	264053			644703
P29400	Collagen alpha-5(IV) chain OS=Homo sapiens OX=9606 GN=COL4A5 PE=1 SV=2	6	4	5	1	13.84	3.829	1.94	0.0464069	84.82	94331.8	361225		36454		622816	141334
A6NMZ7	Collagen alpha-6(VI) chain OS=Homo sapiens OX=9606 GN=COL6A6 PE=1 SV=2	2	3	3	3	6.04	2.364	1.24	0.337418	36.67	77886.7	254671	21867.2	40145.6		1.14466e+06	171802	92177.6
B1AKG0	Complement factor H-related protein 1 OS=Homo sapiens OX=9606 GN=CFHR1 PE=1 SV=1	14	3	13	1	42.19	1.58	0.66	0.797941	49.56	189333	299240	70899.6	77221.8	72065.8	640649	201869	138844
E7EN77	Condensin complex subunit 1 (Fragment) OS=Homo sapiens OX=9606 GN=NCAPD2 PE=1 SV=2	4	2	4	2	7.85	1.968	0.98	0.530518	19.16	447483	880815		196707	199783	880815
Q9UP83	Conserved oligomeric Golgi complex subunit 5 OS=Homo sapiens OX=9606 GN=COG5 PE=1 SV=3	3	1	2	1	6.11	1.544	0.63	0.81646	109.2	193864	299380	61035.1		117104	660310		93953.2
H9KVC5	Cyclic AMP-responsive element-binding protein 5 (Fragment) OS=Homo sapiens OX=9606 GN=CREB5 PE=1 SV=1	23	1	1	1	2.67	1.947	0.96	0.541496	53.35	1.23455e+06	1.53869e+06	462302	247057	698315	2677174	972074	1.06504e+06
Q9NYV4	Cyclin-dependent kinase 12 OS=Homo sapiens OX=9606 GN=CDK12 PE=1 SV=2	4	3	7	3	14.61	1.518	0.6	0.839052	46.4	1.58815e+06	2.094e+06	510255	775789	806550	4.7774e+06	1.39558e+06	1.4494e+06
A0A0A0MQR0	Cytochrome P450 4F2 OS=Homo sapiens OX=9606 GN=CYP4F2 PE=1 SV=1	5	1	1	1	2.52	3.337	1.74	0.0902203	32.93	55677.5	141500	20849.5	22112	15956.3		127271	73459.6
K7EMC7	Cytoglobin OS=Homo sapiens OX=9606 GN=CYGB PE=1 SV=1	8	1	3	1	7.29	1.505	0.59	0.842931	20.36	1.52901e+06	2.30111e+06	572567	684940	731116	3.02812e+06	1.55234e+06	1.37093e+06
A0A0G2JR96	Cytoplasmic FMR1-interacting protein 1 (Fragment) OS=Homo sapiens OX=9606 GN=CYFIP1 PE=1 SV=4	5	2	2	2	4.83	3.406	1.77	0.0821563	41.96	87281.4	297301	32684.2	56442.8	30374.9		173010	238553
P28838	Cytosol aminopeptidase OS=Homo sapiens OX=9606 GN=LAP3 PE=1 SV=3	15	3	4	3	13.4	7.125	2.83	0.00089795	104.26	346031	2.46532e+06	132909	130370		4240062	1.66312e+06	449661
A0A7I2V562	Cytospin-B OS=Homo sapiens OX=9606 GN=SPECC1 PE=1 SV=1	4	1	2	1	5.34	3.197	1.68	0.1086	43.29	627283	2.59112e+06	224542	242410	512550	2.98682e+06	1.74798e+06	1.32699e+06
A0A087WZN3	Dehydrogenase/reductase SDR family member 11 (Fragment) OS=Homo sapiens OX=9606 GN=DHRS11 PE=1 SV=1	16	1	1	1	2.66	1.717	0.78	0.6931	21.69	626445	1.07555e+06		209250	368066			744462
Q8NFT8	Delta and Notch-like epidermal growth factor-related receptor OS=Homo sapiens OX=9606 GN=DNER PE=1 SV=1	1	1	1	1	1.67	1.658	0.73	0.739283	57.09	440129	729528	136365	205571		1.4044e+06	492143	305023
Q9NZW4	Dentin sialophosphoprotein OS=Homo sapiens OX=9606 GN=DSPP PE=1 SV=2	4	3	3	3	5.79	2.329	1.22	0.353715	82.52	1.70019e+06	2.8646e+06			863447	5.04616e+06	1.93248e+06	827170
Q6V1X1	Dipeptidyl peptidase 8 OS=Homo sapiens OX=9606 GN=DPP8 PE=1 SV=1	6	3	3	3	7.39	3.718	1.89	0.0535842	0	66159.7	246006	24774.8				165957
Q13444	Disintegrin and metalloproteinase domain-containing protein 15 OS=Homo sapiens OX=9606 GN=ADAM15 PE=1 SV=4	3	1	1	1	2.42	3.406	1.77	0.0821563	41.96	87281.4	297301	32684.2	56442.8	30374.9		173010	238553
Q5T890	DNA excision repair protein ERCC-6-like 2 OS=Homo sapiens OX=9606 GN=ERCC6L2 PE=1 SV=2	4	4	7	4	13.78	1.921	0.94	0.553505	115.61	388033	745519			197064	1.51042e+06	502931	113638
M0R2B7	DNA polymerase OS=Homo sapiens OX=9606 GN=POLD1 PE=1 SV=1	2	1	1	1	2.28	2.043	1.03	0.486184	38.97	764008	1.31244e+06	210334		527766	1.20056e+06	1.36836e+06	908431
S4R343	DnaJ homolog subfamily C member 17 OS=Homo sapiens OX=9606 GN=DNAJC17 PE=1 SV=1	17	1	5	1	11.61	9.786	3.29	6.82249e-05	20.52	70412.9	689085			35759.4	689085	529211	82061
Q8IYS4	Dynein axonemal assembly factor 8 OS=Homo sapiens OX=9606 GN=DNAAF8 PE=1 SV=3	9	2	3	1	7.38	1.78	0.83	0.640528	43.95	702369	1.2505e+06			356700	3.15274e+06	843594	608948
A0A669KB38	Dynein heavy chain 10, axonemal OS=Homo sapiens OX=9606 GN=DNAH10 PE=1 SV=1	3	7	7	7	15.66	1.498	0.58	0.845923	67.65	561556	841263			285188	1.30856e+06		374355
E9PG32	Dynein heavy chain 12, axonemal OS=Homo sapiens OX=9606 GN=DNAH12 PE=1 SV=2	2	3	10	3	28.52	2.152	1.11	0.435677	32	405033	868287	151673	185418	53626.3	1736845	585751	178519
Q5VTR2	E3 ubiquitin-protein ligase BRE1A OS=Homo sapiens OX=9606 GN=RNF20 PE=1 SV=2	4	3	3	3	6.81	9.344	3.22	0.00010175	58.79	42016.6	318342	15733.9	23453	9713.56	510047	134038
H0Y339	E3 ubiquitin-protein ligase COP1 (Fragment) OS=Homo sapiens OX=9606 GN=COP1 PE=1 SV=1	3	1	3	1	7.79	1.706	0.77	0.701742	0	176395	300994	66054.5			300994
Q86YT6	E3 ubiquitin-protein ligase MIB1 OS=Homo sapiens OX=9606 GN=MIB1 PE=1 SV=1	2	1	1	1	2.51	1.559	0.64	0.806283	0	54412.5	84846			27633.6			58727.9
Q96EQ8	E3 ubiquitin-protein ligase RNF125 OS=Homo sapiens OX=9606 GN=RNF125 PE=1 SV=4	10	1	2	1	4.4	1.858	0.89	0.585164	47.93	646531	853780	242107	169076	421173	2.02601e+06	575965	562582
Q9HAU4	E3 ubiquitin-protein ligase SMURF2 OS=Homo sapiens OX=9606 GN=SMURF2 PE=1 SV=1	4	2	2	1	3.92	5.114	2.35	0.00887449	8.68	113721	390799	178786	10467.7		2.72309e+06	37835.1
O95071	E3 ubiquitin-protein ligase UBR5 OS=Homo sapiens OX=9606 GN=UBR5 PE=1 SV=2	3	4	5	4	11.8	2.523	1.34	0.276405	28.7	640709	1.81747e+06			325386	1.33351e+06	1.67104e+06
Q9BSW2	EF-hand calcium-binding domain-containing protein 4B OS=Homo sapiens OX=9606 GN=CRACR2A PE=1 SV=2	6	2	2	2	5.02	1.687	0.75	0.717811	53.81	3.0788e+06	5194427	1152917	1.86765e+06	839913	5194427	6.47479e+06	2.34506e+06
A0A1B0GTB1	EF-hand domain-containing protein 1 OS=Homo sapiens OX=9606 GN=EFHC1 PE=1 SV=1	2	1	1	1	2.07	1.895	0.92	0.56986	46.07	2.1571e+06	4.13263e+06	807767	1.09264e+06	818052	5.35733e+06	2.78789e+06	1.92727e+06
A0A024R571	EH domain-containing protein 1 OS=Homo sapiens OX=9606 GN=EHD1 PE=1 SV=1	3	1	1	1	2.17	2.671	1.42	0.224239	102.32	840952	2.24633e+06	314911	416794	180182	4869179	1515383	522411
Q6IPR1	Electron transfer flavoprotein regulatory factor 1 OS=Homo sapiens OX=9606 GN=ETFRF1 PE=1 SV=2	22	1	1	1	2.66	1.602	0.68	0.782592	53.19	512029	820523			260036		786682	399619
Q14244	Ensconsin OS=Homo sapiens OX=9606 GN=MAP7 PE=1 SV=1	6	3	4	3	9.22	4.49	2.17	0.019409	7.22	115247	517494		44536.6		543305	332519
Q8IYW4	ENTH domain-containing protein 1 OS=Homo sapiens OX=9606 GN=ENTHD1 PE=1 SV=1	6	2	2	2	5.13	1.536	0.62	0.821452	15.65	374540	575359		161811	170143	543606	410812
Q6JVE9	Epididymal-specific lipocalin-8 OS=Homo sapiens OX=9606 GN=LCN8 PE=2 SV=1	10	1	1	1	2.69	3.341	1.74	0.0897946	63.58	348102	1.16316e+06	235246	134522	141042	2.99932e+06	784676	520494
H0YLP8	ER membrane protein complex subunit 4 (Fragment) OS=Homo sapiens OX=9606 GN=EMC4 PE=1 SV=1	9	1	2	1	4.05	2.024	1.02	0.494691	55.76	602710	1.21969e+06	235628	223097		1.77321e+06	822807	517777
E7EX73	Eukaryotic translation initiation factor 4 gamma 1 OS=Homo sapiens OX=9606 GN=EIF4G1 PE=1 SV=1	3	2	3	2	9.42	2.169	1.12	0.431295	29.2	87786.9	187586	32873.6	27925.3	54645.5	568422	105724	129842
K7EN32	Evolutionarily conserved-signaling intermediate in Toll pathway, mitochondrial OS=Homo sapiens OX=9606 GN=ECSIT PE=1 SV=1	16	3	3	3	6.14	2.459	1.3	0.297486	48.09	119655	294176	44807.2			404671	144265
Q9NVI1	Fanconi anemia group I protein OS=Homo sapiens OX=9606 GN=FANCI PE=1 SV=4	1	1	1	1	2.22	1.538	0.62	0.819554	12.24	583947	955430	212245	247938	296559	986819	644538	570368
H0YJS3	Fanconi anemia group M protein (Fragment) OS=Homo sapiens OX=9606 GN=FANCM PE=1 SV=1	4	4	5	4	10.89	1.518	0.6	0.839052	46.4	1.58815e+06	2.094e+06	510255	775789	806550	4.7774e+06	1.39558e+06	1.4494e+06
Q5MNV8	F-box only protein 47 OS=Homo sapiens OX=9606 GN=FBXO47 PE=2 SV=2	4	1	1	1	2.07	2.259	1.18	0.388271	47.39	133482	301493			67789.5		278547	152377
P02671	Fibrinogen alpha chain OS=Homo sapiens OX=9606 GN=FGA PE=1 SV=2	4	3	4	3	9.12	1.953	0.97	0.537017	73.62	185249	361845	69370.2	83833.6	60970.7	623002	244103	126083
O75636	Ficolin-3 OS=Homo sapiens OX=9606 GN=FCN3 PE=1 SV=2	5	1	1	1	2.6	2.058	1.04	0.479111	45.11	885201	1.57435e+06	331481	420515	183783	2.37556e+06	1062063	515397
O43524	Forkhead box protein O3 OS=Homo sapiens OX=9606 GN=FOXO3 PE=1 SV=1	3	1	1	1	2.52	3.867	1.95	0.0441115	44.74	62257	240744		24058.9			218652	123771
O95466	Formin-like protein 1 OS=Homo sapiens OX=9606 GN=FMNL1 PE=1 SV=3	7	5	5	5	12.48	1.763	0.82	0.654481	36.41	1.71789e+06	3.0279e+06	717664		782032		2.6776e+06	1.59882e+06
Q5H8C1	FRAS1-related extracellular matrix protein 1 OS=Homo sapiens OX=9606 GN=FREM1 PE=1 SV=3	1	1	1	1	2.53	1.842	0.88	0.597949	46.48	3.20849e+06	5.98883e+06	1.20148e+06	1.62862e+06	1.27833e+06	1.9231e+06	5238271	4.14529e+06
C9J9D2	G kinase-anchoring protein 1 (Fragment) OS=Homo sapiens OX=9606 GN=GKAP1 PE=1 SV=1	69	2	2	2	5.53	2.293	1.2	0.369275	34.66	153221	351405	30146.8	77274.2	77814		237060
Q14687	Genetic suppressor element 1 OS=Homo sapiens OX=9606 GN=GSE1 PE=1 SV=3	3	2	2	2	4.45	1.575	0.66	0.801243	72.29	593539	1.21768e+06	194631	805378	301431	1.69675e+06	821450	566572
O94925	Glutaminase kidney isoform, mitochondrial OS=Homo sapiens OX=9606 GN=GLS PE=1 SV=1	4	1	1	1	2.7	1.508	0.59	0.839483	40.11	790135	1.1973e+06	295882	278951	443509		1059616	631711
A0A3B3IRL9	Glycoprotein integral membrane protein 1 OS=Homo sapiens OX=9606 GN=GINM1 PE=1 SV=1	9	1	1	1	2.2	1.858	0.89	0.585164	47.93	646531	853780	242107	169076	421173	2.02601e+06	575965	562582
P36959	GMP reductase 1 OS=Homo sapiens OX=9606 GN=GMPR PE=1 SV=1	13	1	1	1	3.24	1.963	0.97	0.530634	0	231676	454687	86755.8				306734
Q92538	Golgi-specific brefeldin A-resistance guanine nucleotide exchange factor 1 OS=Homo sapiens OX=9606 GN=GBF1 PE=1 SV=2	2	3	3	3	6.62	1.962	0.97	0.530634	9.86	139173	273119	55828.1	47996.8	70679.6			189045
Q3T8J9	GON-4-like protein OS=Homo sapiens OX=9606 GN=GON4L PE=1 SV=1	2	3	3	3	5.24	4.485	2.17	0.0195213	57.43	750218	576444		3.00234e+06	36790.9	576444	219194	5276101
P54826	Growth arrest-specific protein 1 OS=Homo sapiens OX=9606 GN=GAS1 PE=2 SV=2	12	2	3	2	7.13	1.7	0.77	0.7073	0	579513	984977		223950			664471
Q9BZE4	GTP-binding protein 4 OS=Homo sapiens OX=9606 GN=GTPBP4 PE=1 SV=3	8	3	3	3	7.91	2.864	1.52	0.171297	0	425784	2.52823e+06			216236		1.22846e+06	2.42959e+06
P55042	GTP-binding protein RAD OS=Homo sapiens OX=9606 GN=RRAD PE=1 SV=2	7	3	3	3	6.38	6.613	2.73	0.00154959	131.39	467554	3.09203e+06	131888	239863		8412053	766716
E9PS65	Heat shock cognate 71 kDa protein (Fragment) OS=Homo sapiens OX=9606 GN=HSPA8 PE=1 SV=1	3	1	1	1	1.59	2.495	1.32	0.287597	207.57	14084.4	35113.7	5274.18	5400.72	7198.7	110207	7547.34
P08238	Heat shock protein HSP 90-beta OS=Homo sapiens OX=9606 GN=HSP90AB1 PE=1 SV=4	2	1	1	1	2.21	1.93	0.95	0.548786	63.89	85412.8	164880		30113.3	47545.9		175550	72309.9
P04629	High affinity nerve growth factor receptor OS=Homo sapiens OX=9606 GN=NTRK1 PE=1 SV=4	2	1	1	1	1.83	3.039	1.6	0.134323	0	153239	465716		59218.2			314174
A6NDI8	Histone deacetylase 6 (Fragment) OS=Homo sapiens OX=9606 GN=HDAC6 PE=1 SV=1	7	1	2	1	4.51	2.221	1.15	0.401053	99.83	128456	285353	48102.8	20401.5	65881.6	285353	416045	65157.4
Q86X55	Histone-arginine methyltransferase CARM1 OS=Homo sapiens OX=9606 GN=CARM1 PE=1 SV=3	11	2	3	2	7.31	1.688	0.76	0.717581	47.5	917037	1.54827e+06	343403	521422	127059		1.04447e+06
M0QYP8	Hormone-sensitive lipase (Fragment) OS=Homo sapiens OX=9606 GN=LIPE PE=1 SV=1	3	1	1	1	1.6	16.445	4.04	4.50801e-07	40.05	120474	1.98119e+06	58917	35649.3		1.98119e+06
Q8WZA9	Immunity-related GTPase family Q protein OS=Homo sapiens OX=9606 GN=IRGQ PE=1 SV=1	5	2	2	2	4.51	1.627	0.7	0.764609	59.22	430143	420324	182188	88030.4	218450	791584	255886	290936
P01877	Immunoglobulin heavy constant alpha 2 OS=Homo sapiens OX=9606 GN=IGHA2 PE=1 SV=4	62	14	226	3	903.72	1.49	0.58	0.850184	26.32	5.20572e+06	7.40792e+06	1.86764e+06	2.25958e+06	2.64374e+06	5.89443e+06	5.55985e+06	5.12754e+06
A0A0C4DH31	Immunoglobulin heavy variable 1-18 OS=Homo sapiens OX=9606 GN=IGHV1-18 PE=3 SV=1	26	2	5	2	17.97	1.775	0.83	0.643705	39.29	1.10825e+06	2.40544e+06	334609	462020	562830	4465702	1.62272e+06	1.45932e+06
A0A0B4J1X5	Immunoglobulin heavy variable 3-74 OS=Homo sapiens OX=9606 GN=IGHV3-74 PE=3 SV=1	33	3	7	2	18.11	1.777	0.83	0.642848	39.75	747523	1.32833e+06	281877	237721	379632	4325837	655863	919428
P01599	Immunoglobulin kappa variable 1-17 OS=Homo sapiens OX=9606 GN=IGKV1-17 PE=1 SV=2	26	2	5	1	15.61	1.639	0.71	0.755566	10.4	70200.1	115054	21956.7	29185	35651.4		79599.2	77652.9
A0A0C4DH72	Immunoglobulin kappa variable 1-6 OS=Homo sapiens OX=9606 GN=IGKV1-6 PE=3 SV=1	26	2	9	1	27.81	1.927	0.95	0.550368	35.38	1.35147e+06	2.48941e+06	282788	522269	827679		1.46217e+06	1.97905e+06
P0DOY3	Immunoglobulin lambda constant 3 OS=Homo sapiens OX=9606 GN=IGLC3 PE=1 SV=1	96	13	245	7	925.88	1.57	0.65	0.801692	85.59	2.31619e+08	3.02496e+08	7.01536e+07	8.95079e+07	1.38461e+08	4.45938e+08	2.04066e+08	1.84298e+08
P01704	Immunoglobulin lambda variable 2-14 OS=Homo sapiens OX=9606 GN=IGLV2-14 PE=1 SV=2	13	1	1	1	3.28	1.678	0.75	0.724827	34.74	554132	834031	207506	263302	215476	1.25297e+06	562642	492802
A0A075B6I0	Immunoglobulin lambda variable 8-61 OS=Homo sapiens OX=9606 GN=IGLV8-61 PE=3 SV=7	13	1	1	1	2.57	1.626	0.7	0.764818	38.87	853968	1.38237e+06	319785	355267	339661	1.88681e+06	932552	752759
Q14571	Inositol 1,4,5-trisphosphate receptor type 2 OS=Homo sapiens OX=9606 GN=ITPR2 PE=1 SV=2	3	6	6	5	13.03	8.479	3.08	0.000228683	0	799565	6.70712e+06	299413	235452	953038	6.70712e+06
A0A087WWN8	Inositol hexakisphosphate and diphosphoinositol-pentakisphosphate kinase 2 (Fragment) OS=Homo sapiens OX=9606 GN=PPIP5K2 PE=1 SV=1	5	1	1	1	3.31	1.889	0.92	0.56986	10.77	1.60996e+06	3.04116e+06	565656	670881	817622	3.42125e+06	2.05158e+06	1.9244e+06
A0A2Q2T6B6	Interactor protein for cytohesin exchange factors 1 OS=Homo sapiens OX=9606 GN=IPCEF1 PE=1 SV=1	11	2	2	2	4.56	4.81	2.27	0.012935	86.18	298369	1.43502e+06		138474	126172	1.43502e+06	1.93588e+06	409003
G3V2G0	Interleukin-11 receptor subunit alpha (Fragment) OS=Homo sapiens OX=9606 GN=IL11RA PE=4 SV=1	16	2	2	2	4.67	3.065	1.62	0.129576	8.38	78851.4	241691	29527.5	38336.8	37902.3			167291
X5D7Y5	IQ domain-containing protein E OS=Homo sapiens OX=9606 GN=IQCE PE=2 SV=1	52	1	2	1	4.52	1.663	0.73	0.736015	44.08	627900	1.01764e+06	235130	184139	442370	2.1107e+06	534433	704380
H7C0I9	Kalirin (Fragment) OS=Homo sapiens OX=9606 GN=KALRN PE=1 SV=1	10	2	2	1	3.56	1.623	0.7	0.766801	23.69	87595.4	142190	24596.6	40289.9	44485.6			98419.4
Q9H0H3	Kelch-like protein 25 OS=Homo sapiens OX=9606 GN=KLHL25 PE=1 SV=1	6	2	4	2	6.59	1.874	0.91	0.57619	94.64	138723	259903	38864.3		94166.9		380065	82990.1
Q2TBA0	Kelch-like protein 40 OS=Homo sapiens OX=9606 GN=KLHL40 PE=1 SV=2	7	2	2	2	4.79	1.58	0.66	0.797941	25.25	555527	865744	144934	214681	330174	812102	693175	599242
Q96PQ7	Kelch-like protein 5 OS=Homo sapiens OX=9606 GN=KLHL5 PE=1 SV=3	5	2	6	2	14.87	1.874	0.91	0.57619	34.75	1.26495e+06	2.27375e+06	473685	379819	691554	7.41491e+06	1.24263e+06	1.57382e+06
P35527	Keratin, type I cytoskeletal 9 OS=Homo sapiens OX=9606 GN=KRT9 PE=1 SV=3	32	7	22	7	79.84	1.592	0.67	0.793464	84	2.21785e+06	3.09048e+06	79655.5	1.31993e+06	1.12634e+06	8.10607e+06	2.08485e+06	1.34023e+06
Q7Z794	Keratin, type II cytoskeletal 1b OS=Homo sapiens OX=9606 GN=KRT77 PE=1 SV=3	7	2	7	1	22.56	1.675	0.74	0.725049	54.14	680595	1.14015e+06	254862	414309	235522			789175
P05787	Keratin, type II cytoskeletal 8 OS=Homo sapiens OX=9606 GN=KRT8 PE=1 SV=7	6	2	3	2	7.14	2.347	1.23	0.344465	0	161719	379506	60558.9				256017
O60938	Keratocan OS=Homo sapiens OX=9606 GN=KERA PE=1 SV=1	2	1	2	1	3.83	1.701	0.77	0.706144	23.23	1.93182e+06	2.77533e+06	723409	557492	1.14651e+06	3839957	1.87226e+06	1.91797e+06
Q587J8	KH domain-containing protein 3 OS=Homo sapiens OX=9606 GN=KHDC3L PE=1 SV=1	18	1	1	1	3.27	1.598	0.68	0.787191	54.95	843740	1.34861e+06	217724		621821	2256568		557872
G3V133	KIAA0676 protein, isoform CRA_d OS=Homo sapiens OX=9606 GN=TBC1D9B PE=1 SV=1	5	1	1	1	2.51	1.968	0.98	0.530518	19.16	447483	880815		196707	199783	880815
A4D0S4	Laminin subunit beta-4 OS=Homo sapiens OX=9606 GN=LAMB4 PE=2 SV=1	2	2	2	2	4.45	1.675	0.74	0.725049	54.14	680595	1.14015e+06	254862	414309	235522			789175
A4D1F6	Leucine-rich repeat and death domain-containing protein 1 OS=Homo sapiens OX=9606 GN=LRRD1 PE=2 SV=2	1	1	5	1	8.07	1.514	0.6	0.83946	25.89	9.80999e+06	1.48567e+07	3.67355e+06	3.13763e+06	5846166	17757672	8.27257e+06	10283381
Q9Y608	Leucine-rich repeat flightless-interacting protein 2 OS=Homo sapiens OX=9606 GN=LRRFIP2 PE=1 SV=1	2	1	1	1	2.03	2.671	1.42	0.224239	102.32	840952	2.24633e+06	314911	416794	180182	4869179	1515383	522411
D6R9F0	Leucine-rich repeat-containing G-protein-coupled receptor 6 OS=Homo sapiens OX=9606 GN=LGR6 PE=4 SV=1	5	1	1	1	2.25	5.134	2.36	0.00867823	36.22	69219.3	355366	22289.1	31107.7		470378	181115
A6NM36	Leucine-rich repeat-containing protein 30 OS=Homo sapiens OX=9606 GN=LRRC30 PE=4 SV=1	7	1	1	1	2.7	2.224	1.15	0.401053	19.25	469712	1044428	202132	181518	120455	1044428
H3BRB2	Leucine-rich repeat-containing protein 36 OS=Homo sapiens OX=9606 GN=LRRC36 PE=1 SV=1	34	1	1	1	2.68	1.624	0.7	0.766777	0	246714	400719			125295		270327
E5RHW6	Leukocyte cell-derived chemotaxin-2 OS=Homo sapiens OX=9606 GN=LECT2 PE=1 SV=1	44	2	4	2	10.7	5.877	2.55	0.00357853	18.59	104800	615860	25705.9	40499.3	60855.3		415463
A0A0G2JMC9	Leukocyte immunoglobulin-like receptor subfamily A member 2 OS=Homo sapiens OX=9606 GN=LILRA2 PE=1 SV=1	9	2	2	2	4.7	2.232	1.16	0.398665	0	105752	236038	39601.1				159233
A0A0G2JMX5	Leukocyte immunoglobulin-like receptor subfamily B member 5 OS=Homo sapiens OX=9606 GN=LILRB5 PE=1 SV=1	8	2	2	2	5.58	1.796	0.84	0.627254	43.7	55384.9	99469.6	27735.8		21032.8			68849.9
Q6ZUX7	LHFPL tetraspan subfamily member 2 protein OS=Homo sapiens OX=9606 GN=LHFPL2 PE=1 SV=2	12	1	1	1	2.95	1.947	0.96	0.541496	53.35	1.23455e+06	1.53869e+06	462302	247057	698315	2677174	972074	1.06504e+06
G5EA03	LIM and calponin homology domains-containing protein 1 OS=Homo sapiens OX=9606 GN=LIMCH1 PE=1 SV=1	6	7	7	7	14.56	2.655	1.41	0.229362	75.47	617265	1.23347e+06			313480	1.48376e+06	832108	505253
H7C5V9	LON peptidase N-terminal domain and RING finger protein 1 (Fragment) OS=Homo sapiens OX=9606 GN=LONRF1 PE=1 SV=1	6	1	1	1	2.75	1.942	0.96	0.545257	64.41	1.40458e+06	1.8115e+06	617751	542793	400723	4060620	1.22205e+06	1060388
Q9NZR2	Low-density lipoprotein receptor-related protein 1B OS=Homo sapiens OX=9606 GN=LRP1B PE=1 SV=2	2	4	4	4	9.22	2.051	1.04	0.48215	17.94	494403	1.01425e+06	226957	191059	223980		684222
Q6UWN0	Ly6/PLAUR domain-containing protein 4 OS=Homo sapiens OX=9606 GN=LYPD4 PE=2 SV=2	7	1	1	1	2.51	2.986	1.58	0.144035	5.52	552890	1.65098e+06	599160	213661	270706		1.11376e+06
O75164	Lysine-specific demethylase 4A OS=Homo sapiens OX=9606 GN=KDM4A PE=1 SV=2	6	4	4	2	8.52	7.992	3	0.000367076	0	106577	851787			54125.5		574620
O43593	Lysine-specific demethylase hairless OS=Homo sapiens OX=9606 GN=HR PE=1 SV=5	1	1	1	1	1.69	4.174	2.06	0.0293193	6.57	113760	474877		45445.5	55887.1	497116	306023
Q6NVV3	Magnesium transporter NIPA3 OS=Homo sapiens OX=9606 GN=NIPAL1 PE=2 SV=1	8	1	1	1	2.54	1.923	0.94	0.552936	0	42156.9	81059.2			21409.5			56106.8
Q9Y5P6	Mannose-1-phosphate guanyltransferase beta OS=Homo sapiens OX=9606 GN=GMPPB PE=1 SV=2	15	2	2	2	4.67	2.107	1.07	0.453098	7.54	146270	308129			74283.9	292853	218708
H0YF21	MAP7 domain-containing protein 1 (Fragment) OS=Homo sapiens OX=9606 GN=MAP7D1 PE=1 SV=1	11	1	3	1	8.17	1.508	0.59	0.839483	40.11	790135	1.1973e+06	295882	278951	443509		1059616	631711
Q15648	Mediator of RNA polymerase II transcription subunit 1 OS=Homo sapiens OX=9606 GN=MED1 PE=1 SV=4	3	3	4	3	8.32	1.776	0.83	0.643705	33.03	58797.9	104405	17335		37927.5		65003.9	78300.3
F8WAE6	Mediator of RNA polymerase II transcription subunit 12-like protein OS=Homo sapiens OX=9606 GN=MED12L PE=1 SV=1	1	1	1	1	1.73	1.591	0.67	0.793569	0	308962	491671			156907		331684
O15479	Melanoma-associated antigen B2 OS=Homo sapiens OX=9606 GN=MAGEB2 PE=1 SV=3	6	2	2	2	4.54	1.767	0.82	0.650378	38.06	115595	1517137		36765.8	71327.6	1517137	958629	1.71922e+06
Q68D91	Metallo-beta-lactamase domain-containing protein 2 OS=Homo sapiens OX=9606 GN=MBLAC2 PE=1 SV=3	8	2	3	2	7.12	2.84	1.51	0.175712	96.26	250306	710988	93732.2			710988	852811	172617
O94776	Metastasis-associated protein MTA2 OS=Homo sapiens OX=9606 GN=MTA2 PE=1 SV=1	9	3	9	3	26.23	1.548	0.63	0.813312	11.97	6.30847e+06	9.76825e+06	2.30893e+06		3.27788e+06	15150396	6589712	6.2136e+06
Q9NZL9	Methionine adenosyltransferase 2 subunit beta OS=Homo sapiens OX=9606 GN=MAT2B PE=1 SV=1	5	1	5	1	12.3	1.574	0.65	0.801243	20.3	556965	876918	204706	219296		1.03137e+06	591573	523779
Q7Z591	Microtubule organization protein AKNA OS=Homo sapiens OX=9606 GN=AKNA PE=1 SV=2	5	4	4	4	7.89	2.147	1.1	0.438415	45.44	94315.7	206186	35318.4	38722.7	46728.7		190525	104190
P46821	Microtubule-associated protein 1B OS=Homo sapiens OX=9606 GN=MAP1B PE=1 SV=2	2	4	4	4	8.13	2.116	1.08	0.450809	120.82	444768	941039			225877	1.98083e+06		309443
O95900	Mitochondrial mRNA pseudouridine synthase TRUB2 OS=Homo sapiens OX=9606 GN=TRUB2 PE=1 SV=1	2	1	1	1	1.56	2.04	1.03	0.487421	0	320929	654701		124021			441665
A0A6Q8PFJ4	Mitofusin-2 OS=Homo sapiens OX=9606 GN=MFN2 PE=1 SV=1	6	3	4	3	9.28	1.566	0.65	0.801829	29.05	1.02876e+06	3.88e+06	385241	320813	887339	6.44134e+06	2.61747e+06	1.42272e+06
Q99683	Mitogen-activated protein kinase kinase kinase 5 OS=Homo sapiens OX=9606 GN=MAP3K5 PE=1 SV=1	3	3	6	2	14.37	1.717	0.78	0.6931	54.49	80296.4	137871	20983.4		58434.7			95430.5
K7ELV1	Mitogen-activated protein kinase OS=Homo sapiens OX=9606 GN=MAPK4 PE=1 SV=1	11	1	1	1	3.37	1.834	0.87	0.604326	0	104080	190847		40221.3			128747
Q6W4X9	Mucin-6 OS=Homo sapiens OX=9606 GN=MUC6 PE=1 SV=3	2	2	3	2	6.26	1.575	0.66	0.801243	28.26	653052	1.02865e+06	260141	237242		841003	848762
P12883	Myosin-7 OS=Homo sapiens OX=9606 GN=MYH7 PE=1 SV=5	4	6	7	4	14.23	1.635	0.71	0.758883	0	697082	1.13952e+06	261036			1.13952e+06
P20929	Nebulin OS=Homo sapiens OX=9606 GN=NEB PE=1 SV=5	3	11	12	9	26.85	1.746	0.8	0.668559	79.24	453320	592550	193645	23035.7	230220	1.20022e+06	399737	357387
Q9ULJ8	Neurabin-1 OS=Homo sapiens OX=9606 GN=PPP1R9A PE=1 SV=2	5	2	4	2	10.39	1.495	0.58	0.847886	94.83	467316	698430	209573	158155	237328	2.28924e+06	471165	174212
F8WEP4	Neural cell adhesion molecule L1-like protein OS=Homo sapiens OX=9606 GN=CHL1 PE=4 SV=1	37	2	8	2	20.46	3.586	1.84	0.0639133	47.42	346651	1.24316e+06	121881	142677		1736845	600266
H7BYC7	Neurexin-1-beta OS=Homo sapiens OX=9606 GN=NRXN1 PE=1 SV=2	32	1	1	1	3.76	2.932	1.55	0.155438	23	863892	2532816	277190	389623		2532816
H7BZA0	Neurobeachin-like protein 1 (Fragment) OS=Homo sapiens OX=9606 GN=NBEAL1 PE=1 SV=1	3	1	1	1	2.9	1.873	0.91	0.57619	33.9	113308	212274	41413.6	44862.7		557294	143201	113299
A0A494C1V1	Neurobeachin-like protein 2 OS=Homo sapiens OX=9606 GN=NBEAL2 PE=1 SV=1	3	4	4	4	9.42	1.936	0.95	0.546388	33.43	95355	184613		48616.2	36705.5		100037	159084
Q8IVL1	Neuron navigator 2 OS=Homo sapiens OX=9606 GN=NAV2 PE=1 SV=3	3	3	3	3	8.18	2.917	1.54	0.158552	0	498045	2.58489e+06			252934	1.32029e+06		3.5029e+06
Q99743	Neuronal PAS domain-containing protein 2 OS=Homo sapiens OX=9606 GN=NPAS2 PE=1 SV=3	6	2	4	2	10.16	1.515	0.6	0.83946	7.55	238980	362094	85051.6	97173.2			244270
O60462	Neuropilin-2 OS=Homo sapiens OX=9606 GN=NRP2 PE=1 SV=3	2	1	1	1	2.07	4.528	2.18	0.018552	13.84	114965	520535	106583	44427.7	53402.1	520535
P30990	Neurotensin/neuromedin N OS=Homo sapiens OX=9606 GN=NTS PE=1 SV=2	23	1	2	1	6.69	1.667	0.74	0.732819	50.85	697240	1.16218e+06	261095			1.62726e+06	559941
A0A0C4DFX6	NPC1-like intracellular cholesterol transporter 1 OS=Homo sapiens OX=9606 GN=NPC1L1 PE=1 SV=1	2	1	1	1	2.87	1.542	0.62	0.817776	19.34	541750	885383	260333	189105	275130		535628	683379
O94916	Nuclear factor of activated T-cells 5 OS=Homo sapiens OX=9606 GN=NFAT5 PE=1 SV=1	1	2	3	2	4.74	14.163	3.82	2.11398e-06	18.5	58087.2	822673	24634.4		26048	822673
A0A087WY61	Nuclear mitotic apparatus protein 1 OS=Homo sapiens OX=9606 GN=NUMA1 PE=1 SV=1	2	2	3	2	6.95	1.585	0.66	0.794326	57.73	821368	1.30226e+06	329095	278183	417135	3.40636e+06	536416	901389
P49790	Nuclear pore complex protein Nup153 OS=Homo sapiens OX=9606 GN=NUP153 PE=1 SV=2	5	4	5	4	10.38	2.4	1.26	0.321161	16.81	72995.2	543103	30829.7	22705.2	37070.9	628859	366380	121272
O75376	Nuclear receptor corepressor 1 OS=Homo sapiens OX=9606 GN=NCOR1 PE=1 SV=2	3	5	6	5	13.17	1.51	0.59	0.83946	15.91	8.43355e+06	1.24001e+07	2.81921e+06	3.2591e+06	4.6114e+06	1.708e+07	7.66992e+06	8.583e+06
B7Z8R7	Nuclear receptor subfamily 1 group I member 3 OS=Homo sapiens OX=9606 GN=NR1I3 PE=2 SV=1	10	1	1	1	2.54	1.512	0.6	0.83946	64.54	875228	1.32334e+06	511171		284991		941768	868290
Q8WTT2	Nucleolar complex protein 3 homolog OS=Homo sapiens OX=9606 GN=NOC3L PE=1 SV=1	2	1	1	1	2.07	2.217	1.15	0.403007	52.52	493187	1.09357e+06	184684			1.71626e+06	476382	756934
F5GXF5	Nucleosome-remodeling factor subunit BPTF (Fragment) OS=Homo sapiens OX=9606 GN=BPTF PE=1 SV=2	1	2	2	2	4.24	2.556	1.35	0.264957	69.76	71117.3	181789	26256.6	27482.9	39872.6	441903	122636	66627.4
Q8NGZ4	Olfactory receptor 2G3 OS=Homo sapiens OX=9606 GN=OR2G3 PE=2 SV=1	7	1	1	1	2.05	1.643	0.72	0.750685	5.22	1.80848e+06	2.97215e+06	1.04255e+06	675196	918442		2.03345e+06	2028483
F5GWS9	Oral cancer overexpressed 1 OS=Homo sapiens OX=9606 GN=LTO1 PE=1 SV=1	37	2	2	2	4.63	1.522	0.61	0.83655	19.28	473037	720109			240234	632516		567464
A6NHN0	Otolin-1 OS=Homo sapiens OX=9606 GN=OTOL1 PE=3 SV=1	7	2	2	2	3.56	2.218	1.15	0.402853	41.37	70412.9	156171			35759.4		138780	82061
E7ET92	Oxysterol-binding protein OS=Homo sapiens OX=9606 GN=OSBPL2 PE=1 SV=1	7	2	2	2	4.08	1.82	0.86	0.610484	57.37	167944	305730	62552.6	65251.4		446992	141067
A0A1W2PQF5	Pancreas transcription factor 1 subunit alpha (Fragment) OS=Homo sapiens OX=9606 GN=PTF1A PE=4 SV=1	93	1	2	1	5.38	1.508	0.59	0.839483	40.11	790135	1.1973e+06	295882	278951	443509		1059616	631711
A0A087WTK8	Paralemmin-1 OS=Homo sapiens OX=9606 GN=PALM PE=1 SV=1	8	1	1	1	2.7	1.5	0.58	0.84566	35.57	1.05482e+06	1.58174e+06	233556	536514	535696		1.0979e+06	1.06407e+06
B7ZM79	PCDH9 protein OS=Homo sapiens OX=9606 GN=PCDH9 PE=1 SV=1	2	3	3	3	5.69	6.895	2.79	0.00114357	0	756614	5216837			384249	5216837
O00151	PDZ and LIM domain protein 1 OS=Homo sapiens OX=9606 GN=PDLIM1 PE=1 SV=4	7	1	1	1	2	1.663	0.73	0.736015	44.08	627900	1.01764e+06	235130	184139	442370	2.1107e+06	534433	704380
K7EJ33	PDZ domain-containing protein GIPC1 OS=Homo sapiens OX=9606 GN=GIPC1 PE=1 SV=1	34	1	1	1	2.66	4.306	2.11	0.0246687	129.77	515189	2.2185e+06	150066	255949		28200242	1.49661e+06	185667
K7ERZ3	Perilipin-3 (Fragment) OS=Homo sapiens OX=9606 GN=PLIN3 PE=1 SV=1	26	2	2	2	5.98	15.877	3.99	6.52629e-07	109.09	375217	5.95721e+06		145000		11779233	2032447
Q15063	Periostin OS=Homo sapiens OX=9606 GN=POSTN PE=1 SV=2	7	2	4	2	8.2	3.197	1.68	0.1086	43.29	627283	2.59112e+06	224542	242410	512550	2.98682e+06	1.74798e+06	1.32699e+06
A0A0A0MQS0	PHD finger protein 20-like protein 1 OS=Homo sapiens OX=9606 GN=PHF20L1 PE=1 SV=1	9	5	6	4	13.26	19.135	4.26	8.63625e-08	23.59	78339	1.49901e+06	34373.3		33953.9	1.49901e+06
Q6XPS3	Phosphatidylinositol 3,4,5-trisphosphate 3-phosphatase TPTE2 OS=Homo sapiens OX=9606 GN=TPTE2 PE=1 SV=2	7	2	2	2	4.7	4.827	2.27	0.0127147	51.65	53729.1	330753	34448.6	20763.3	25924.3		345911	147675
Q92835	Phosphatidylinositol 3,4,5-trisphosphate 5-phosphatase 1 OS=Homo sapiens OX=9606 GN=INPP5D PE=1 SV=2	5	3	3	3	6.79	2.822	1.5	0.180302	39.37	186716	526849		72155.5		685022	273350
O00443	Phosphatidylinositol 4-phosphate 3-kinase C2 domain-containing subunit alpha OS=Homo sapiens OX=9606 GN=PIK3C2A PE=1 SV=2	4	4	4	4	10.25	5.361	2.42	0.00660075	216.7	432239	2.31704e+06			219514	7.49006e+06		496129
O15067	Phosphoribosylformylglycinamidine synthase OS=Homo sapiens OX=9606 GN=PFAS PE=1 SV=4	3	1	2	1	7.52	1.604	0.68	0.78123	31.37	527748	1.3177e+06	197626	266933	237985	1.10911e+06	1.05611e+06
P46019	Phosphorylase b kinase regulatory subunit alpha, liver isoform OS=Homo sapiens OX=9606 GN=PHKA2 PE=1 SV=1	2	2	7	2	12.79	4.835	2.27	0.0126046	119.6	216408	2.12579e+06	42066.5	195657	109903	473208	1.65128e+06	1.47141e+06
A0A2H4UKA7	Piezo-type mechanosensitive ion channel component OS=Homo sapiens OX=9606 GN=PIEZO2 PE=1 SV=1	2	5	5	5	9.38	2.001	1	0.510175	0	66330	382939			33685.9	382939	262422	91869.8
Q8N414	PiggyBac transposable element-derived protein 5 OS=Homo sapiens OX=9606 GN=PGBD5 PE=1 SV=4	4	1	2	1	6.03	1.796	0.85	0.627254	36.89	92409.1	166002	25565	35711	62475.4			114901
H0YDG5	Plasma membrane calcium-transporting ATPase 4 (Fragment) OS=Homo sapiens OX=9606 GN=ATP2B4 PE=1 SV=1	50	3	3	1	6.66	11.109	3.47	2.19368e-05	0	430516	4.78277e+06	161215					3.31049e+06
Q99487	Platelet-activating factor acetylhydrolase 2, cytoplasmic OS=Homo sapiens OX=9606 GN=PAFAH2 PE=1 SV=1	8	2	3	2	4.47	2.418	1.27	0.314568	74.72	90424.7	276256	23529.4		66087.2	358445	186364	70364.2
Q9ULM0	Pleckstrin homology domain-containing family H member 1 OS=Homo sapiens OX=9606 GN=PLEKHH1 PE=2 SV=2	3	2	2	2	4.78	1.552	0.63	0.813312	33.45	229497	399591		88051.3	117394			276585
K7EIZ3	Pleckstrin homology domain-containing family J member 1 OS=Homo sapiens OX=9606 GN=PLEKHJ1 PE=1 SV=1	9	2	3	2	7.15	1.62	0.7	0.770022	42.28	629230	2.79307e+06	235628	223097	1129168	2.79307e+06	2.85369e+06	517777
Q9ULL4	Plexin-B3 OS=Homo sapiens OX=9606 GN=PLXNB3 PE=1 SV=2	2	3	3	3	5.93	4.111	2.04	0.0316439	1.74	140819	578880	52117.4		72359		390516
Q8TC44	POC1 centriolar protein homolog B OS=Homo sapiens OX=9606 GN=POC1B PE=1 SV=1	15	3	3	3	7.49	1.717	0.78	0.6931	29.44	524778	1.13691e+06	196514	443667	170143	2.12254e+06	410812
J3KR82	Polo-like kinase 4 OS=Homo sapiens OX=9606 GN=PLK4 PE=1 SV=1	4	2	2	2	4.79	2.016	1.01	0.499767	55.97	122328	246594			62124.6	484252	166353	106255
H3BND9	Poly(rC)-binding protein 2 (Fragment) OS=Homo sapiens OX=9606 GN=PCBP2 PE=1 SV=1	6	1	1	1	1.6	2.064	1.05	0.474838	14.42	276422	570643		106822			424220	358428
F2Z3P3	Polycomb group RING finger protein 3 OS=Homo sapiens OX=9606 GN=PCGF3 PE=1 SV=1	31	1	1	1	2.57	2.679	1.42	0.222416	117.16	158072	423522	59193			874482		141975
Q9NTG1	Polycystic kidney disease and receptor for egg jelly-related protein OS=Homo sapiens OX=9606 GN=PKDREJ PE=2 SV=2	1	2	2	2	3.78	1.659	0.73	0.737582	0	77931	129304			39577.5		87229.2
B4DFN3	Polycystin-2 OS=Homo sapiens OX=9606 GN=PKD2 PE=1 SV=1	3	1	1	1	1.55	1.59	0.67	0.794326	0	782203	1.24383e+06	292911					860939
Q9NYG8	Potassium channel subfamily K member 4 OS=Homo sapiens OX=9606 GN=KCNK4 PE=1 SV=2	6	1	1	1	2.16	1.522	0.61	0.83655	41.86	670072	1.01999e+06		195964	449669	1.01999e+06
O94906	Pre-mRNA-processing factor 6 OS=Homo sapiens OX=9606 GN=PRPF6 PE=1 SV=1	5	2	2	2	5.57	1.649	0.72	0.7449	0	356849	588533		137902		588533
I3L4T0	Pre-rRNA-processing protein TSR1 homolog OS=Homo sapiens OX=9606 GN=TSR1 PE=4 SV=1	44	1	1	1	2.59	1.662	0.73	0.736171	72.09	948997	1.74285e+06	355371	207576	1.03944e+06		747035	1.89863e+06
Q9H875	PRKR-interacting protein 1 OS=Homo sapiens OX=9606 GN=PRKRIP1 PE=1 SV=1	5	1	1	1	1.78	1.626	0.7	0.764818	61.8	501945	896056	235528	186569	254914	1.41867e+06	381803
Q9H1B7	Probable E3 ubiquitin-protein ligase IRF2BPL OS=Homo sapiens OX=9606 GN=IRF2BPL PE=1 SV=1	3	1	1	1	2.58	1.651	0.72	0.743972	94.83	422979	698430	158393	158155	237328	1.28796e+06	471165	174212
A0A1W2PNZ9	Probable JmjC domain-containing histone demethylation protein 2C OS=Homo sapiens OX=9606 GN=JMJD1C PE=1 SV=1	2	4	4	4	7.95	1.8	0.85	0.62479	32.84	365720	1.87521e+06	173431	111602		5747886		423453
Q8N819	Probable protein phosphatase 1N OS=Homo sapiens OX=9606 GN=PPM1N PE=2 SV=2	5	1	1	1	2.24	2.18	1.12	0.426241	60.17	44204.7	96377.4	24582.9	11502.9				66709.6
Q96S07	Proline-rich protein 25 OS=Homo sapiens OX=9606 GN=PRR25 PE=4 SV=1	5	1	2	1	4.74	2.026	1.02	0.494691	11.14	179541	345794	67232.8	83614.7	84584.4	471298	233274	233562
A0A087WY68	Proprotein convertase subtilisin/kexin type 6 OS=Homo sapiens OX=9606 GN=PCSK6 PE=1 SV=1	2	1	3	1	6.73	34.643	5.11	5.89073e-11	42.92	96748.1	3.35166e+06			49133.8	2.51905e+06	3.0084e+06
Q9BVL4	Protein adenylyltransferase SelO, mitochondrial OS=Homo sapiens OX=9606 GN=SELENOO PE=1 SV=3	6	2	6	2	16.51	1.677	0.75	0.725049	2.38	751202	1.25969e+06	276825	294993			849795
Q3B820	Protein FAM161A OS=Homo sapiens OX=9606 GN=FAM161A PE=1 SV=2	7	3	3	3	6.24	2.234	1.16	0.398665	74.09	277855	1.37288e+06	104048	463932	104974	1.40263e+06	481309	950268
P78312	Protein FAM193A OS=Homo sapiens OX=9606 GN=FAM193A PE=1 SV=2	5	3	3	3	4.22	1.623	0.7	0.766801	57.62	1.89686e+06	3.07846e+06	970947	733030	647253	5843520	2.07675e+06	1344787
A0A286YEV0	Protein FAM240A OS=Homo sapiens OX=9606 GN=FAM240A PE=4 SV=1	31	2	2	2	4.13	2.14	1.1	0.439569	100.45	261485	559506		101050		4.06822e+06	377446	124886
Q8TBF8	Protein FAM81A OS=Homo sapiens OX=9606 GN=FAM81A PE=1 SV=3	4	2	2	2	3.62	1.616	0.69	0.770072	0	1.30742e+06	2.11328e+06			663978	2.11328e+06
H3BS47	Protein fantom OS=Homo sapiens OX=9606 GN=RPGRIP1L PE=1 SV=1	5	3	3	3	7.37	1.563	0.64	0.804157	46.91	313495	421109	142042		131583	1.17262e+06	262562	291479
J3KRN5	Protein kinase C alpha type OS=Homo sapiens OX=9606 GN=PRKCA PE=1 SV=1	6	1	2	1	4.07	6.882	2.78	0.00115774	0	126059	867552			64019.6	867552
Q69YL0	Protein NCBP2AS2 OS=Homo sapiens OX=9606 GN=NCBP2AS2 PE=1 SV=1	17	1	1	1	2.27	1.839	0.88	0.601096	41.43	836773	1.53883e+06	313346	432619	377877	2634082	1.0381e+06	750211
Q5T8A7	Protein phosphatase 1 regulatory subunit 26 OS=Homo sapiens OX=9606 GN=PPP1R26 PE=1 SV=1	11	5	5	5	12.9	1.8	0.85	0.62479	32.84	365720	658400	173431	111602		708578		423453
Q58EX2	Protein sidekick-2 OS=Homo sapiens OX=9606 GN=SDK2 PE=1 SV=3	3	4	4	4	8.55	1.898	0.92	0.56986	80.37	1.12233e+06	2.12994e+06		258230	957321			1.47428e+06
Q8N9V7	Protein TOPAZ1 OS=Homo sapiens OX=9606 GN=TOPAZ1 PE=2 SV=3	4	4	4	4	10.3	2.673	1.42	0.224239	19.46	488705	1.30621e+06	193736	178397			767222	1.03841e+06
Q69YN4	Protein virilizer homolog OS=Homo sapiens OX=9606 GN=VIRMA PE=1 SV=2	1	2	6	2	11.27	1.51	0.59	0.83946	29.43	1.03207e+07	1.48567e+07	3.67355e+06	3.98837e+06	5846166	1.85932e+07	9.07315e+06	10283381
P41221	Protein Wnt-5a OS=Homo sapiens OX=9606 GN=WNT5A PE=1 SV=2	12	2	2	2	5.24	8.218	3.04	0.000295059	79.18	147347	1.21087e+06		69060.8	61698.7	2.22698e+06	444146
Q9Y2J8	Protein-arginine deiminase type-2 OS=Homo sapiens OX=9606 GN=PADI2 PE=1 SV=2	3	2	2	2	3.2	1.571	0.65	0.801692	27.32	5.39609e+06	7.271e+06	1.35613e+06	2085291	2.75936e+06	11779579	4804219	5.03277e+06
Q9P2E7	Protocadherin-10 OS=Homo sapiens OX=9606 GN=PCDH10 PE=1 SV=2	2	1	1	1	2.18	2.465	1.3	0.295931	37.25	493324	1.21623e+06	236889	148670			820476
Q6ZNB5	Putative short transient receptor potential channel 2-like protein OS=Homo sapiens OX=9606 PE=5 SV=1	19	3	3	3	6.04	1.66	0.73	0.737582	70.35	530330	880121	198593			1.39181e+06	375453
Q9H853	Putative tubulin-like protein alpha-4B OS=Homo sapiens OX=9606 GN=TUBA4B PE=5 SV=2	11	1	2	1	5.41	1.752	0.81	0.663767	55.09	275992	483448	116685		124146	727095	216850
Q7Z4B0	Putative uncharacterized protein encoded by LINC00305 OS=Homo sapiens OX=9606 GN=LINC00305 PE=5 SV=1	20	1	2	1	5.82	1.607	0.68	0.778358	58.67	329000	528572	102609		200613		564184	231233
Q8N814	Putative uncharacterized protein FLJ40140 OS=Homo sapiens OX=9606 PE=5 SV=1	29	1	1	1	3.27	25.654	4.68	2.77875e-09	0	650443	1.66865e+07			330330		11256798
I3L0S3	Putative uncharacterized protein PYCARD-AS1 OS=Homo sapiens OX=9606 GN=PYCARD-AS1 PE=5 SV=1	15	2	2	2	3.69	2.165	1.11	0.431295	84.38	128795	278833	41135.8	62597.9	65409.2	634692	188102	83153.3
O94903	Pyridoxal phosphate homeostasis protein OS=Homo sapiens OX=9606 GN=PLPBP PE=1 SV=1	8	1	2	1	4.51	2.158	1.11	0.432486	0	322264	695590	120678			695590
P26374	Rab proteins geranylgeranyltransferase component A 2 OS=Homo sapiens OX=9606 GN=CHML PE=1 SV=2	12	3	3	3	7.72	2.988	1.58	0.143727	41.4	66755.3	199462	20950.9		40450.6		186656	99526.9
Q7L804	Rab11 family-interacting protein 2 OS=Homo sapiens OX=9606 GN=RAB11FIP2 PE=1 SV=1	2	1	2	1	1.58	6.236	2.64	0.00236503	0	108352	675723			55026.9	675723
Q09MP3	RAD51-associated protein 2 OS=Homo sapiens OX=9606 GN=RAD51AP2 PE=1 SV=1	1	1	1	1	1.96	1.509	0.59	0.839483	34.17	701795	1.05873e+06	191879	365174	356409	1.09704e+06	608428	732824
Q14644	Ras GTPase-activating protein 3 OS=Homo sapiens OX=9606 GN=RASA3 PE=1 SV=3	3	3	3	3	5.02	6.895	2.79	0.00114357	0	756614	1.00016e+06			384249	8.74254e+06	674716	426306
Q86X27	Ras-specific guanine nucleotide-releasing factor RalGPS2 OS=Homo sapiens OX=9606 GN=RALGPS2 PE=1 SV=1	3	1	2	1	4.2	3.718	1.89	0.0535842	0	66159.7	246006	24774.8				165957
A0A087WZQ5	Receptor protein-tyrosine kinase OS=Homo sapiens OX=9606 GN=MERTK PE=1 SV=1	5	2	2	2	4.22	3.665	1.87	0.0573077	26.62	45353.8	166227		17526.7			134066	96238.1
P41440	Reduced folate transporter OS=Homo sapiens OX=9606 GN=SLC19A1 PE=1 SV=3	6	2	3	2	6.3	4.49	2.17	0.019409	7.22	115247	517494		44536.6		543305	332519
J3KQ66	Reelin OS=Homo sapiens OX=9606 GN=RELN PE=1 SV=2	1	1	2	1	5.95	3.026	1.6	0.136729	2.7	474457	1.43576e+06		183352		1409850	986376
Q86UR5	Regulating synaptic membrane exocytosis protein 1 OS=Homo sapiens OX=9606 GN=RIMS1 PE=1 SV=1	3	3	9	3	24.04	2.644	1.4	0.233183	35.43	3.47484e+06	667513	1.30122e+06	1.59734e+06	1.26847e+06	988811	446750	462033
A0A590UK62	Regulating synaptic membrane exocytosis protein 2 OS=Homo sapiens OX=9606 GN=RIMS2 PE=1 SV=1	1	1	1	1	2.06	8.124	3.02	0.000322241	13.13	92965.3	755222		35925.9		825038	466364
P49758	Regulator of G-protein signaling 6 OS=Homo sapiens OX=9606 GN=RGS6 PE=1 SV=5	6	1	2	1	5.11	1.808	0.85	0.620813	36.91	3.51017e+06	6.51187e+06	1.79543e+06	1.35649e+06	1.26031e+06	7.1591e+06	4392939	3.10624e+06
Q6MZT1	Regulator of G-protein signaling 7-binding protein OS=Homo sapiens OX=9606 GN=RGS7BP PE=2 SV=3	4	1	1	1	1.58	2.078	1.06	0.467994	76.37	380491	790725		147039		1.29676e+06	325268
P78363	Retinal-specific phospholipid-transporting ATPase ABCA4 OS=Homo sapiens OX=9606 GN=ABCA4 PE=1 SV=3	1	2	3	2	6.42	1.523	0.61	0.836341	18.46	2.30885e+06	3.51603e+06	751215	1.02691e+06		3.98263e+06	2.09404e+06
Q08999	Retinoblastoma-like protein 2 OS=Homo sapiens OX=9606 GN=RBL2 PE=1 SV=3	2	1	1	1	2.53	1.947	0.96	0.541496	53.35	1.23455e+06	1.53869e+06	462302	247057	698315	2677174	972074	1.06504e+06
P10745	Retinol-binding protein 3 OS=Homo sapiens OX=9606 GN=RBP3 PE=1 SV=2	2	2	4	2	8.8	1.496	0.58	0.847604	10.47	1.83307e+06	2.81421e+06	686428	692619	1.29569e+06	3.54808e+06	1.89848e+06	1.85637e+06
A1A4S6	Rho GTPase-activating protein 10 OS=Homo sapiens OX=9606 GN=ARHGAP10 PE=1 SV=1	2	1	1	1	2.66	2.637	1.4	0.235525	0	316895	835650		122463			563734
Q8N443	RIB43A-like with coiled-coils protein 1 OS=Homo sapiens OX=9606 GN=RIBC1 PE=1 SV=1	2	1	1	1	1.8	2.024	1.02	0.494691	55.76	602710	1.21969e+06	235628	223097		1.77321e+06	822807	517777
Q8ND24	RING finger protein 214 OS=Homo sapiens OX=9606 GN=RNF214 PE=1 SV=2	1	1	1	1	1.65	5.306	2.41	0.00703698	150.83	173632	921273		67099.1		2251480	254307
Q5THR1	RNA helicase OS=Homo sapiens OX=9606 GN=DHX35 PE=1 SV=1	3	1	1	1	2.79	2.372	1.25	0.333724	42.98	708049	1.40505e+06	294045	194293	359585	3.52227e+06	804671	972533
F5H658	RNA helicase OS=Homo sapiens OX=9606 GN=DHX8 PE=1 SV=1	1	1	6	1	13.77	1.535	0.62	0.822248	32.77	995298	1.52788e+06	364693	508881	505465	2.46827e+06	1.03071e+06	897184
H7BYM9	RNA-binding protein 5 (Fragment) OS=Homo sapiens OX=9606 GN=RBM5 PE=4 SV=1	21	2	2	2	3.56	1.86	0.9	0.585164	0	536678	998081	200970			998081
A0A2R8Y5N3	SCAN domain-containing protein 3 OS=Homo sapiens OX=9606 GN=ZBED9 PE=1 SV=1	2	1	1	1	2.07	1.643	0.72	0.750685	5.22	1.80848e+06	2.97215e+06	1.04255e+06	675196	918442		2.03345e+06	2028483
K7ELJ4	Seizure protein 6 homolog (Fragment) OS=Homo sapiens OX=9606 GN=SEZ6 PE=1 SV=8	20	1	1	1	1.72	4.539	2.18	0.0183048	286.23	252255	1.14486e+06	94461.9			4.69949e+06		193049
Q5HYY5	Selenocysteine insertion sequence-binding protein 2 (Fragment) OS=Homo sapiens OX=9606 GN=SECISBP2 PE=1 SV=1	11	1	4	1	11.21	1.781	0.83	0.640365	15.42	77663.4	138348		28768.9	41146.6	124153	104001
Q9BXU1	Serine/threonine-protein kinase 31 OS=Homo sapiens OX=9606 GN=STK31 PE=2 SV=2	3	1	1	1	3.31	1.596	0.67	0.789084	62.02	81451.1	130015		31476.4			131764	59903.8
Q9P286	Serine/threonine-protein kinase PAK 5 OS=Homo sapiens OX=9606 GN=PAK5 PE=1 SV=1	5	2	2	2	4.76	2.847	1.51	0.17408	29.14	98749.6	317185	36047.8	49830.4	50150.3		265295	177076
Q96Q15	Serine/threonine-protein kinase SMG1 OS=Homo sapiens OX=9606 GN=SMG1 PE=1 SV=3	1	2	2	2	3.69	2.276	1.19	0.378643	25.12	247992	564536			125943		450783	330125
C9J9C1	Serine/threonine-protein phosphatase 2A 65 kDa regulatory subunit A alpha isoform (Fragment) OS=Homo sapiens OX=9606 GN=PPP2R1A PE=1 SV=2	9	2	2	2	4.47	4.27	2.09	0.0258395	0	815851	3.4838e+06		315281		3.4838e+06
Q5VZ18	SH2 domain-containing adapter protein E OS=Homo sapiens OX=9606 GN=SHE PE=1 SV=1	6	2	7	2	14.49	2.646	1.4	0.232396	55.4	254011	431610	107870	45884	129000	762305	291167	226892
P48995	Short transient receptor potential channel 1 OS=Homo sapiens OX=9606 GN=TRPC1 PE=1 SV=1	2	1	4	1	8.65	4.84	2.28	0.0125197	51.07	304044	1.47173e+06			154410	1.04964e+06	1.39208e+06
Q9UBN4	Short transient receptor potential channel 4 OS=Homo sapiens OX=9606 GN=TRPC4 PE=1 SV=1	5	3	8	3	18.87	2.531	1.34	0.274653	109.72	120214	304219	45016.4	47474.7	29463.2	977247	205228	55944.9
P54710	Sodium/potassium-transporting ATPase subunit gamma OS=Homo sapiens OX=9606 GN=FXYD2 PE=1 SV=3	20	1	1	1	2.09	1.505	0.59	0.843195	0	382121	574917		147669		574917
Q969I6	Sodium-coupled neutral amino acid transporter 4 OS=Homo sapiens OX=9606 GN=SLC38A4 PE=1 SV=1	2	1	1	1	2.29	5.356	2.42	0.00663065	113.81	24895.2	133344		9620.62		270459	44350.1
H7BZY1	Sodium-dependent phosphate transporter 1 (Fragment) OS=Homo sapiens OX=9606 GN=SLC20A1 PE=3 SV=1	17	1	4	1	9.11	1.523	0.61	0.836341	18.46	2.30885e+06	3.51603e+06	751215	1.02691e+06		3.98263e+06	2.09404e+06
Q9NRM0	Solute carrier family 2, facilitated glucose transporter member 9 OS=Homo sapiens OX=9606 GN=SLC2A9 PE=1 SV=2	7	2	2	2	4.58	1.585	0.66	0.794326	57.73	821368	1.30226e+06	329095	278183	417135	3.40636e+06	536416	901389
C9JY79	Spectrin beta chain OS=Homo sapiens OX=9606 GN=SPTBN4 PE=1 SV=2	3	4	4	4	9.37	2.309	1.21	0.362039	0	238437	550562		92142.5			371412
A0A0U1RRL8	Spermatogenesis-associated protein 20 OS=Homo sapiens OX=9606 GN=SPATA20 PE=1 SV=1	4	2	3	2	6.11	1.73	0.79	0.682867	38.44	1.431e+06	1.42728e+06	535868	823768	570408	3.09076e+06	444635
P57052	Splicing regulator RBM11 OS=Homo sapiens OX=9606 GN=RBM11 PE=1 SV=1	15	1	1	1	3.34	1.6	0.68	0.785198	20.02	612012	979334	201918	236509	393688	979334
Q9P2P6	StAR-related lipid transfer protein 9 OS=Homo sapiens OX=9606 GN=STARD9 PE=1 SV=3	2	4	5	4	12.42	1.838	0.88	0.601427	63.62	299268	353838	156805	115651	44962.1		127719	457739
F8WEH8	Sterol regulatory element-binding protein cleavage-activating protein OS=Homo sapiens OX=9606 GN=SCAP PE=1 SV=2	9	2	2	2	4.4	2.424	1.28	0.312087	84.07	56160.9	136676	24094.3	21703.1	25103.4		169463	51472
P27105	Stomatin OS=Homo sapiens OX=9606 GN=STOM PE=1 SV=3	11	2	2	2	3.96	4.555	2.19	0.0179354	9.81	619094	2.8197e+06	216995		335906		1.90219e+06
Q53S48	STON1-GTF2A1L readthrough OS=Homo sapiens OX=9606 GN=STON1-GTF2A1L PE=3 SV=1	3	2	2	2	4.67	1.83	0.87	0.604326	43.07	82491.2	150975	41141.3	23935.5				104500
Q9UBE0	SUMO-activating enzyme subunit 1 OS=Homo sapiens OX=9606 GN=SAE1 PE=1 SV=1	12	3	3	3	6	2.457	1.3	0.297486	0	66496.2	163383		25697.1				113089
O60264	SWI/SNF-related matrix-associated actin-dependent regulator of chromatin subfamily A member 5 OS=Homo sapiens OX=9606 GN=SMARCA5 PE=1 SV=1	3	3	4	3	6.98	1.558	0.64	0.807502	39.72	27555.7	42928.6	12838.2	8559		59558.7	20873.7
Q9NZC9	SWI/SNF-related matrix-associated actin-dependent regulator of chromatin subfamily A-like protein 1 OS=Homo sapiens OX=9606 GN=SMARCAL1 PE=1 SV=1	6	2	2	2	5.15	1.8	0.85	0.62479	32.84	365720	658400	173431	111602		708578		423453
P17600	Synapsin-1 OS=Homo sapiens OX=9606 GN=SYN1 PE=1 SV=3	10	2	3	2	9.22	2.361	1.24	0.337622	38.48	283594	669587			144024	865571	349431
Q9HCJ6	Synaptic vesicle membrane protein VAT-1 homolog-like OS=Homo sapiens OX=9606 GN=VAT1L PE=1 SV=2	10	3	4	3	7.82	1.767	0.82	0.650378	38.06	115595	202092		36765.8	71327.6	325416	136332	96790.5
O15061	Synemin OS=Homo sapiens OX=9606 GN=SYNM PE=1 SV=2	11	8	10	8	23.81	2.512	1.33	0.280469	98.31	351283	1.44746e+06	320533		73214.6	3.3657e+06	976462	148016
E9PN33	Syntaxin-3 OS=Homo sapiens OX=9606 GN=STX3 PE=1 SV=1	50	1	1	1	3	5.614	2.49	0.00486554	119.61	928511	5.21247e+06		358818		1.00718e+06	3.51636e+06	8804347
Q9Y4G6	Talin-2 OS=Homo sapiens OX=9606 GN=TLN2 PE=1 SV=4	2	3	3	2	6.26	1.543	0.63	0.817776	31.21	1.89231e+06	2.91917e+06	469488	731274	1.21723e+06	2.91917e+06	2.30255e+06	1.83968e+06
A0A0D9SEK4	T-box transcription factor TBX6 OS=Homo sapiens OX=9606 GN=TBX6 PE=1 SV=1	6	1	1	1	2.71	5.239	2.39	0.00762945	58.96	168703	883872	45198.6	132732	85676.2		596265
Q7Z6L1	Tectonin beta-propeller repeat-containing protein 1 OS=Homo sapiens OX=9606 GN=TECPR1 PE=1 SV=1	2	1	1	1	2.56	1.683	0.75	0.721705	55.27	4.90391e+06	7.30178e+06	1917879	1.89509e+06	1.60509e+06	41755040	3.5882e+06	5.05408e+06
Q9NT68	Teneurin-2 OS=Homo sapiens OX=9606 GN=TENM2 PE=1 SV=3	1	1	3	1	6.53	1.858	0.89	0.585164	47.93	646531	853780	242107	169076	421173	2.02601e+06	575965	562582
Q63HR2	Tensin-2 OS=Homo sapiens OX=9606 GN=TNS2 PE=1 SV=2	3	2	2	2	5.14	1.559	0.64	0.806283	38.72	171003	266676	42709.7	66083.1	117541			184585
H7C055	Tetratricopeptide repeat protein 7A (Fragment) OS=Homo sapiens OX=9606 GN=TTC7A PE=1 SV=1	5	1	2	1	4.31	1.917	0.94	0.557123	102.45	1.45454e+06	2.7879e+06	520251		773377		3.68187e+06	985708
Q8NI27	THO complex subunit 2 OS=Homo sapiens OX=9606 GN=THOC2 PE=1 SV=2	1	2	2	2	3.71	4.353	2.12	0.0231682	0	100339	436813			50957.6	436813
P01266	Thyroglobulin OS=Homo sapiens OX=9606 GN=TG PE=1 SV=5	3	3	3	3	7.61	4.027	2.01	0.035412	0	87541.8	352488	32781.8				237790
Q5W0C6	Torsin-3A (Fragment) OS=Homo sapiens OX=9606 GN=TOR3A PE=1 SV=1	17	1	6	1	16.4	3.61	1.85	0.0618459	33.71	935197	2949552	452983		367180	2949552	2.79032e+06	1.90682e+06
Q9Y242	Transcription factor 19 OS=Homo sapiens OX=9606 GN=TCF19 PE=1 SV=2	9	1	1	1	3.17	2.237	1.16	0.398665	26.47	243738	545309		112500	103637		367869
Q15361	Transcription termination factor 1 OS=Homo sapiens OX=9606 GN=TTF1 PE=1 SV=3	2	2	2	2	3.45	1.514	0.6	0.83946	25.89	9.80999e+06	1.48567e+07	3.67355e+06	3.13763e+06	5846166	17757672	8.27257e+06	10283381
P46100	Transcriptional regulator ATRX OS=Homo sapiens OX=9606 GN=ATRX PE=1 SV=5	2	4	6	4	14.08	2.111	1.08	0.451255	32.91	124496	262777			63225.7	352477	177271	141513
Q9Y4P3	Transducin beta-like protein 2 OS=Homo sapiens OX=9606 GN=TBL2 PE=1 SV=1	18	4	4	4	11.27	1.573	0.65	0.801692	57.94	1.89686e+06	3.46172e+06	970947	733030	820174	5843520	2.33529e+06	1344787
P10600	Transforming growth factor beta-3 proprotein OS=Homo sapiens OX=9606 GN=TGFB3 PE=1 SV=1	3	2	2	2	3.39	7.234	2.85	0.000800303	79.28	116669	843959		45086		1.40835e+06	341179
Q9BX84	Transient receptor potential cation channel subfamily M member 6 OS=Homo sapiens OX=9606 GN=TRPM6 PE=1 SV=2	1	1	5	1	11.4	1.51	0.59	0.83946	15.91	8.43355e+06	1.24001e+07	2.81921e+06	3.2591e+06	4.6114e+06	1.708e+07	7.66992e+06	8.583e+06
Q9H0I9	Transketolase-like protein 2 OS=Homo sapiens OX=9606 GN=TKTL2 PE=2 SV=1	11	3	3	3	8.31	1.695	0.76	0.712096	194.17	2.39551e+06	1.84516e+06	960305		1.13643e+06	3.49233e+06		674787
P46199	Translation initiation factor IF-2, mitochondrial OS=Homo sapiens OX=9606 GN=MTIF2 PE=1 SV=2	2	1	1	1	1.5	1.518	0.6	0.839052	4.59	356216	540854	137655	123856	180905		364863
Q86X19	Transmembrane protein 17 OS=Homo sapiens OX=9606 GN=TMEM17 PE=1 SV=2	11	1	1	1	2.86	2.863	1.52	0.171297	71.9	245695	380888	47385.7	94947.6	176899	1.41024e+06	256949	250765
Q8NBN3	Transmembrane protein 87A OS=Homo sapiens OX=9606 GN=TMEM87A PE=1 SV=3	1	1	1	1	1.86	3.256	1.7	0.101335	0	206671	672832			104959		453896
A0A0G2JJP1	TRIM15 OS=Homo sapiens OX=9606 GN=TRIM15 PE=1 SV=1	12	2	3	2	8.28	2.373	1.25	0.333713	28.66	132873	243544	49757	39657.3	268452		164296
Q9BYV6	Tripartite motif-containing protein 55 OS=Homo sapiens OX=9606 GN=TRIM55 PE=1 SV=2	3	1	1	1	2.25	1.651	0.72	0.743972	60.39	346018	571115	129573			849322	259075
A0A0A0MRJ4	Troponin T, cardiac muscle OS=Homo sapiens OX=9606 GN=TNNT2 PE=1 SV=1	7	1	3	1	8.78	2.14	1.1	0.439569	38.03	2.73154e+06	5.84437e+06			1.38722e+06	9344490	3.94264e+06	3.00763e+06
C9J1F2	Tubulin epsilon and delta complex protein 1 (Fragment) OS=Homo sapiens OX=9606 GN=TEDC1 PE=1 SV=1	18	1	2	1	5.89	3.197	1.68	0.1086	43.29	627283	2.59112e+06	224542	242410	512550	2.98682e+06	1.74798e+06	1.32699e+06
P43403	Tyrosine-protein kinase ZAP-70 OS=Homo sapiens OX=9606 GN=ZAP70 PE=1 SV=1	6	2	2	2	4.09	3.125	1.64	0.120543	41.6	1.56403e+06	4.88756e+06	355912	840132	794298		3.29718e+06
A0A075B769	UBA-like domain-containing protein 1 OS=Homo sapiens OX=9606 GN=UBALD1 PE=4 SV=1	27	1	3	1	6.45	2.047	1.03	0.484557	0	123075	251982		47561.6		251982
Q9UPT9	Ubiquitin carboxyl-terminal hydrolase 22 OS=Homo sapiens OX=9606 GN=USP22 PE=1 SV=2	9	2	2	2	4.93	2.095	1.07	0.460022	47.97	232501	487150			118076	669649	239072
C9JPC9	Ubiquitin carboxyl-terminal hydrolase 42 (Fragment) OS=Homo sapiens OX=9606 GN=USP42 PE=1 SV=9	1	1	3	1	6.57	2.966	1.57	0.147904	76.4	721378	1.12741e+06	293647	278773	115034	2.80312e+06	760554	465031
Q86UV5	Ubiquitin carboxyl-terminal hydrolase 48 OS=Homo sapiens OX=9606 GN=USP48 PE=1 SV=1	6	2	10	2	23.54	2.06	1.04	0.477801	81.99	4.08846e+06	1.19409e+07	1.1211e+06	1.57996e+06	6587203	6.16612e+06	8.05537e+06	10557498
Q16763	Ubiquitin-conjugating enzyme E2 S OS=Homo sapiens OX=9606 GN=UBE2S PE=1 SV=2	15	1	1	1	2.53	2.497	1.32	0.287157	34.02	3.25318e+06	8.12177e+06	1.21822e+06	1.3834e+06	1.44163e+06	12862128	5478992	4331537
A0JNW5	UHRF1-binding protein 1-like OS=Homo sapiens OX=9606 GN=UHRF1BP1L PE=1 SV=2	2	1	1	1	3.37	1.851	0.89	0.590613	14.34	177716	329035		62355.7	99403.5			227748
A0A1B0GUA9	Uncharacterized protein C13orf46 OS=Homo sapiens OX=9606 GN=C13orf46 PE=4 SV=2	19	2	2	2	4.3	2.147	1.1	0.438415	45.44	94315.7	206186	35318.4	38722.7	46728.7		190525	104190
A6NCS6	Uncharacterized protein C2orf72 OS=Homo sapiens OX=9606 GN=C2orf72 PE=1 SV=2	9	1	1	1	2.7	2.839	1.51	0.176082	18.7	121477	337428	45489.5	41022.1	125947	745308	203281	233558
A0A1W2PRI9	Uncharacterized protein C4orf50 (Fragment) OS=Homo sapiens OX=9606 GN=C4orf50 PE=4 SV=1	4	2	4	2	8.72	1.777	0.83	0.642848	39.75	747523	1.32833e+06	281877	237721	379632	4325837	655863	919428
U3KPZ7	Uncharacterized protein OS=Homo sapiens OX=9606 PE=1 SV=1	2	1	1	1	2.61	1.616	0.69	0.770072	0	476960	770694		184319		770694
E9PBE3	Uncharacterized protein OS=Homo sapiens OX=9606 PE=4 SV=1	9	2	2	1	5.12	2.863	1.52	0.171297	71.9	245695	380888	47385.7	94947.6	176899	1.41024e+06	256949	250765
A0A140TA25	Unconventional myosin-Ih OS=Homo sapiens OX=9606 GN=MYO1H PE=1 SV=1	2	2	5	2	14	2.369	1.24	0.335198	47.38	1.29744e+06	2.35047e+06	485854	336391	671507	6.61134e+06	1.39144e+06	1.62693e+06
Q9Y6X6	Unconventional myosin-XVI OS=Homo sapiens OX=9606 GN=MYO16 PE=1 SV=3	3	2	9	2	21.09	1.503	0.59	0.843417	16.18	4.42422e+06	5.92636e+06	1.36303e+06	1.70972e+06	2749827	8139277	3.99796e+06	4.101e+06
Q92614	Unconventional myosin-XVIIIa OS=Homo sapiens OX=9606 GN=MYO18A PE=1 SV=3	3	3	4	3	10.17	2.673	1.42	0.224239	19.46	488705	1.30621e+06	193736	178397			767222	1.03841e+06
P0CB47	Upstream-binding factor 1-like protein 1 OS=Homo sapiens OX=9606 GN=UBTFL1 PE=1 SV=1	10	3	3	3	7.33	2.395	1.26	0.32344	20.75	117838	282271		39607.6	68804.2		190422
F8WEP8	Upstream-binding protein 1 OS=Homo sapiens OX=9606 GN=UBP1 PE=1 SV=1	21	2	3	2	6.7	1.527	0.61	0.831763	39.31	2.66055e+06	3.20516e+06	741733	1.12396e+06	1351169	6.63213e+06	2.16222e+06	2188575
Q96QK1	Vacuolar protein sorting-associated protein 35 OS=Homo sapiens OX=9606 GN=VPS35 PE=1 SV=2	2	1	1	1	2.1	1.883	0.91	0.571119	31.33	751759	1.41544e+06	347220		309534	1.41544e+06
C9JL73	Vacuolar proton pump subunit B OS=Homo sapiens OX=9606 GN=ATP6V1B1 PE=1 SV=1	6	1	2	1	5.9	3.453	1.79	0.0770911	141.12	85067.6	293751	31855.2			685164		87172.4
A0A7P0T8N9	Very low-density lipoprotein receptor OS=Homo sapiens OX=9606 GN=VLDLR PE=4 SV=1	6	1	1	1	2.57	1.877	0.91	0.574545	72.7	464778	872333			236039	1.30009e+06	588480	195420
P22891	Vitamin K-dependent protein Z OS=Homo sapiens OX=9606 GN=PROZ PE=1 SV=2	6	2	3	2	10.01	2.555	1.35	0.265444	109.57	37645.5	149657	14097.1	23616.4	17872.7	376517	100959	24555.8
C9J8H1	V-type proton ATPase subunit E 1 (Fragment) OS=Homo sapiens OX=9606 GN=ATP6V1E1 PE=1 SV=1	8	1	2	1	4.62	1.523	0.61	0.836341	18.46	2.30885e+06	3.51603e+06	751215	1.02691e+06		3.98263e+06	2.09404e+06
F8WAI8	Zinc finger and BTB domain-containing protein 40 OS=Homo sapiens OX=9606 GN=ZBTB40 PE=1 SV=1	2	1	1	1	2.68	1.618	0.69	0.770072	134.4	115377	186671	43205.2			421185		57265.7
O15156	Zinc finger and BTB domain-containing protein 7B OS=Homo sapiens OX=9606 GN=ZBTB7B PE=1 SV=2	3	1	2	1	4.47	2.172	1.12	0.431295	40.71	1.02028e+06	2.21569e+06	501104		395060			1.53363e+06
Q9UPT8	Zinc finger CCCH domain-containing protein 4 OS=Homo sapiens OX=9606 GN=ZC3H4 PE=1 SV=3	4	3	3	3	7.16	1.574	0.65	0.801314	50.58	1.80916e+06	1.00527e+06	835488	239679	918790	1418643	480558
H7C0G0	Zinc finger E-box-binding homeobox 2 OS=Homo sapiens OX=9606 GN=ZEB2 PE=1 SV=2	9	2	2	1	3.04	2.015	1.01	0.500087	58.82	133121	268257	50982.2		66104.2	550394	180967	111992
A0A7I2YQU3	Zinc finger FYVE domain-containing protein 26 OS=Homo sapiens OX=9606 GN=ZFYVE26 PE=1 SV=1	3	4	6	4	13.63	1.911	0.93	0.560489	0	625480	1.19507e+06	234223			22631616	806198	598294
A0A494C0A7	Zinc finger matrin-type protein 1 OS=Homo sapiens OX=9606 GN=ZMAT1 PE=1 SV=1	5	2	3	2	8.18	1.73	0.79	0.683078	0	619575	1.07161e+06	232012			1.07161e+06
O14978	Zinc finger protein 263 OS=Homo sapiens OX=9606 GN=ZNF263 PE=1 SV=2	4	2	2	2	4.29	1.585	0.66	0.794326	57.73	821368	1.30226e+06	329095	278183	417135	3.40636e+06	536416	901389
A0A087WXT3	Zinc finger protein 33B OS=Homo sapiens OX=9606 GN=ZNF33B PE=1 SV=1	5	2	2	2	5.04	5.04	2.33	0.00972387	71.38	130604	621222	36167.4	50471.2	79899.4		698021	258159
Q9BWM5	Zinc finger protein 416 OS=Homo sapiens OX=9606 GN=ZNF416 PE=2 SV=1	4	2	2	2	3.62	2.427	1.28	0.310737	69.6	100315	344003	24883.7		76908.2	392813	232067	82344.8
Q3MIS6	Zinc finger protein 528 OS=Homo sapiens OX=9606 GN=ZNF528 PE=2 SV=1	4	1	1	1	3.16	3.197	1.68	0.1086	43.29	627283	2.59112e+06	224542	242410	512550	2.98682e+06	1.74798e+06	1.32699e+06
A8MTY0	Zinc finger protein 724 OS=Homo sapiens OX=9606 GN=ZNF724 PE=2 SV=3	4	1	1	1	2.56	2.393	1.26	0.324447	64.34	76171.1	186266	28523.8	24734.2	48085		204711	79138.5
M0R084	Zinc finger protein 772 OS=Homo sapiens OX=9606 GN=ZNF772 PE=4 SV=1	92	1	1	1	3.67	2.73	1.45	0.206283	7.28	335848	916714	64683.4	136487	170562			634523
Q99684	Zinc finger protein Gfi-1 OS=Homo sapiens OX=9606 GN=GFI1 PE=1 SV=2	2	1	2	1	3.1	2.298	1.2	0.367449	209.25	645387	1.48286e+06			327762	4657865		326757
Q2QGD7	Zinc finger protein ZXDC OS=Homo sapiens OX=9606 GN=ZXDC PE=1 SV=2	3	1	1	1	2.7	1.942	0.96	0.545257	64.41	1.40458e+06	1.8115e+06	617751	542793	400723	4060620	1.22205e+06	1060388
Protein <1.5 fold abundant in CRT treated NHS
Accession	Description	Coverage [%]	# Peptides	# PSMs	# Unique Peptides	Score Sequest HT: Sequest HT	Abundance Ratio: (NC) / (N)	Abundance Ratio (log2): (NC) / (N)	Abundance Ratio Adj. P-Value: (NC) / (N)	Abundance Ratio Variability [%]: (NC) / (N)	Abundances (Grouped): N	Abundances (Grouped): NC	Abundance: F10: Control, N	Abundance: F11: Control, N	Abundance: F12: Control, N	Abundance: F1: Sample, NC	Abundance: F2: Sample, NC	Abundance: F3: Sample, NC
A0A669KBI7	[Histone H3]-lysine(4) N-trimethyltransferase OS=Homo sapiens OX=9606 GN=KMT2B PE=1 SV=1	2	4	4	4	8.34	1.141	0.19	0.979814	0	542514	619121			275518		417662
D6RJF3	4'-phosphopantetheine phosphatase OS=Homo sapiens OX=9606 GN=PANK4 PE=1 SV=3	19	1	1	1	2.64	1.245	0.32	0.962122	0.99	333029	414555	125548	128697	137451		279661
Q86V21	Acetoacetyl-CoA synthetase OS=Homo sapiens OX=9606 GN=AACS PE=1 SV=1	8	2	2	2	5.77	1.189	0.25	0.970913	73.9	5.55794e+06	7.1732e+06	2.97756e+06	1.30818e+06	2.82262e+06	2.01864e+06	4839080	6.544e+06
Q9H981	Actin-related protein 8 OS=Homo sapiens OX=9606 GN=ACTR8 PE=1 SV=2	7	2	2	2	5.12	1.158	0.21	0.974182	76.94	688305	797103	231781	552948	349558	2.89364e+06	537730	417085
A0A087X1K9	Acyl-protein thioesterase 1 OS=Homo sapiens OX=9606 GN=LYPLA1 PE=1 SV=1	16	1	1	1	2.67	1.217	0.28	0.970913	34.43	816626	1.0828e+06	238506	406699	414726	1.28119e+06	730459	528332
Q96HN2	Adenosylhomocysteinase 3 OS=Homo sapiens OX=9606 GN=AHCYL2 PE=1 SV=1	6	3	11	3	23.13	1.094	0.13	0.997615	14.68	6.76248e+07	6.68415e+07	25323432	3.77317e+07	3.09434e+07	6.68415e+07	7.62349e+07	46122944
O43306	Adenylate cyclase type 6 OS=Homo sapiens OX=9606 GN=ADCY6 PE=1 SV=2	6	4	4	2	8.39	1.248	0.32	0.962122	45.65	596947	745137	193049		351043	1.03911e+06	502673	262115
Q5T0S3	Adenylyl cyclase-associated protein 1 (Fragment) OS=Homo sapiens OX=9606 GN=CAP1 PE=1 SV=1	12	1	2	1	4.26	1.426	0.51	0.885399	26.37	4.09387e+06	5.83923e+06	1357637	1.58205e+06	2.0817e+06	10201921	3939173	3.32274e+06
A0A0G2JID9	Advanced glycosylation end product-specific receptor OS=Homo sapiens OX=9606 GN=AGER PE=1 SV=1	5	1	1	1	2	1.171	0.23	0.970913	0	647668	758555			328920			525049
A8MQ02	Afadin OS=Homo sapiens OX=9606 GN=AFDN PE=1 SV=2	4	5	14	2	34.19	1.39	0.48	0.906071	121.26	1.51903e+06	3.06095e+06	1.86635e+06		235123	3.06095e+06	783115	2.66e+06
P43652	Afamin OS=Homo sapiens OX=9606 GN=AFM PE=1 SV=1	17	6	24	6	79.72	1.063	0.09	0.989954	36.34	4.46884e+06	4.44083e+06	1.67345e+06	1.64558e+06	2574157	4.44083e+06	2.5764e+06	3.75775e+06
Q8WV93	AFG1-like ATPase OS=Homo sapiens OX=9606 GN=AFG1L PE=1 SV=2	6	1	1	1	3.29	1.374	0.46	0.915077	37.79	538260	739797	195093		282421	959808		394687
Q53H80	Akirin-2 OS=Homo sapiens OX=9606 GN=AKIRIN2 PE=1 SV=2	7	1	1	1	2.79	1.247	0.32	0.962122	4.1	460125	573956	177204	177813	185845		387156	397314
P02768	Albumin OS=Homo sapiens OX=9606 GN=ALB PE=1 SV=2	89	94	4394	94	16828.7	1.105	0.14	0.993119	63.6	1.13503e+10	9.26939e+09	4.25036e+09	3.38723e+09	6.26976e+09	8.01925e+09	6.25318e+09	7.84578e+09
P02763	Alpha-1-acid glycoprotein 1 OS=Homo sapiens OX=9606 GN=ORM1 PE=1 SV=1	40	5	12	3	34.23	1.046	0.06	0.980745	41.73	1.02536e+07	9943553	3.83965e+06	2.76437e+06	6.72338e+06	9943553	6.24476e+06	9.33659e+06
P19652	Alpha-1-acid glycoprotein 2 OS=Homo sapiens OX=9606 GN=ORM2 PE=1 SV=2	25	7	18	5	50.56	1.291	0.37	0.950913	57.89	1.24418e+07	1.13347e+07	4.65908e+06	3.77048e+06	7.25596e+06	6.67543e+06	7.64643e+06	1.05312e+07
P04217	Alpha-1B-glycoprotein OS=Homo sapiens OX=9606 GN=A1BG PE=1 SV=4	57	18	166	18	591.11	1.046	0.06	0.980745	41.84	1.37486e+08	1.50562e+08	5.14844e+07	5.43784e+07	5.19812e+07	2.46406e+08	1.0157e+08	8.06143e+07
Q13424	Alpha-1-syntrophin OS=Homo sapiens OX=9606 GN=SNTA1 PE=1 SV=1	7	1	1	1	3.1	1.222	0.29	0.970913	38.86	760209	899339	393704	293779	232910		499521	756059
P08697	Alpha-2-antiplasmin OS=Homo sapiens OX=9606 GN=SERPINF2 PE=1 SV=3	35	10	43	10	166.42	1.163	0.22	0.973493	44.5	1.48801e+07	1.33633e+07	5.57215e+06	6.05528e+06	5.54201e+06	1.0276e+07	9.01495e+06	1.03788e+07
P02765	Alpha-2-HS-glycoprotein OS=Homo sapiens OX=9606 GN=AHSG PE=1 SV=2	52	14	160	14	684.95	1.151	0.2	0.979814	46.25	1.10368e+08	1.27246e+08	4.13296e+07	4.65542e+07	5.41333e+07	1.94498e+08	8.26716e+07	8.80762e+07
P01023	Alpha-2-macroglobulin OS=Homo sapiens OX=9606 GN=A2M PE=1 SV=3	69	85	1077	85	4024.24	1.103	0.14	0.995001	55.11	9.45098e+08	1.06214e+09	2.82423e+08	4.30286e+08	4.79971e+08	5.40298e+08	7.44115e+08	7.3518e+08
H0YNG5	Alpha-mannosidase OS=Homo sapiens OX=9606 GN=MAN2A2 PE=1 SV=1	4	2	7	1	16.22	1.12	0.16	0.989486	79.44	299584	375316	375544	77532.3	152145		345993	190103
A0A7P0T9U5	Alsin OS=Homo sapiens OX=9606 GN=ALS2 PE=4 SV=1	2	3	3	3	6.24	1.368	0.45	0.915299	25.33	607096	1.02294e+06	227339	228464	507798	2260742	690078	567961
A0A7P0TBH1	Angiotensinogen OS=Homo sapiens OX=9606 GN=AGT PE=4 SV=1	32	11	46	11	159.54	1.133	0.18	0.979814	48.56	2.05626e+07	2.57887e+07	7.70009e+06	7.93058e+06	1.07879e+07	1.24377e+07	1.73972e+07	1.78847e+07
A0A1B0GTR8	Ankyrin repeat and fibronectin type-III domain-containing protein 1 (Fragment) OS=Homo sapiens OX=9606 GN=ANKFN1 PE=1 SV=1	4	1	1	1	2.53	1.01	0.01	0.970913	16.7	527192	532223	177433	239915	267736		359040
E5RJ05	Ankyrin repeat domain-containing protein 6 (Fragment) OS=Homo sapiens OX=9606 GN=ANKRD6 PE=1 SV=1	11	2	3	2	6.81	1.441	0.53	0.881581	25.17	1.12484e+06	1.51913e+06	349712	672483	571253	2.52935e+06	1.02481e+06	931373
A0A5F9ZH30	Ankyrin-2 OS=Homo sapiens OX=9606 GN=ANK2 PE=1 SV=1	2	4	4	3	9.7	1.319	0.4	0.933795	27.73	832405	844777	435295	321679	352042	1.29093e+06	569891	83002
P01008	Antithrombin-III OS=Homo sapiens OX=9606 GN=SERPINC1 PE=1 SV=1	53	18	97	18	379.22	1.12	0.16	0.989486	48.04	4.53709e+07	4.67447e+07	1.69901e+07	1.75855e+07	1.69144e+07	6.1193e+07	3.15342e+07	2.72762e+07
A0A1B0GV70	AP-4 complex accessory subunit Tepsin OS=Homo sapiens OX=9606 GN=TEPSIN PE=1 SV=1	4	1	1	1	2.27	1.095	0.13	0.996415	0	2.86947e+06	3.14349e+06	1.07453e+06				2.12062e+06
P02647	Apolipoprotein A-I OS=Homo sapiens OX=9606 GN=APOA1 PE=1 SV=1	67	33	529	33	1737.26	1.041	0.06	0.979814	66.45	9.11682e+08	8.41554e+08	2.57862e+08	3.52315e+08	5.66656e+08	5.63958e+08	5.67717e+08	7.9335e+08
V9GYM3	Apolipoprotein A-II OS=Homo sapiens OX=9606 GN=APOA2 PE=1 SV=1	47	5	85	5	324.28	1.196	0.26	0.970913	55.72	2.78377e+07	3.6172e+07	1.04244e+07	9.17886e+06	1.42662e+07	5.32539e+07	1.44946e+07	2.50372e+07
P06727	Apolipoprotein A-IV OS=Homo sapiens OX=9606 GN=APOA4 PE=1 SV=4	43	19	90	19	322.69	1.001	0	0.970913	37.47	7.87146e+07	7.68541e+07	2.94763e+07	3.28209e+07	2.89716e+07	7.9371e+07	5.18462e+07	4.95385e+07
P04114	Apolipoprotein B-100 OS=Homo sapiens OX=9606 GN=APOB PE=1 SV=2	6	16	25	16	84.23	1.014	0.02	0.972714	41.48	3.58842e+06	3.70926e+06	1.28394e+06	1.38673e+06	3.15026e+06	3.70926e+06	2.12573e+06	5.4393e+06
P02655	Apolipoprotein C-II OS=Homo sapiens OX=9606 GN=APOC2 PE=1 SV=1	35	3	11	3	42.5	1.328	0.41	0.933795	35.53	5.03915e+06	6.51415e+06	763694	1947352	2.8171e+06	7.84948e+06	3.66377e+06	4.5089e+06
P02656	Apolipoprotein C-III OS=Homo sapiens OX=9606 GN=APOC3 PE=1 SV=1	43	6	45	6	189.46	1.374	0.46	0.915077	38.1	5.23258e+07	7.34289e+07	1.57179e+07	2.49002e+07	2.65738e+07	1.15753e+08	4.95355e+07	4.46359e+07
P02649	Apolipoprotein E OS=Homo sapiens OX=9606 GN=APOE PE=1 SV=1	40	10	48	10	197.32	1.066	0.09	0.989954	36.13	1.1447e+07	1.17601e+07	4.38724e+06	4.42362e+06	4.46188e+06	2.09325e+07	4.50315e+06	8.14e+06
A0A6Q8PF87	Apoptosis-inducing factor 1, mitochondrial OS=Homo sapiens OX=9606 GN=AIFM1 PE=1 SV=1	15	2	3	2	6.45	1.109	0.15	0.989954	27.47	738782	819276		229460	466823		465017	673992
A0A669KB07	Aryl hydrocarbon receptor nuclear translocator-like protein 1 OS=Homo sapiens OX=9606 GN=ARNTL PE=4 SV=1	36	1	44	1	105.86	1.231	0.3	0.966581	53.43	926270	860967	369057	301765	470409		462934	747681
P36542	ATP synthase subunit gamma, mitochondrial OS=Homo sapiens OX=9606 GN=ATP5F1C PE=1 SV=1	12	1	1	1	3.49	1.362	0.45	0.920895	5.71	370612	504769	135231		193160		327335	363460
H0Y8D6	ATP-binding cassette sub-family A member 2 (Fragment) OS=Homo sapiens OX=9606 GN=ABCA2 PE=1 SV=1	2	2	4	2	8.96	1.367	0.45	0.915299	31.42	2.00996e+06	2.4003e+06	752668	809080	734323	2.62113e+06	1.54329e+06	1.66142e+06
J3QRH0	ATP-dependent RNA helicase DDX19A OS=Homo sapiens OX=9606 GN=DDX19A PE=1 SV=1	23	1	4	1	12.28	1.232	0.3	0.966196	34.76	584868	720427		173219	387566		423191	572672
H0Y5B0	Band 4.1-like protein 2 (Fragment) OS=Homo sapiens OX=9606 GN=EPB41L2 PE=1 SV=1	10	2	7	1	15.29	1.103	0.14	0.995001	39.94	1.80693e+06	1.99257e+06		782768	818602	1.47972e+06	1.81008e+06
Q9BXC9	Bardet-Biedl syndrome 2 protein OS=Homo sapiens OX=9606 GN=BBS2 PE=1 SV=1	3	1	1	1	2.52	1.321	0.4	0.933795	59.06	576911	762063		222944			348581	777931
O00512	B-cell CLL/lymphoma 9 protein OS=Homo sapiens OX=9606 GN=BCL9 PE=1 SV=4	3	2	2	2	4.07	1.165	0.22	0.973493	69.11	328712	382997		127029		943231	258372	141521
C9JMD7	B-cell receptor-associated protein (Fragment) OS=Homo sapiens OX=9606 GN=BCAP31 PE=1 SV=1	11	1	1	1	2.28	1.021	0.03	0.974044	8.2	3.05031e+06	3.24233e+06	1.20539e+06	1.17877e+06	1.54257e+06	3.24233e+06	1.54311e+06	2.27397e+06
B7Z1N8	Bestrophin OS=Homo sapiens OX=9606 GN=BEST1 PE=1 SV=1	9	3	5	3	11.53	1.194	0.26	0.970913	42.35	282325	336966		109510	142847		301645	175768
H3BM39	Bifunctional peptidase and arginyl-hydroxylase JMJD5 (Fragment) OS=Homo sapiens OX=9606 GN=KDM8 PE=1 SV=1	12	1	2	1	3.01	1.227	0.29	0.968061	11.36	376561	461861	248570	145520	177626			319686
P22003	Bone morphogenetic protein 5 OS=Homo sapiens OX=9606 GN=BMP5 PE=1 SV=1	9	1	1	1	3.13	1.23	0.3	0.967466	0	3.18058e+06	3.91279e+06		1.22912e+06				2.70831e+06
Q9Y6D5	Brefeldin A-inhibited guanine nucleotide-exchange protein 2 OS=Homo sapiens OX=9606 GN=ARFGEF2 PE=1 SV=3	5	4	4	4	11.09	1.112	0.15	0.989954	74.81	1.45592e+06	1.80726e+06	314939	973990		970067	1.8235e+06	1.25093e+06
Q5TH69	Brefeldin A-inhibited guanine nucleotide-exchange protein 3 OS=Homo sapiens OX=9606 GN=ARFGEF3 PE=1 SV=3	2	3	16	3	42.58	1.21	0.28	0.970913	71.07	1.1768e+06	1.42415e+06	256181		1.02804e+06		1.14122e+06	829866
A3KN61	BRF1 protein OS=Homo sapiens OX=9606 GN=BRF1 PE=1 SV=1	17	1	1	1	2.97	1.447	0.53	0.876439	91.02	1.40522e+06	2.03352e+06	540455	543039	520094	3.66244e+06	1.37182e+06	543376
Q7L273	BTB/POZ domain-containing protein KCTD9 OS=Homo sapiens OX=9606 GN=KCTD9 PE=1 SV=1	8	1	1	1	2.56	1.464	0.55	0.866951	1.97	693462	1.01517e+06	256280	267985	652649	1.01517e+06
A0A7P0T8V8	C2 domain-containing protein 3 OS=Homo sapiens OX=9606 GN=C2CD3 PE=4 SV=1	4	4	4	3	9.53	1.247	0.32	0.962122	8.35	684667	853493		264586		902918	544254
B4E1Z4	C3/C5 convertase OS=Homo sapiens OX=9606 PE=1 SV=1	34	38	178	36	658.57	1.155	0.21	0.976694	43.14	1.23429e+08	1.43351e+08	4.62204e+07	4.92987e+07	4.86373e+07	2.27381e+08	9.67051e+07	8.31947e+07
Q6ZTQ4	Cadherin-related family member 3 OS=Homo sapiens OX=9606 GN=CDHR3 PE=1 SV=1	6	4	4	4	8.17	1.195	0.26	0.970913	13.84	367983	409786	153613	136337	186882		304254	257715
Q9P1Z2	Calcium-binding and coiled-coil domain-containing protein 1 OS=Homo sapiens OX=9606 GN=CALCOCO1 PE=1 SV=2	6	3	4	3	9.3	1.109	0.15	0.989954	27.47	738782	973738		229460	466823	1.90601e+06	465017	673992
Q96IY4	Carboxypeptidase B2 OS=Homo sapiens OX=9606 GN=CPB2 PE=1 SV=2	9	2	4	2	13.42	1.143	0.19	0.979814	43.13	301000	344044		113247	157012		172883	319697
P22792	Carboxypeptidase N subunit 2 OS=Homo sapiens OX=9606 GN=CPN2 PE=1 SV=3	25	8	21	8	72.27	1.265	0.34	0.962122	30.24	4.47413e+06	6.05186e+06	1.72907e+06	1.729e+06	2.24148e+06	2.14784e+06	4.42362e+06	4.18892e+06
O95971	CD160 antigen OS=Homo sapiens OX=9606 GN=CD160 PE=1 SV=1	19	1	1	1	3.06	1.277	0.35	0.962122	0	53890.4	68821.9			27368.4			47636.5
J3QQS7	CDK5 regulatory subunit-associated protein 3 OS=Homo sapiens OX=9606 GN=CDK5RAP3 PE=1 SV=1	40	1	1	1	2.65	1.195	0.26	0.970913	47.89	630492	726653	242974	220216	320197		349536	705382
J3KMY0	Cell division cycle-associated protein 3 OS=Homo sapiens OX=9606 GN=CDCA3 PE=1 SV=1	7	1	2	1	5.65	1.135	0.18	0.979814	20.42	1.96575e+06	2.26774e+06	710272	759655	1.13579e+06	2.53736e+06	1.01445e+06	1.56967e+06
Q7Z7A1	Centriolin OS=Homo sapiens OX=9606 GN=CNTRL PE=1 SV=2	4	6	7	6	16.77	1.304	0.38	0.939635	25.74	1.91679e+06	2.28769e+06	752668	740735	645460	2.62113e+06	1.54329e+06	1.42977e+06
Q9C0D2	Centrosomal protein of 295 kDa OS=Homo sapiens OX=9606 GN=CEP295 PE=1 SV=4	1	2	3	2	6	1.024	0.03	0.975799	87.26	416222	515043	155862	533665	112790		574891	215458
H0YIN6	Charged multivesicular body protein 4a OS=Homo sapiens OX=9606 GN=CHMP4A PE=1 SV=2	8	1	3	1	5.39	1.145	0.2	0.979814	58.03	683230	876804	255058	332429	346980	1.34358e+06	386005
Q8TD26	Chromodomain-helicase-DNA-binding protein 6 OS=Homo sapiens OX=9606 GN=CHD6 PE=1 SV=4	4	5	6	5	14.66	1.042	0.06	0.979814	5.37	3.21892e+06	3.28528e+06	1.20539e+06	1.17877e+06	1.82362e+06	9.0602e+06	1.78124e+06	2.27397e+06
Q9P2D1	Chromodomain-helicase-DNA-binding protein 7 OS=Homo sapiens OX=9606 GN=CHD7 PE=1 SV=3	2	4	7	4	17.44	1.441	0.53	0.881581	25.17	1.12484e+06	1.51913e+06	349712	672483	571253	2.52935e+06	1.02481e+06	931373
Q8IYW2	Cilia- and flagella-associated protein 46 OS=Homo sapiens OX=9606 GN=CFAP46 PE=2 SV=3	4	5	5	5	12.44	1.008	0.01	0.970913	24.91	1.61591e+06	1.86105e+06	717044	624458	298468	2.03315e+06	686994	1.28816e+06
Q6ZU64	Cilia- and flagella-associated protein 65 OS=Homo sapiens OX=9606 GN=CFAP65 PE=1 SV=2	3	3	4	3	9.76	1.212	0.28	0.970913	16.71	598474	891663	136293	231277	576421		434057	855296
Q5T0N1	Cilia- and flagella-associated protein 70 OS=Homo sapiens OX=9606 GN=CFAP70 PE=2 SV=3	2	2	2	2	4.3	1.215	0.28	0.970913	19.59	2.61876e+06	3.18129e+06	1.34534e+06	986338	1.32995e+06	4941085	2.14612e+06	2.05976e+06
A0A494BZW6	Ciliogenesis and planar polarity effector 1 OS=Homo sapiens OX=9606 GN=CPLANE1 PE=1 SV=2	1	3	3	3	6.91	1.389	0.47	0.906773	69.77	383627	560167	197326	148251	156696	960918	220292
J3KSM1	CKLF-like MARVEL transmembrane domain-containing protein 3 OS=Homo sapiens OX=9606 GN=CMTM3 PE=4 SV=1	10	1	1	1	1.56	1.018	0.03	0.973493	15.79	438433	446182		190264	198278	486801	275882
C9J286	Cleavage and polyadenylation-specificity factor subunit 7 (Fragment) OS=Homo sapiens OX=9606 GN=CPSF7 PE=1 SV=8	8	1	1	1	2.1	1.439	0.52	0.881581	7.53	751883	1.04692e+06	269981	320025	381846	1.04692e+06	844514	717903
K7EQQ1	Cleft lip and palate transmembrane protein 1 (Fragment) OS=Homo sapiens OX=9606 GN=CLPTM1 PE=1 SV=1	24	2	3	2	7.34	1.215	0.28	0.970913	19.59	2.61876e+06	3.18129e+06	1.34534e+06	986338	1.32995e+06	4941085	2.14612e+06	2.05976e+06
P00740	Coagulation factor IX OS=Homo sapiens OX=9606 GN=F9 PE=1 SV=2	4	1	2	1	7.07	1.199	0.26	0.970913	11.67	129156	154860	44495.7	54251.9			110793	101072
P00748	Coagulation factor XII OS=Homo sapiens OX=9606 GN=F12 PE=1 SV=3	17	7	18	7	67.23	1.335	0.42	0.933795	34.33	9.56439e+06	1.22945e+07	3.6475e+06	3.69611e+06	3.52595e+06	22652984	8.29394e+06	7.1433e+06
P05160	Coagulation factor XIII B chain OS=Homo sapiens OX=9606 GN=F13B PE=1 SV=3	11	4	10	4	38.54	1.266	0.34	0.962122	30.52	1.45071e+06	1.52497e+06	604030	560617	523791	3.3073e+06	1.02875e+06	881063
H0Y7V5	Coiled-coil domain-containing protein 186 (Fragment) OS=Homo sapiens OX=9606 GN=CCDC186 PE=1 SV=1	3	1	2	1	5.41	1.042	0.06	0.979814	32.73	1.46939e+06	1.40918e+06	388990	567836	893833		749526	1.23712e+06
Q8NA47	Coiled-coil domain-containing protein 63 OS=Homo sapiens OX=9606 GN=CCDC63 PE=2 SV=1	3	1	1	1	2.06	1.114	0.16	0.989954	8.74	403403	449222	142423	165349			303048
Q96M83	Coiled-coil domain-containing protein 7 OS=Homo sapiens OX=9606 GN=CCDC7 PE=1 SV=3	6	4	5	4	12.59	1.28	0.36	0.959181	24.39	373131	985820	627919		42167.2	1.75445e+06	665039	85799.9
Q6ZRK6	Coiled-coil domain-containing protein 73 OS=Homo sapiens OX=9606 GN=CCDC73 PE=2 SV=2	8	5	5	5	11.24	1.262	0.34	0.962122	20.96	978311	1.23437e+06	366348	290698	578627	1.23437e+06	645646	890396
A0A7P0T8E7	Coiled-coil domain-containing protein 82 OS=Homo sapiens OX=9606 GN=CCDC82 PE=4 SV=1	10	2	2	2	5.94	1.138	0.19	0.979814	50.89	681509	700701	206832	263366	348431	1.01587e+06	326044
P12107	Collagen alpha-1(XI) chain OS=Homo sapiens OX=9606 GN=COL11A1 PE=1 SV=4	11	9	11	9	25.38	1.39	0.48	0.906071	101.72	744422	576444	356610	45699.1	378057	576444	219194	916467
A0A087X0K0	Collagen alpha-1(XV) chain OS=Homo sapiens OX=9606 GN=COL15A1 PE=1 SV=1	7	4	4	4	9.67	1.253	0.33	0.962122	38.6	862811	1.21689e+06	263488	408861		1.21689e+06	975026	524440
P02746	Complement C1q subcomponent subunit B OS=Homo sapiens OX=9606 GN=C1QB PE=1 SV=3	49	8	23	8	84.16	1.003	0	0.970913	37.18	8.78941e+06	9.27545e+06	4.2109e+06	3.39662e+06	3.7832e+06	7601814	6.25727e+06	6.57867e+06
P02747	Complement C1q subcomponent subunit C OS=Homo sapiens OX=9606 GN=C1QC PE=1 SV=3	32	5	15	5	48.56	1.006	0.01	0.970913	47.9	5.7822e+06	5.74988e+06	2.33484e+06	2.2345e+06	2.3753e+06	8211638	3796491	3.9799e+06
Q9BXJ2	Complement C1q tumor necrosis factor-related protein 7 OS=Homo sapiens OX=9606 GN=C1QTNF7 PE=2 SV=1	13	2	2	2	5.28	1.373	0.46	0.915077	79.28	577502	792638			293286	1.3227e+06		328776
P0C0L4	Complement C4-A OS=Homo sapiens OX=9606 GN=C4A PE=1 SV=2	60	73	491	1	1965.59	1.393	0.48	0.904581	12.99	631658	879702	259242	244101	286726		593451
P01031	Complement C5 OS=Homo sapiens OX=9606 GN=C5 PE=1 SV=4	22	19	59	19	215.71	1.162	0.22	0.973493	41.04	1.0874e+07	1.16333e+07	4.07198e+06	4.65577e+06	4.78089e+06	6.25066e+06	8.23862e+06	8.05222e+06
P13671	Complement component C6 OS=Homo sapiens OX=9606 GN=C6 PE=1 SV=3	25	12	37	12	151.21	1.012	0.02	0.970913	39.78	1.20127e+07	1.2537e+07	5.48196e+06	4.64226e+06	4.14661e+06	2.30332e+07	8.45756e+06	8.33204e+06
P10643	Complement component C7 OS=Homo sapiens OX=9606 GN=C7 PE=1 SV=2	24	10	31	10	129.06	1.257	0.33	0.962122	45.51	6.0419e+06	5.47916e+06	2.37355e+06	2.33486e+06	2.02435e+06	8.0751e+06	3.69627e+06	3.64552e+06
P07357	Complement component C8 alpha chain OS=Homo sapiens OX=9606 GN=C8A PE=1 SV=2	28	10	27	10	114.79	1.071	0.1	0.992887	29.18	4.63349e+06	8.04363e+06	1.7351e+06	2.85724e+06	1.98183e+06	8.55237e+06	5.42628e+06	4.37308e+06
P07358	Complement component C8 beta chain OS=Homo sapiens OX=9606 GN=C8B PE=1 SV=3	36	9	22	9	86.95	1.219	0.29	0.970913	41.68	5.56863e+06	5.43719e+06	2.46125e+06	2.15197e+06	2.03561e+06	5.26344e+06	3.66796e+06	3.85527e+06
P07360	Complement component C8 gamma chain OS=Homo sapiens OX=9606 GN=C8G PE=1 SV=3	45	5	18	5	71.08	1.155	0.21	0.976694	27.18	6.35385e+06	6.37871e+06	2.37933e+06	2.68073e+06	2.84056e+06	5.92232e+06	4.96789e+06	4.41515e+06
P02748	Complement component C9 OS=Homo sapiens OX=9606 GN=C9 PE=1 SV=2	36	18	54	18	205.18	1.1	0.14	0.995677	44.93	2.02612e+07	2.109e+07	8.25076e+06	7.82985e+06	6.65913e+06	27903871	1.32835e+07	1.45979e+07
P05156	Complement factor I OS=Homo sapiens OX=9606 GN=CFI PE=1 SV=2	29	12	44	12	174.24	1.119	0.16	0.989954	44.64	1.33095e+07	1.21071e+07	4.98401e+06	6.0232e+06	5.46389e+06	2.85264e+07	7.86336e+06	8.38014e+06
B4DPQ0	Complement subcomponent C1r OS=Homo sapiens OX=9606 GN=C1R PE=1 SV=1	35	15	47	15	183.24	1.039	0.06	0.979814	33.01	1.41103e+07	1.49105e+07	6.49793e+06	5.45286e+06	5.55348e+06	1.7992e+07	9.91089e+06	1.03206e+07
D6RI11	Complexin-1 OS=Homo sapiens OX=9606 GN=CPLX1 PE=1 SV=1	23	2	2	2	4.46	1.245	0.32	0.962122	9.75	1.52901e+06	1.89447e+06	572567	684940	731116	2.35238e+06	1.27802e+06	1.2409e+06
B4DXN4	Connector enhancer of kinase suppressor of ras 1 OS=Homo sapiens OX=9606 GN=CNKSR1 PE=1 SV=1	5	2	6	2	13.43	1.127	0.17	0.985474	25.38	2.67661e+06	3.01679e+06	980261	1.03436e+06	2.33866e+06	2.73597e+06	2.03514e+06	4.20748e+06
Q9BR76	Coronin-1B OS=Homo sapiens OX=9606 GN=CORO1B PE=1 SV=1	4	2	2	2	3.71	1.191	0.25	0.970913	51.65	2.25459e+06	2.79591e+06	792479	988992	1.145e+06	4647719	1.88614e+06	1.25525e+06
Q6NSJ8	CSF2RB protein OS=Homo sapiens OX=9606 GN=CSF2RB PE=1 SV=1	2	1	1	1	2.09	1.061	0.09	0.989954	16.46	1.98155e+06	1.98632e+06	559413	768649	1.00634e+06		1.26339e+06	1.45823e+06
B4DXR6	Cyclin N-terminal domain containing, isoform CRA_b OS=Homo sapiens OX=9606 GN=CNTD1 PE=2 SV=1	6	2	2	2	4.83	1.194	0.26	0.970913	72.81	2.83771e+06	3.38697e+06	606263	1.11871e+06	1.44114e+06	983430	2434781	2.34436e+06
O75891	Cytosolic 10-formyltetrahydrofolate dehydrogenase OS=Homo sapiens OX=9606 GN=ALDH1L1 PE=1 SV=2	8	3	3	3	7.53	1.434	0.52	0.882316	13.71	389329	558184	132935	165005				386358
Q3MJ16	Cytosolic phospholipase A2 epsilon OS=Homo sapiens OX=9606 GN=PLA2G4E PE=1 SV=4	3	1	1	1	2.74	1.138	0.19	0.979814	50.89	681509	700701	206832	263366	348431	1.01587e+06	326044
M0R1B4	Cytosolic phospholipase A2 gamma (Fragment) OS=Homo sapiens OX=9606 GN=PLA2G4C PE=4 SV=1	91	1	1	1	3	1.25	0.32	0.962122	3.28	1.67852e+06	2.09742e+06	628554			2.09742e+06	432512	1.48385e+06
Q9UI36	Dachshund homolog 1 OS=Homo sapiens OX=9606 GN=DACH1 PE=1 SV=4	6	2	2	2	4.9	1.323	0.4	0.933795	9.21	274036	362432	96760.6	112311			228924	267932
Q5SW24	Dapper homolog 2 OS=Homo sapiens OX=9606 GN=DACT2 PE=1 SV=1	4	2	2	2	4.34	1.069	0.1	0.990922	18.87	805275	809199	301551	312274	360144		624791	489372
A0A096LNH6	Dedicator of cytokinesis protein 1 OS=Homo sapiens OX=9606 GN=DOCK1 PE=1 SV=1	3	3	5	3	12.3	1.24	0.31	0.96324	10.26	5.04948e+06	6260983	1.89088e+06	2367458	2398426	6260983	4.40363e+06	4261450
E9PJP0	DENN domain-containing protein 2B (Fragment) OS=Homo sapiens OX=9606 GN=DENND2B PE=1 SV=1	21	1	1	1	2.09	1.359	0.44	0.9233	0	765287	1.04017e+06	286577			1.04017e+06
E9PF32	DENN domain-containing protein 3 OS=Homo sapiens OX=9606 GN=DENND3 PE=1 SV=1	1	1	3	1	5.02	1.082	0.11	0.997615	41.83	952974	978515	305524	387141	483971	1.31191e+06	492358
P15924	Desmoplakin OS=Homo sapiens OX=9606 GN=DSP PE=1 SV=3	3	5	5	5	11.25	1.128	0.17	0.984301	14.24	2.55331e+06	2738365	921593	1.0237e+06		2738365	1.9546e+06	1.2482e+06
Q7L190	Developmental pluripotency-associated protein 4 OS=Homo sapiens OX=9606 GN=DPPA4 PE=1 SV=2	7	1	1	1	2.23	1.099	0.14	0.995677	63.49	1.23443e+07	1.35663e+07	5074796	3.34e+06	6269090	7.99333e+06	16808992	9390176
H0Y8Q7	Diacylglycerol kinase theta (Fragment) OS=Homo sapiens OX=9606 GN=DGKQ PE=1 SV=1	20	1	1	1	3.04	1.186	0.25	0.970913	11.29	823816	976939			418378		711149	626668
A0A1C7CYX9	Dihydropyrimidinase-related protein 2 OS=Homo sapiens OX=9606 GN=DPYSL2 PE=1 SV=1	3	3	4	3	7.68	1.466	0.55	0.865367	23.13	1.62225e+06	2.37751e+06	569537	754544	823867	3308044	1.35627e+06	1645644
A0A0G2JPE0	Disks large-associated protein 2 OS=Homo sapiens OX=9606 GN=DLGAP2 PE=1 SV=1	5	2	2	2	5.81	1.177	0.24	0.970913	26.21	911072	1.07251e+06	406765		388076			742357
A0A2R8Y685	DNA helicase OS=Homo sapiens OX=9606 GN=CHD4 PE=1 SV=1	3	3	3	3	6.4	1.004	0.01	0.970913	0	627808	385176	252316	242613	194885			266608
Q92547	DNA topoisomerase 2-binding protein 1 OS=Homo sapiens OX=9606 GN=TOPBP1 PE=1 SV=3	1	2	3	2	6.03	1.203	0.27	0.970913	40.86	1.08334e+06	1.36116e+06	209404	418652	667712	1.36116e+06	845435	1.09675e+06
P27695	DNA-(apurinic or apyrimidinic site) endonuclease OS=Homo sapiens OX=9606 GN=APEX1 PE=1 SV=2	5	1	1	1	2.33	1.185	0.24	0.970913	22.15	769512	911742	213212	349600	390799			631080
P78527	DNA-dependent protein kinase catalytic subunit OS=Homo sapiens OX=9606 GN=PRKDC PE=1 SV=3	1	2	3	2	7.46	1.005	0.01	0.970913	31.88	982290	986864	367838	268099	637013	1.05715e+06		637665
H8Y6P7	DNA-directed RNA polymerase II subunit GRINL1A OS=Homo sapiens OX=9606 GN=GCOM1 PE=2 SV=1	4	2	2	2	4.92	1.371	0.45	0.915299	57.59	2.03983e+06	2.79591e+06	760539	925825	1.03593e+06	4647719	1.88614e+06	1.18351e+06
Q9NW08	DNA-directed RNA polymerase III subunit RPC2 OS=Homo sapiens OX=9606 GN=POLR3B PE=1 SV=2	2	2	2	2	4.29	1.242	0.31	0.96324	47.17	449286	545318			228171	763064	367875	282405
B9ZVN9	DNA-directed RNA polymerase subunit OS=Homo sapiens OX=9606 GN=POLR1A PE=1 SV=1	4	4	4	4	8.29	1.24	0.31	0.96324	56.19	244289	302881			124063	417663	204325	105762
O75953	DnaJ homolog subfamily B member 5 OS=Homo sapiens OX=9606 GN=DNAJB5 PE=1 SV=1	5	2	2	2	3.42	1.242	0.31	0.96324	47.17	449286	557969			228171	763064		282405
O60216	Double-strand-break repair protein rad21 homolog OS=Homo sapiens OX=9606 GN=RAD21 PE=1 SV=2	3	2	3	2	6.02	1.323	0.4	0.933795	9.21	274036	362432	96760.6	112311			228924	267932
A0A3B3IRQ9	Double-stranded RNA-specific adenosine deaminase (Fragment) OS=Homo sapiens OX=9606 GN=ADAR PE=1 SV=1	1	1	1	1	1.71	1.068	0.09	0.989954	7.02	497476	531087		192247		656582	358274	350205
A0A0U1RQX8	E3 ubiquitin-protein ligase CBL OS=Homo sapiens OX=9606 GN=CBL PE=1 SV=1	3	1	14	1	34.69	1.197	0.26	0.970913	23.05	1.65007e+07	2.06821e+07	5394073	6.37662e+06	1.0257e+07	2.41685e+07	1.39522e+07	1.15425e+07
Q86Y13	E3 ubiquitin-protein ligase DZIP3 OS=Homo sapiens OX=9606 GN=DZIP3 PE=1 SV=2	3	2	2	2	4.4	1.257	0.33	0.962122	16.62	531016	667339	136293	231277	269678		434057	479080
A0A1W2PNZ8	E3 ubiquitin-protein ligase Itchy homolog (Fragment) OS=Homo sapiens OX=9606 GN=ITCH PE=1 SV=1	46	1	1	1	3	1.43	0.52	0.885399	31.94	514568	667979	209789	150569	261325		356217	584889
A0A0C4DFT8	E3 ubiquitin-protein ligase Jade-2 OS=Homo sapiens OX=9606 GN=JADE2 PE=1 SV=1	5	3	4	3	8.04	1.255	0.33	0.962122	49.86	1.48992e+07	1.87003e+07	5.57929e+06	5914797	5983286	41590164	12615350	8590754
Q6Q0C0	E3 ubiquitin-protein ligase TRAF7 OS=Homo sapiens OX=9606 GN=TRAF7 PE=1 SV=1	5	2	2	2	4.72	1.231	0.3	0.966677	42.3	6.05556e+06	6.53008e+06	2.40526e+06	2.34014e+06	2.22464e+06	8994881	3.1981e+06
P57679	Ellis-van Creveld syndrome protein OS=Homo sapiens OX=9606 GN=EVC PE=2 SV=1	3	3	3	3	5.7	1.264	0.34	0.962122	94.31	85837.8	720218	552873	33171.6	24967.4		442350	547552
Q96DN0	Endoplasmic reticulum resident protein 27 OS=Homo sapiens OX=9606 GN=ERP27 PE=1 SV=1	3	1	1	1	1.51	1.28	0.36	0.959644	22.41	263798	337640		101943			195934	271683
C9JFX5	Ephrin type-A receptor 4 (Fragment) OS=Homo sapiens OX=9606 GN=EPHA4 PE=1 SV=1	11	1	4	1	9.22	1	0	0.970913	49.15	1.25651e+06	1.25668e+06	470524	449290	908752	777300	847764	1322516
P29322	Ephrin type-A receptor 8 OS=Homo sapiens OX=9606 GN=EPHA8 PE=1 SV=2	6	4	5	4	11.2	1.402	0.49	0.895067	49.78	563793	952980	211124	331471	273373	1432899	427564
P54760	Ephrin type-B receptor 4 OS=Homo sapiens OX=9606 GN=EPHB4 PE=1 SV=2	5	2	2	2	5.21	1.203	0.27	0.970913	10.12	751565	863715	281438	252654	382287		610230	570834
D6RF39	Epsin-3 (Fragment) OS=Homo sapiens OX=9606 GN=EPN3 PE=4 SV=1	100	1	1	1	2.23	1.103	0.14	0.995001	2.79	187406	206667		73796.4	93402.1			143049
Q9NQT5	Exosome complex component RRP40 OS=Homo sapiens OX=9606 GN=EXOSC3 PE=1 SV=3	14	1	1	1	2.91	1.02	0.03	0.973766	33.59	21166.4	21595.9		8179.66			18238.6	11940.3
A0A2R8YFA9	F-actin monooxygenase OS=Homo sapiens OX=9606 GN=MICAL2 PE=1 SV=1	4	3	7	3	7.07	1.001	0	0.970913	71.63	2.79921e+06	2.86265e+06	789434	1.08174e+06	1.52833e+06	1.44538e+06	1.93116e+06	2.31818e+06
O94868	F-BAR and double SH3 domains protein 2 OS=Homo sapiens OX=9606 GN=FCHSD2 PE=1 SV=3	7	3	9	3	25.52	1.234	0.3	0.963697	91.69	1.56322e+06	2.13412e+06	558275	799505	793886	4.17103e+06	1.3434e+06	1.47718e+06
E5RGC1	F-box/WD repeat-containing protein 11 OS=Homo sapiens OX=9606 GN=FBXW11 PE=1 SV=9	5	2	2	2	4.21	1.179	0.24	0.970913	20.65	993384	1171645	330818	383888	625156	1171645	979503	698048
Q68DX3	FERM and PDZ domain-containing protein 2 OS=Homo sapiens OX=9606 GN=FRMPD2 PE=1 SV=3	3	3	3	3	7.88	1.335	0.42	0.933795	81.23	1.37441e+06	1.83503e+06	514674	326020	1.13704e+06		693655	2.26676e+06
Q8N612	FHF complex subunit HOOK interacting protein 1B OS=Homo sapiens OX=9606 GN=FHIP1B PE=1 SV=3	3	2	2	2	4.38	1.236	0.31	0.96324	28.2	238009	294287		95464.7	116458	1.07098e+06	198528	164834
P02675	Fibrinogen beta chain OS=Homo sapiens OX=9606 GN=FGB PE=1 SV=2	5	1	1	1	2.51	1.211	0.28	0.970913	31.82	484290	586259	220151	154168			511721	313624
P02751	Fibronectin OS=Homo sapiens OX=9606 GN=FN1 PE=1 SV=5	2	4	10	4	36.26	1.057	0.08	0.989486	29.06	622632	614427	255340	240613	186361	1.04169e+06	414496	411222
Q5CZC0	Fibrous sheath-interacting protein 2 OS=Homo sapiens OX=9606 GN=FSIP2 PE=2 SV=4	2	7	7	7	15.29	1.219	0.29	0.970913	44.15	1.53841e+06	1.04948e+06	576087	475460	815630	1.33702e+06	707987	528576
P23142	Fibulin-1 OS=Homo sapiens OX=9606 GN=FBLN1 PE=1 SV=4	7	3	5	3	13.48	1.408	0.49	0.891004	22.21	71326.3	73914.1	26709.6	29206.3	26058.1	58283.2	70159.4	51161.1
Q14315	Filamin-C OS=Homo sapiens OX=9606 GN=FLNC PE=1 SV=3	2	3	3	3	6.63	1.215	0.28	0.970913	19.59	2.61876e+06	3.18129e+06	1.34534e+06	986338	1.32995e+06	4941085	2.14612e+06	2.05976e+06
Q13643	Four and a half LIM domains protein 3 OS=Homo sapiens OX=9606 GN=FHL3 PE=1 SV=4	3	1	1	1	1.56	1.339	0.42	0.933795	0	277045	370845	103745					256688
Q5SZK8	FRAS1-related extracellular matrix protein 2 OS=Homo sapiens OX=9606 GN=FREM2 PE=1 SV=2	4	6	6	6	14.01	1.257	0.33	0.962122	16.62	531016	667339	136293	231277	269678		434057	479080
J3QSC5	Galectin-9B OS=Homo sapiens OX=9606 GN=LGALS9B PE=4 SV=1	71	1	1	1	2.75	1.468	0.55	0.865367	49.56	1.00125e+06	1.27069e+06	518264	386927	338498	2.55138e+06	659957	879531
H7C0Q7	Gamma-secretase-activating protein (Fragment) OS=Homo sapiens OX=9606 GN=GSAP PE=1 SV=1	24	2	2	1	4.8	1.171	0.23	0.970913	0	1.70819e+06	2.00064e+06			867512		1.34964e+06
A0A2R8YEI8	GATOR complex protein DEPDC5 (Fragment) OS=Homo sapiens OX=9606 GN=DEPDC5 PE=4 SV=1	48	1	2	1	5.27	1.249	0.32	0.962122	94.24	484409	605196	767018	187197	147250	605196	251207	645399
P06396	Gelsolin OS=Homo sapiens OX=9606 GN=GSN PE=1 SV=1	56	22	96	22	396.82	1.122	0.17	0.989486	35.04	5.45061e+07	5.33965e+07	2.04109e+07	2.18992e+07	2.2133e+07	7.28568e+07	3.60215e+07	3.53957e+07
D6REA0	Glutamyl-tRNA(Gln) amidotransferase subunit B, mitochondrial OS=Homo sapiens OX=9606 GN=GATB PE=1 SV=1	3	1	1	1	2.04	1.383	0.47	0.911803	38.85	707010	978059		273220			509196	877219
P23378	Glycine dehydrogenase (decarboxylating), mitochondrial OS=Homo sapiens OX=9606 GN=GLDC PE=1 SV=2	3	2	2	2	4.81	1.195	0.26	0.970913	0	1.18256e+06	1.41358e+06			600566		953606
Q08378	Golgin subfamily A member 3 OS=Homo sapiens OX=9606 GN=GOLGA3 PE=1 SV=2	4	3	4	3	10.18	1.119	0.16	0.989954	51.98	1.19178e+06	1.03523e+06	199577	460556	706890	1.24972e+06	591374	716554
A0A087X0T7	Golgin subfamily A member 6-like protein 10 OS=Homo sapiens OX=9606 GN=GOLGA6L10 PE=3 SV=2	11	3	26	3	66.15	1.447	0.53	0.876439	36.1	1.6893e+07	2.30423e+07	5.0846e+06	8.6765e+06	8.57918e+06	2.94569e+07	1.26341e+07	1.59492e+07
Q92643	GPI-anchor transamidase OS=Homo sapiens OX=9606 GN=PIGK PE=1 SV=2	11	2	2	2	4.67	1.009	0.01	0.970913	25.1	566065	571330		210698	298468	940880	385423	328266
Q5VVW2	GTPase-activating Rap/Ran-GAP domain-like protein 3 OS=Homo sapiens OX=9606 GN=GARNL3 PE=2 SV=2	2	1	4	1	9.54	1.145	0.19	0.979814	6.22	1.79217e+06	2.05148e+06			910160		1.32713e+06	1.48076e+06
P00738	Haptoglobin OS=Homo sapiens OX=9606 GN=HP PE=1 SV=1	74	38	801	26	2732.66	1.148	0.2	0.979814	44.25	2.13802e+09	2.68161e+09	8.00625e+08	1.04411e+09	9.23795e+08	3.1088e+09	1.80903e+09	1.33401e+09
P00739	Haptoglobin-related protein OS=Homo sapiens OX=9606 GN=HPR PE=2 SV=2	66	20	196	8	689.78	1.312	0.39	0.936048	47.53	2.36674e+07	3.29079e+07	8.86272e+06	1.0596e+07	1.08576e+07	3.74102e+07	2.21999e+07	1.90394e+07
A0A1W2PP81	HCG1809904 OS=Homo sapiens OX=9606 GN=TAF11L7 PE=3 SV=1	14	1	2	1	6.08	1.326	0.41	0.933795	0	90082.3	119447			45748.6			82677.8
H0Y8K0	Heat shock 70kDa protein 9B (Mortalin-2), isoform CRA_a OS=Homo sapiens OX=9606 GN=HSPA9 PE=1 SV=2	7	2	2	2	4.59	1.114	0.16	0.989954	2.6	1.06543e+06	1.18733e+06		411731		1.20814e+06	800981	420764
E9PI65	Heat shock cognate 71 kDa protein (Fragment) OS=Homo sapiens OX=9606 GN=HSPA8 PE=1 SV=1	27	2	2	2	6.1	1.106	0.14	0.992887	0.28	544458	602014		210802	275981			416697
E9PMQ6	Heat shock factor protein 1 OS=Homo sapiens OX=9606 GN=HSF1 PE=1 SV=2	6	2	2	2	4.44	1.006	0.01	0.970913	23.07	615142	870250	230352	272836	306780	772924	661000
Q9Y4B4	Helicase ARIP4 OS=Homo sapiens OX=9606 GN=RAD54L2 PE=1 SV=4	3	3	3	3	7.29	1.318	0.4	0.933795	66.28	501015	1.18862e+06	192643	193615	225536	1.18862e+06	781133	1.47199e+06
Q9UBK5	Hematopoietic cell signal transducer OS=Homo sapiens OX=9606 GN=HCST PE=1 SV=1	18	2	3	2	7.06	1.436	0.52	0.881936	19.91	6.69752e+06	9.6199e+06	2.25356e+06	2.58822e+06	3.79377e+06	13658734	5618341	6658606
P69905	Hemoglobin subunit alpha OS=Homo sapiens OX=9606 GN=HBA1 PE=1 SV=2	53	6	43	6	141.28	1.176	0.23	0.970913	40.73	3.27952e+07	4.61787e+07	1.22808e+07	1.50238e+07	1.53017e+07	6.6585e+07	3.11524e+07	2.40974e+07
P68871	Hemoglobin subunit beta OS=Homo sapiens OX=9606 GN=HBB PE=1 SV=2	79	11	53	11	189.69	1.189	0.25	0.970913	27.1	5.32147e+07	6.43887e+07	1.99273e+07	2.29673e+07	24007395	9.07042e+07	4.3437e+07	42663179
P02790	Hemopexin OS=Homo sapiens OX=9606 GN=HPX PE=1 SV=2	60	21	148	21	573.93	1.239	0.31	0.96324	49.42	1.44434e+08	1.36234e+08	4.65452e+07	5.58156e+07	9.43191e+07	8.10663e+07	9.19041e+07	1.53862e+08
Q16534	Hepatic leukemia factor OS=Homo sapiens OX=9606 GN=HLF PE=1 SV=1	4	1	2	1	5.3	1.347	0.43	0.933795	52.5	437792	589721			222334	416780	562906
O76083	High affinity cGMP-specific 3',5'-cyclic phosphodiesterase 9A OS=Homo sapiens OX=9606 GN=PDE9A PE=1 SV=1	3	2	2	2	3.52	1.068	0.09	0.989954	80.39	777836	830738		300591		3.08969e+06	560420	263235
P04196	Histidine-rich glycoprotein OS=Homo sapiens OX=9606 GN=HRG PE=1 SV=1	26	11	53	11	180.38	1.027	0.04	0.978468	38.38	2.60473e+07	2.76579e+07	1.04356e+07	9.87359e+06	1.32282e+07	3.26487e+07	1.86582e+07	1.65603e+07
O14686	Histone-lysine N-methyltransferase 2D OS=Homo sapiens OX=9606 GN=KMT2D PE=1 SV=2	2	3	4	3	11.32	1.047	0.07	0.982281	57.09	1.1384e+06	982904	287209	538558	578142	1.22485e+06	663072	334752
Q92800	Histone-lysine N-methyltransferase EZH1 OS=Homo sapiens OX=9606 GN=EZH1 PE=1 SV=2	4	1	1	1	2.96	1.237	0.31	0.96324	21.3	924780	1.04016e+06	418299	284119	469653	1.38183e+06	671031	719970
J3KMZ0	Homeobox protein Hox-C11 OS=Homo sapiens OX=9606 GN=HOXC11 PE=1 SV=1	18	2	2	2	5.69	1.483	0.57	0.857343	73.8	52688.4	860298	14668.3	20361.1	47259.9	860298	1.3853e+06	110736
P57058	Hormonally up-regulated neu tumor-associated kinase OS=Homo sapiens OX=9606 GN=HUNK PE=1 SV=1	6	2	2	2	4.69	1.259	0.33	0.962122	15.48	396995	904971		170271	181658	1.63813e+06	337265
Q9Y5Z7	Host cell factor 2 OS=Homo sapiens OX=9606 GN=HCFC2 PE=1 SV=1	8	3	3	3	7.61	1.215	0.28	0.970913	19.59	2.61876e+06	3.64397e+06	1.34534e+06	986338	1.32995e+06	8.18802e+06	2.45824e+06	2.36139e+06
O75146	Huntingtin-interacting protein 1-related protein OS=Homo sapiens OX=9606 GN=HIP1R PE=1 SV=2	4	2	2	2	5.06	1.102	0.14	0.995245	32.54	605651	624127		265139	271517	2.49598e+06	421039	385249
Q14520	Hyaluronan-binding protein 2 OS=Homo sapiens OX=9606 GN=HABP2 PE=1 SV=1	3	1	4	1	17.17	1.166	0.22	0.972734	43.04	645428	752790	217666	276954		1.16329e+06	507836	367783
Q4G0P3	Hydrocephalus-inducing protein homolog OS=Homo sapiens OX=9606 GN=HYDIN PE=1 SV=3	2	4	9	4	22.4	1.042	0.06	0.979814	36.51	343575	357840	128659	87627.5	232653		266883	224037
P01876	Immunoglobulin heavy constant alpha 1 OS=Homo sapiens OX=9606 GN=IGHA1 PE=1 SV=2	70	22	656	9	2651.88	1.227	0.3	0.968061	38.97	7.78468e+08	9.5743e+08	2.67182e+08	3.8642e+08	3.95348e+08	1.63405e+09	6.45888e+08	5.48351e+08
A0A0G2JMB2	Immunoglobulin heavy constant alpha 2 (Fragment) OS=Homo sapiens OX=9606 GN=IGHA2 PE=1 SV=1	65	18	392	1	1527.49	1.366	0.45	0.917427	29.23	3.15696e+07	4.35409e+07	9.61171e+06	1.41599e+07	16032743	5.25056e+07	2.93729e+07	2.82276e+07
A0A286YEY4	Immunoglobulin heavy constant gamma 2 (Fragment) OS=Homo sapiens OX=9606 GN=IGHG2 PE=1 SV=1	52	17	394	8	1515.99	1.121	0.16	0.989486	37.31	2.62227e+08	2.7804e+08	8.60851e+07	1.01336e+08	1.52067e+08	1.82652e+08	1.87567e+08	2.23507e+08
A0A4W9A917	Immunoglobulin heavy constant gamma 3 (Fragment) OS=Homo sapiens OX=9606 GN=IGHG3 PE=1 SV=1	46	18	274	8	898.34	1.088	0.12	1	49.58	4.64737e+08	4.02198e+08	1.36203e+08	1.79595e+08	2.70963e+08	2.46107e+08	2.71325e+08	3.46189e+08
A0A286YFJ8	Immunoglobulin heavy constant gamma 4 (Fragment) OS=Homo sapiens OX=9606 GN=IGHG4 PE=1 SV=1	52	13	199	6	663.76	1.102	0.14	0.995249	46.2	3.41768e+07	3.06029e+07	9.69003e+06	1.32074e+07	2.09935e+07	2.25328e+07	2.06449e+07	3.02801e+07
P01871	Immunoglobulin heavy constant mu OS=Homo sapiens OX=9606 GN=IGHM PE=1 SV=4	65	25	211	25	779.88	1.248	0.32	0.962122	54.64	1.55145e+08	2.03881e+08	5.72616e+07	7.35824e+07	7.87909e+07	2.03881e+08	1.53054e+08	1.24583e+08
A0A075B7D0	Immunoglobulin heavy variable 1/OR15-1 (non-functional) (Fragment) OS=Homo sapiens OX=9606 GN=IGHV1OR15-1 PE=1 SV=1	10	1	5	1	12.54	1.311	0.39	0.936048	21.37	1.67104e+06	2.19023e+06	625753	638618	876773	1.66688e+06	1.47754e+06	1.73453e+06
A0A0J9YVU5	Immunoglobulin heavy variable 2-70 (Fragment) OS=Homo sapiens OX=9606 GN=IGHV2-70 PE=1 SV=1	6	1	2	1	4.46	1.27	0.34	0.962122	37.53	778868	989135	198803	300989	568949		588708	776022
P0DP02	Immunoglobulin heavy variable 3-30-3 OS=Homo sapiens OX=9606 GN=IGHV3-30-3 PE=3 SV=1	29	3	8	2	24.88	1.133	0.18	0.979814	36.71	5.54734e+06	6.56203e+06	2.07731e+06	2.00621e+06	4131791		3.47383e+06	5.78803e+06
P0DP04	Immunoglobulin heavy variable 3-43D OS=Homo sapiens OX=9606 GN=IGHV3-43D PE=3 SV=1	25	2	3	2	10.81	1.153	0.21	0.978232	22.75	5.33365e+06	4.99584e+06	1.99729e+06	1.8158e+06	3.85093e+06	1.36035e+06	3.37022e+06	5.74992e+06
A0A4W8ZXM2	Immunoglobulin heavy variable 3-72 OS=Homo sapiens OX=9606 GN=IGHV3-72 PE=1 SV=1	50	3	27	3	92.65	1.109	0.15	0.989954	28.49	3.40725e+07	3.49648e+07	9.77233e+06	1.36285e+07	1.73038e+07	3.66801e+07	2.10042e+07	2.42016e+07
P06331	Immunoglobulin heavy variable 4-34 OS=Homo sapiens OX=9606 GN=IGHV4-34 PE=1 SV=2	25	2	7	2	28.7	1.337	0.42	0.933795	16.51	2.04593e+06	2.68353e+06	610977	790638	1254394		1.61646e+06	2080229
A0A0B4J1U7	Immunoglobulin heavy variable 6-1 OS=Homo sapiens OX=9606 GN=IGHV6-1 PE=3 SV=1	6	1	2	1	4.31	1.164	0.22	0.973493	21.6	1.86745e+06	2.17387e+06	553070	721667	1.20468e+06		1.33841e+06	1.6487e+06
P01591	Immunoglobulin J chain OS=Homo sapiens OX=9606 GN=JCHAIN PE=1 SV=4	58	7	21	7	65.25	1.363	0.45	0.920615	38.39	7.41742e+06	9.07183e+06	1.84073e+06	3.44323e+06	3.76696e+06	2.08423e+07	6.11991e+06	6.03315e+06
P01834	Immunoglobulin kappa constant OS=Homo sapiens OX=9606 GN=IGKC PE=1 SV=2	100	15	605	15	2222.83	1.158	0.21	0.974609	75.37	6.75112e+08	7.10022e+08	2.11295e+08	2.60893e+08	3.83254e+08	7.10022e+08	4.49059e+08	5.27754e+08
A0A2Q2TTZ9	Immunoglobulin kappa variable 1-33 OS=Homo sapiens OX=9606 GN=IGKV1D-33 PE=1 SV=1	31	2	14	2	64.03	1.041	0.06	0.979814	14.57	1.2997e+07	1.19645e+07	4.86697e+06	4.38923e+06	7383690	5.88331e+06	8.07134e+06	9.22429e+06
A0A5H1ZRS2	Immunoglobulin kappa variable 2D-28 OS=Homo sapiens OX=9606 GN=IGKV2D-28 PE=1 SV=1	43	3	20	3	69.83	1.125	0.17	0.987444	27.77	1.63099e+07	1.55813e+07	4.74018e+06	6.36337e+06	8.28304e+06	1.48003e+07	1.05112e+07	1.29628e+07
P04433	Immunoglobulin kappa variable 3-11 OS=Homo sapiens OX=9606 GN=IGKV3-11 PE=1 SV=1	52	3	6	3	15.74	1.012	0.02	0.970913	35.22	4.60471e+06	4.4349e+06	1.72433e+06	1.39769e+06	2.769e+06	3782797	2.99181e+06	3.31181e+06
P01619	Immunoglobulin kappa variable 3-20 OS=Homo sapiens OX=9606 GN=IGKV3-20 PE=1 SV=2	33	2	12	2	49.94	1.307	0.39	0.938448	61.07	6.78788e+06	3.62588e+06	2.26453e+06	2.62314e+06	5.64036e+06	2.34981e+06	2446037	8371825
P06312	Immunoglobulin kappa variable 4-1 OS=Homo sapiens OX=9606 GN=IGKV4-1 PE=1 SV=1	7	1	4	1	9.22	1.173	0.23	0.970913	23.28	1.8738e+06	2.58375e+06	701681	711426	1.33787e+06		1.46114e+06	2.1334e+06
P01700	Immunoglobulin lambda variable 1-47 OS=Homo sapiens OX=9606 GN=IGLV1-47 PE=1 SV=2	25	2	6	2	15.57	1.025	0.04	0.976694	37.74	2.59267e+06	2.65681e+06	943116	1.13196e+06	1.3167e+06	1.92396e+06	1.7923e+06	2.36779e+06
P80748	Immunoglobulin lambda variable 3-21 OS=Homo sapiens OX=9606 GN=IGLV3-21 PE=1 SV=2	14	1	11	1	45.41	1.295	0.37	0.948843	38.69	4.39505e+06	5.69003e+06	1.30518e+06	1.83065e+06	2232039	3.33417e+06	3.83852e+06	4.61398e+06
Q7Z4T8	Inactive polypeptide N-acetylgalactosaminyltransferase-like protein 5 OS=Homo sapiens OX=9606 GN=GALNTL5 PE=2 SV=3	5	1	1	1	2.58	1.17	0.23	0.970913	0	392052	458709		151506			309448
A0A7I2V2W2	Induced myeloid leukemia cell differentiation protein Mcl-1 OS=Homo sapiens OX=9606 GN=MCL1 PE=1 SV=1	14	1	1	1	2.71	1.473	0.56	0.864742	0	219135	322721		84683.5			217709
C9JLZ4	INO80 complex subunit D (Fragment) OS=Homo sapiens OX=9606 GN=INO80D PE=1 SV=1	7	1	1	1	3.08	1.002	0	0.970913	16.02	381355	381982	159069	132305				264397
P35568	Insulin receptor substrate 1 OS=Homo sapiens OX=9606 GN=IRS1 PE=1 SV=1	9	6	6	6	13.1	1.283	0.36	0.956628	45.84	1.3981e+06	2.10646e+06	420494	540289	1.23847e+06	948466	1.42103e+06	1.49574e+06
Q68E01	Integrator complex subunit 3 OS=Homo sapiens OX=9606 GN=INTS3 PE=1 SV=1	1	1	2	1	4.39	1.422	0.51	0.886939	37.34	169366	240837	48178.7	86158.7			179586	150813
P19823	Inter-alpha-trypsin inhibitor heavy chain H2 OS=Homo sapiens OX=9606 GN=ITIH2 PE=1 SV=2	44	29	178	29	645.05	1.037	0.05	0.979814	47.72	1.38557e+08	1.38879e+08	6.10204e+07	5.35447e+07	5.16766e+07	1.71464e+08	9.36884e+07	8.56316e+07
A0A087WW43	Inter-alpha-trypsin inhibitor heavy chain H3 OS=Homo sapiens OX=9606 GN=ITIH3 PE=1 SV=1	12	5	12	5	43.82	1.421	0.51	0.887384	58.94	3.40644e+06	3.33535e+06	1.3413e+06	1.3164e+06	1.21665e+06	4.13136e+06	1.83029e+06	2.30863e+06
G3V349	Interferon alpha-inducible protein 27-like protein 1 OS=Homo sapiens OX=9606 GN=IFI27L1 PE=4 SV=1	14	1	1	1	2.05	1.014	0.02	0.972734	44.59	481093	488062	180155	192267	203622	709446	329249	236229
H7C224	Interleukin-1 receptor-associated kinase 1 (Fragment) OS=Homo sapiens OX=9606 GN=IRAK1 PE=1 SV=1	4	1	1	1	2.18	1.047	0.07	0.982281	6.36	588329	616189	222111	225514			434037	408473
Q9UG01	Intraflagellar transport protein 172 homolog OS=Homo sapiens OX=9606 GN=IFT172 PE=1 SV=2	1	1	1	1	2.56	1.158	0.21	0.974182	76.94	688305	797103	231781	552948	349558	2.89364e+06	537730	417085
B7ZKJ8	ITIH4 protein OS=Homo sapiens OX=9606 GN=ITIH4 PE=1 SV=1	42	31	109	31	391.5	1.031	0.04	0.979814	47.65	6.95812e+07	6.47214e+07	2.65801e+07	2.68893e+07	3.0189e+07	6.33446e+07	4.63395e+07	4.47982e+07
Q1ZYL8	Izumo sperm-egg fusion protein 4 OS=Homo sapiens OX=9606 GN=IZUMO4 PE=2 SV=2	15	1	1	1	3.07	1.336	0.42	0.933795	18.97	266469	341177	113686	82976.5	135327		262947	206707
Q9Y2U9	Kelch domain-containing protein 2 OS=Homo sapiens OX=9606 GN=KLHDC2 PE=1 SV=1	10	3	3	3	6.27	1.08	0.11	0.996415	0	738378	797805			374988	797805
Q8N239	Kelch-like protein 34 OS=Homo sapiens OX=9606 GN=KLHL34 PE=2 SV=1	9	3	3	3	6.13	1.352	0.43	0.930077	21.26	607096	820551	227339	228464	375248	702904	690078	567961
P04264	Keratin, type II cytoskeletal 1 OS=Homo sapiens OX=9606 GN=KRT1 PE=1 SV=6	38	12	33	10	118.6	1.247	0.32	0.962122	63.78	1.02715e+07	1.19934e+07	2.16854e+06	3.96936e+06	6.72465e+06	1.19934e+07	6.01789e+06	8.90961e+06
P35908	Keratin, type II cytoskeletal 2 epidermal OS=Homo sapiens OX=9606 GN=KRT2 PE=1 SV=2	27	8	14	7	42.69	1.372	0.46	0.915077	77.73	1.10123e+06	575918	335681		687049		119739	1.29345e+06
Q92845	Kinesin-associated protein 3 OS=Homo sapiens OX=9606 GN=KIFAP3 PE=1 SV=2	3	2	2	2	3.69	1.056	0.08	0.989486	0	304044	320951			154410		216516
Q9NQT8	Kinesin-like protein KIF13B OS=Homo sapiens OX=9606 GN=KIF13B PE=1 SV=2	3	3	3	3	6.2	1.307	0.39	0.938448	55.23	70074.6	99149.5	21727.4	27080	50359.8		98463.5	46619.6
O95235	Kinesin-like protein KIF20A OS=Homo sapiens OX=9606 GN=KIF20A PE=1 SV=1	5	3	3	3	5.92	1.041	0.06	0.979814	19.2	2.36054e+06	2.45773e+06		798657	1.36926e+06	2.5311e+06		1651860
C9JFF0	Kinesin-like protein KIF26A OS=Homo sapiens OX=9606 GN=KIF26A PE=1 SV=1	4	4	5	4	10.64	1.078	0.11	0.995677	28.44	740794	798426	340323	233350		632322		697822
P01042	Kininogen-1 OS=Homo sapiens OX=9606 GN=KNG1 PE=1 SV=2	37	23	113	23	426.16	1.144	0.19	0.979814	48.48	1.13186e+08	1.44065e+08	4.23846e+07	4.82551e+07	4.67539e+07	1.51882e+08	9.71873e+07	6.88881e+07
O15229	Kynurenine 3-monooxygenase OS=Homo sapiens OX=9606 GN=KMO PE=1 SV=2	4	1	1	1	2.29	1.145	0.19	0.979814	6.22	1.79217e+06	2.05148e+06			910160		1.32713e+06	1.48076e+06
V9GYI5	La-related protein 4B OS=Homo sapiens OX=9606 GN=LARP4B PE=1 SV=1	24	1	1	1	2.03	1.077	0.11	0.995677	28.97	2.31188e+06	2.53147e+06	865729	1.34596e+06	1110014	2.35327e+06	2.0355e+06	1.75221e+06
A0A6Q8PFW0	LARGE xylosyl- and glucuronyltransferase 1 OS=Homo sapiens OX=9606 GN=LARGE1 PE=1 SV=1	4	2	4	2	5.97	1.257	0.33	0.962122	16.62	531016	667339	136293	231277	269678		434057	479080
P02750	Leucine-rich alpha-2-glycoprotein OS=Homo sapiens OX=9606 GN=LRG1 PE=1 SV=2	29	7	19	7	65.74	1.337	0.42	0.933795	46.44	3.30132e+06	5.934e+06	1.23625e+06	1.73458e+06	1.48403e+06	5.934e+06	4.38e+06	3.00703e+06
Q8WUT4	Leucine-rich repeat neuronal protein 4 OS=Homo sapiens OX=9606 GN=LRRN4 PE=1 SV=3	5	1	1	1	2.77	1.008	0.01	0.970913	76.65	352360	368040	131948	122209	214202		437409	144599
P29376	Leukocyte tyrosine kinase receptor OS=Homo sapiens OX=9606 GN=LTK PE=1 SV=3	7	3	4	3	8.75	1.402	0.49	0.895067	49.78	563793	1.2083e+06	211124	331471	273373	2.30356e+06	427564
Q86U70	LIM domain-binding protein 1 OS=Homo sapiens OX=9606 GN=LDB1 PE=1 SV=2	9	1	1	1	3.32	1.413	0.5	0.889389	17.72	1.00608e+06	1.37747e+06	426057	343795		1.68012e+06	929247	832416
H0YL54	LIM/homeobox protein Lhx9 OS=Homo sapiens OX=9606 GN=LHX9 PE=1 SV=1	8	1	1	1	3.05	1.038	0.05	0.979814	0	635256	659464	237884					456461
G3V200	Liprin-alpha-2 OS=Homo sapiens OX=9606 GN=PPFIA2 PE=1 SV=2	1	1	2	1	4.46	1.004	0.01	0.970913	0	383744	385176			194885			266608
Q5SW96	Low density lipoprotein receptor adapter protein 1 OS=Homo sapiens OX=9606 GN=LDLRAP1 PE=1 SV=3	15	1	1	1	3.33	1.249	0.32	0.962122	0.14	682584	852771	255843	263538			575284
Q7Z4F1	Low-density lipoprotein receptor-related protein 10 OS=Homo sapiens OX=9606 GN=LRP10 PE=1 SV=2	5	2	11	2	26.94	1.023	0.03	0.974609	25.74	1.09079e+07	1.17327e+07	4.08469e+06	3.71836e+06	7.04992e+06	9.84115e+06	9.05651e+06	8.12101e+06
P51884	Lumican OS=Homo sapiens OX=9606 GN=LUM PE=1 SV=2	15	3	4	3	9.06	1	0	0.970913	34.25	1.18046e+06	1.18005e+06	442046			1.18005e+06	1.0352e+06	643053
Q9UJU2	Lymphoid enhancer-binding factor 1 OS=Homo sapiens OX=9606 GN=LEF1 PE=1 SV=1	12	3	3	3	8.33	1.182	0.24	0.970913	54.76	4.34564e+06	5.1347e+06	2.01794e+06	1.67935e+06	1.74875e+06	10287155	3.4639e+06	2.24147e+06
Q9H3R0	Lysine-specific demethylase 4C OS=Homo sapiens OX=9606 GN=KDM4C PE=1 SV=2	3	1	1	1	3.07	1.237	0.31	0.96324	21.3	924780	1.04016e+06	418299	284119	469653	1.38183e+06	671031	719970
Q9UEW3	Macrophage receptor MARCO OS=Homo sapiens OX=9606 GN=MARCO PE=1 SV=1	9	2	2	2	4.57	1.441	0.53	0.881581	25.17	1.12484e+06	1.51913e+06	349712	672483	571253	2.52935e+06	1.02481e+06	931373
E9PG92	MAGUK p55 subfamily member 4 OS=Homo sapiens OX=9606 GN=MPP4 PE=1 SV=2	3	1	4	1	10.9	1.413	0.5	0.889275	18.17	4.77788e+06	5.96008e+06	1.57274e+06	1.84639e+06	2.44104e+06	7752017	4003899	4.12539e+06
Q8NFP4	MAM domain-containing glycosylphosphatidylinositol anchor protein 1 OS=Homo sapiens OX=9606 GN=MDGA1 PE=1 SV=1	9	4	5	4	12.86	1.429	0.51	0.885399	57.54	267092	412489	123948	97296	135644	635056		185450
Q9NR99	Matrix-remodeling-associated protein 5 OS=Homo sapiens OX=9606 GN=MXRA5 PE=1 SV=3	2	3	3	3	6.39	1.109	0.15	0.989954	15.28	1.28833e+06	1.34185e+06	482443	524503	547573		1.01002e+06	832419
F5GY88	Mediator complex subunit 24 OS=Homo sapiens OX=9606 GN=MED24 PE=1 SV=2	4	3	4	3	8.12	1.341	0.42	0.933795	46.29	95529.6	126998	29649.9	36916.9	57554.2		116795	64481
A0A0D9SFP3	Membrane-associated guanylate kinase, WW and PDZ domain-containing protein 2 OS=Homo sapiens OX=9606 GN=MAGI2 PE=1 SV=1	7	3	3	3	5.62	1.013	0.02	0.970913	21.4	573291	580563		221545		1.33604e+06	335122	401848
F6RRE2	Metastasis associated 1 family, member 3, isoform CRA_a OS=Homo sapiens OX=9606 GN=MTA3 PE=1 SV=1	3	2	4	2	5.51	1.192	0.25	0.970913	21.84	1.21984e+06	1.45411e+06	395206	471399	621237	2251376	838805	1.00649e+06
G3V582	Molybdopterin molybdenumtransferase OS=Homo sapiens OX=9606 GN=GPHN PE=1 SV=1	14	2	2	2	4.75	1.108	0.15	0.989954	26.92	426916	473136		197638	180984			327490
Q8TE76	MORC family CW-type zinc finger protein 4 OS=Homo sapiens OX=9606 GN=MORC4 PE=1 SV=2	3	1	1	1	2.73	1.313	0.39	0.935089	22.08	364436	478685	160352	140834	163754	1.81604e+06	322923	284408
C9JJE7	Mucin-20 OS=Homo sapiens OX=9606 GN=MUC20 PE=1 SV=1	5	2	2	2	4.29	1.109	0.15	0.989954	15.28	1.28833e+06	1.34185e+06	482443	524503	547573		1.01002e+06	832419
Q13201	Multimerin-1 OS=Homo sapiens OX=9606 GN=MMRN1 PE=1 SV=3	3	2	2	2	5.25	1.159	0.21	0.974182	11.71	1.65853e+06	1.92189e+06	572287		914093		1.25049e+06	1.37924e+06
Q96EZ4	Myeloma-overexpressed gene protein OS=Homo sapiens OX=9606 GN=MYEOV PE=1 SV=2	13	2	3	2	7.45	1.313	0.39	0.935089	22.08	364436	478685	160352	140834	163754	1.81604e+06	322923	284408
A0A087WX60	Myopalladin OS=Homo sapiens OX=9606 GN=MYPN PE=1 SV=1	4	3	3	3	6.28	1.076	0.11	0.995677	11.81	356417	383670	151968	127575	181008			265565
Q15746	Myosin light chain kinase, smooth muscle OS=Homo sapiens OX=9606 GN=MYLK PE=1 SV=4	1	2	2	2	3.6	1.041	0.06	0.979814	19.2	2.18364e+06	2.45773e+06	63413.7	843858	1.36926e+06	2.5311e+06		1651860
A0A494BZV2	Myosin phosphatase Rho-interacting protein OS=Homo sapiens OX=9606 GN=MPRIP PE=1 SV=1	1	3	3	3	5.71	1.171	0.23	0.970913	6.17	350790	410644	137061	121146	178150		277023
J3QRS3	Myosin regulatory light chain 12A OS=Homo sapiens OX=9606 GN=MYL12A PE=1 SV=1	13	2	2	2	3.06	1.437	0.52	0.881936	34.54	120122	168104	34528.8	46420.5	75362.4		143731	91805.8
P35580	Myosin-10 OS=Homo sapiens OX=9606 GN=MYH10 PE=1 SV=3	2	3	4	3	10.07	1.078	0.11	0.995677	40.44	793077	854615		346051	356711	1157417		436781
Q96PD5	N-acetylmuramoyl-L-alanine amidase OS=Homo sapiens OX=9606 GN=PGLYRP2 PE=1 SV=1	26	7	24	7	98.2	1.031	0.04	0.979814	30.29	4.23466e+06	5.17313e+06	1.31417e+06	1.63646e+06	3.21472e+06	3.10416e+06	3.48982e+06	5.79958e+06
A0A087WYM3	NAD-dependent protein deacetylase sirtuin-2 OS=Homo sapiens OX=9606 GN=SIRT2 PE=1 SV=1	8	1	2	1	5.27	1.008	0.01	0.970913	84.23	1.5397e+06	1.55204e+06	1.05839e+06	233734	781944	1.55204e+06	1.64183e+06	720972
E9PAV3	Nascent polypeptide-associated complex subunit alpha, muscle-specific form OS=Homo sapiens OX=9606 GN=NACA PE=1 SV=1	5	5	7	5	14.96	1.204	0.27	0.970913	17.28	1.98462e+06	2.43979e+06	742526	856320	1.0079e+06	1.60046e+06	1.6459e+06	1.84678e+06
A0A6I8PL40	NEDD4-binding protein 2-like 2 OS=Homo sapiens OX=9606 GN=N4BP2L2 PE=4 SV=1	38	1	1	1	2.7	1.436	0.52	0.882316	0	303378	435566		117239		435566
A0A0D9SF30	Neural cell adhesion molecule 1 (Fragment) OS=Homo sapiens OX=9606 GN=NCAM1 PE=1 SV=1	2	1	1	1	1.53	1.03	0.04	0.979814	0	265473	273545	99411.6				184535
H9KV31	Neural cell adhesion molecule 2 OS=Homo sapiens OX=9606 GN=NCAM2 PE=1 SV=2	4	2	2	2	5.09	1.345	0.43	0.933795	16.53	210097	282584	88546.5	67360.6	106699			195596
A0A087WWT2	Neuritin OS=Homo sapiens OX=9606 GN=NRN1 PE=1 SV=1	11	1	8	1	19.67	1.055	0.08	0.989486	23.55	1.41387e+07	1.72905e+07	5294526	6.34301e+06	7.13687e+06	1.32903e+07	1.16643e+07	1.19892e+07
C9JYY6	Neuronal cell adhesion molecule OS=Homo sapiens OX=9606 GN=NRCAM PE=1 SV=3	6	5	5	5	11.49	1.166	0.22	0.972734	32.17	2.6874e+06	3.04274e+06	1.19958e+06	1.03853e+06	884856	3.04274e+06	2.52045e+06	1.5298e+06
Q6ZNB6	NF-X1-type zinc finger protein NFXL1 OS=Homo sapiens OX=9606 GN=NFXL1 PE=1 SV=2	4	2	2	2	5.44	1.148	0.2	0.979814	21.95	612156	675094	229234	175538	365390	761718		414140
Q8NBF2	NHL repeat-containing protein 2 OS=Homo sapiens OX=9606 GN=NHLRC2 PE=1 SV=1	5	3	3	3	5.22	1.207	0.27	0.970913	36.36	229803	277365	118925		84448.6		251160	143026
Q14112	Nidogen-2 OS=Homo sapiens OX=9606 GN=NID2 PE=1 SV=3	1	1	1	1	2.19	1.004	0.01	0.970913	0	383744	385176			194885			266608
A0A669KBJ4	Non-specific serine/threonine protein kinase OS=Homo sapiens OX=9606 GN=MAST2 PE=1 SV=1	2	4	4	3	7.15	1.466	0.55	0.865367	23.13	1.62225e+06	2.37751e+06	569537	754544	823867	3308044	1.35627e+06	1645644
A6NGQ3	Non-specific serine/threonine protein kinase OS=Homo sapiens OX=9606 GN=OBSCN PE=1 SV=5	2	8	8	8	20.49	1.182	0.24	0.970913	54.76	4.34564e+06	5.1347e+06	2.01794e+06	1.67935e+06	1.74875e+06	10287155	3.4639e+06	2.24147e+06
F5GWT4	Non-specific serine/threonine protein kinase OS=Homo sapiens OX=9606 GN=WNK1 PE=1 SV=1	2	2	2	2	4.67	1.304	0.38	0.939635	34.87	558833	728492			283805	1.48376e+06	491444	385662
E9PPR5	Nuclear autoantigenic sperm protein (Fragment) OS=Homo sapiens OX=9606 GN=NASP PE=1 SV=8	16	2	2	2	5.19	1.109	0.15	0.989954	25.62	805817	825940	360840	222461	409237		462663	688486
Q9H7Z3	Nuclear exosome regulator NRDE2 OS=Homo sapiens OX=9606 GN=NRDE2 PE=1 SV=3	1	1	1	1	2.52	1.212	0.28	0.970913	16.4	2.20548e+06	2.37675e+06	832774	687057	1.12006e+06	2.15425e+06	1.60337e+06	1.98265e+06
H0YIV1	Nuclear receptor subfamily 2 group C member 1 (Fragment) OS=Homo sapiens OX=9606 GN=NR2C1 PE=1 SV=1	14	1	1	1	1.76	1.452	0.54	0.876439	0	336831	488953			171061		329850
J3QS82	Nuclear speckle-splicing regulatory protein 1 OS=Homo sapiens OX=9606 GN=NSRP1 PE=4 SV=1	27	1	1	1	1.68	1.389	0.47	0.906773	28.27	539367	791705	191294	297398	273919	791705	721330	419814
A0A7I2V506	Nucleolin OS=Homo sapiens OX=9606 GN=NCL PE=1 SV=1	3	3	3	3	4.78	1.211	0.28	0.970913	115.42	67175.2	81325.7		31232.4	28355.6	187597	23783.7
Q8NGG0	Olfactory receptor 8J3 OS=Homo sapiens OX=9606 GN=OR8J3 PE=3 SV=1	3	1	2	1	4.47	1.292	0.37	0.950806	16.36	224298	304678	76810	107140	113910		225938	191847
Q9HCN2	p53-regulated apoptosis-inducing protein 1 OS=Homo sapiens OX=9606 GN=TP53AIP1 PE=2 SV=1	8	1	1	1	1.66	1.173	0.23	0.970913	39.61	232707	241868	56740	108382	118181		219636	124370
O75182	Paired amphipathic helix protein Sin3b OS=Homo sapiens OX=9606 GN=SIN3B PE=1 SV=2	7	3	3	3	7.77	1.195	0.26	0.970913	0	1.18256e+06	1.41358e+06			600566		953606
B1ALY0	PALM2 and AKAP2 fusion (Fragment) OS=Homo sapiens OX=9606 GN=PALM2AKAP2 PE=1 SV=1	14	3	4	1	10.57	1.452	0.54	0.876439	15.1	700700	1.5121e+06	643543	242442	355853	727901	1.02007e+06	1.14239e+06
Q96LB8	Peptidoglycan recognition protein 4 OS=Homo sapiens OX=9606 GN=PGLYRP4 PE=1 SV=2	4	1	1	1	2.14	1.394	0.48	0.903655	18.56	1.58051e+06	2.20303e+06	591854	617174	719089	3.14215e+06	1.48618e+06	1.33402e+06
O95153	Peripheral-type benzodiazepine receptor-associated protein 1 OS=Homo sapiens OX=9606 GN=TSPOAP1 PE=1 SV=2	2	3	3	3	7.26	1.215	0.28	0.970913	19.59	2.61876e+06	3.18129e+06	1.34534e+06	986338	1.32995e+06	4941085	2.14612e+06	2.05976e+06
K7EKI8	Periplakin OS=Homo sapiens OX=9606 GN=PPL PE=1 SV=1	3	4	4	4	7.91	1.078	0.11	0.995677	42.39	570458	1.15052e+06	213619	304483	261037	2.59729e+06		352761
O43933	Peroxisome biogenesis factor 1 OS=Homo sapiens OX=9606 GN=PEX1 PE=1 SV=1	1	1	2	1	4.16	1.13	0.18	0.982281	48.47	3.63411e+06	4.10768e+06	1.10998e+06	1.40438e+06	2392266	1.07278e+06	2.77107e+06	3.77268e+06
P48736	Phosphatidylinositol 4,5-bisphosphate 3-kinase catalytic subunit gamma isoform OS=Homo sapiens OX=9606 GN=PIK3CG PE=1 SV=3	3	3	3	3	6.17	1.226	0.29	0.968061	12.26	9.31237e+06	1.142e+07	3.4872e+06	3.868e+06	4673935	12893130	6984281	7904592
H3BPT3	Phospholipase A2 group XV (Fragment) OS=Homo sapiens OX=9606 GN=PLA2G15 PE=1 SV=1	3	1	2	1	3.12	1.447	0.53	0.876439	13.19	362157	524077	181813	128519	183922			362751
O60312	Phospholipid-transporting ATPase VA OS=Homo sapiens OX=9606 GN=ATP10A PE=1 SV=2	6	6	7	6	14.28	1.109	0.15	0.989954	15.28	1.28833e+06	1.34185e+06	482443	524503	547573		1.01002e+06	832419
P36955	Pigment epithelium-derived factor OS=Homo sapiens OX=9606 GN=SERPINF1 PE=1 SV=4	14	5	12	3	40.3	1.078	0.11	0.995677	23.53	4.51276e+06	5.27188e+06	1.97492e+06	1.74393e+06	2.23149e+06	5.27188e+06	3.78207e+06	3.01431e+06
H0YAC1	Plasma kallikrein (Fragment) OS=Homo sapiens OX=9606 GN=KLKB1 PE=1 SV=1	15	8	21	8	65.5	1.251	0.32	0.962122	33.44	9.39968e+06	1.26999e+07	2.88579e+06	4.34733e+06	4.77366e+06	1.49024e+07	8.56744e+06	6.51725e+06
A0A7I2V2D2	Plasma protease C1 inhibitor OS=Homo sapiens OX=9606 GN=SERPING1 PE=1 SV=1	31	11	37	1	125.97	1.349	0.43	0.932436	16.44	1.96534e+06	2.75428e+06	906778	665322	998102		1.67032e+06	2.1207e+06
E9PGN7	Plasma protease C1 inhibitor OS=Homo sapiens OX=9606 GN=SERPING1 PE=1 SV=1	28	11	33	1	114.8	1.04	0.06	0.979814	51.47	1.76424e+07	1.80875e+07	7.13344e+06	6.8178e+06	7.49009e+06	1.91871e+06	1.3036e+07	1.25196e+07
P00747	Plasminogen OS=Homo sapiens OX=9606 GN=PLG PE=1 SV=2	64	39	204	39	794.53	1.153	0.21	0.978421	45.92	1.24038e+08	1.22338e+08	4.64485e+07	4.81058e+07	4.53921e+07	2.67737e+08	8.25298e+07	7.42252e+07
Q9HBL7	Plasminogen receptor (KT) OS=Homo sapiens OX=9606 GN=PLGRKT PE=1 SV=1	18	2	2	2	4.04	1.077	0.11	0.995677	16.64	111544	120119	37343.3		63363.4			83142.5
Q15198	Platelet-derived growth factor receptor-like protein OS=Homo sapiens OX=9606 GN=PDGFRL PE=1 SV=1	5	1	1	1	2.02	1.182	0.24	0.970913	23.78	1.65876e+06	1.96004e+06	618083	763481	842407	5.0364e+06	1.32225e+06	1.25315e+06
O95271	Poly [ADP-ribose] polymerase tankyrase-1 OS=Homo sapiens OX=9606 GN=TNKS PE=1 SV=2	2	2	2	2	5.06	1.158	0.21	0.974182	110.88	858240	994208			435860	1.98503e+06		344668
C9J9Y7	Potassium channel subfamily T member 1 OS=Homo sapiens OX=9606 GN=KCNT1 PE=1 SV=3	3	2	2	2	4.42	1.039	0.06	0.979814	21.73	408760	363870	132270	182801			558740	110648
Q14721	Potassium voltage-gated channel subfamily B member 1 OS=Homo sapiens OX=9606 GN=KCNB1 PE=1 SV=2	5	3	5	3	10.94	1.035	0.05	0.979814	34.51	1.24679e+06	1.2905e+06	364624	676214	633188	1.47888e+06	870576	859950
Q13029	PR domain zinc finger protein 2 OS=Homo sapiens OX=9606 GN=PRDM2 PE=1 SV=3	2	2	3	2	4.86	1.217	0.28	0.970913	41.12	157029	191165		51673.8	93651.6		177626	96066.9
E9PKN0	Pre-mRNA cleavage complex 2 protein Pcf11 (Fragment) OS=Homo sapiens OX=9606 GN=PCF11 PE=1 SV=1	2	1	2	1	4.26	1.162	0.22	0.973493	31.38	1.15647e+06	1.3779e+06	433062	459194	495983	894983	931819	953742
Q9NXZ2	Probable ATP-dependent RNA helicase DDX43 OS=Homo sapiens OX=9606 GN=DDX43 PE=1 SV=2	4	1	1	1	3.08	1.447	0.53	0.876439	30.36	2.01896e+06	2.96964e+06	924598	659634	1.02533e+06		1.64011e+06	2.51073e+06
P26196	Probable ATP-dependent RNA helicase DDX6 OS=Homo sapiens OX=9606 GN=DDX6 PE=1 SV=2	10	1	3	1	9.51	1.233	0.3	0.965152	83.04	203220	418261	71342.9	78533.4	451354		486569	167885
H0Y6K7	Probable E3 ubiquitin-protein ligase HERC4 (Fragment) OS=Homo sapiens OX=9606 GN=HERC4 PE=1 SV=1	6	1	1	1	2.17	1.479	0.56	0.860728	2.22	103364	152874	39296	34674.8	52493.5			105815
Q96EY9	Probable inactive tRNA-specific adenosine deaminase-like protein 3 OS=Homo sapiens OX=9606 GN=ADAT3 PE=1 SV=1	6	1	1	1	2.25	1.293	0.37	0.950602	38.23	191342	247317			97173.9		215322	132642
A0A499FJL1	Prolyl endopeptidase OS=Homo sapiens OX=9606 GN=PREP PE=1 SV=1	1	1	1	1	1.61	1.126	0.17	0.985869	0	241773	272352	90536.5				183730
P02760	Protein AMBP OS=Homo sapiens OX=9606 GN=AMBP PE=1 SV=1	30	11	74	11	245.21	1.048	0.07	0.982367	40.09	4.36237e+07	4.75741e+07	2.10002e+07	1.68581e+07	1.60881e+07	7.81019e+07	3.20937e+07	3.01098e+07
Q8TD16	Protein bicaudal D homolog 2 OS=Homo sapiens OX=9606 GN=BICD2 PE=1 SV=1	4	2	2	2	4.64	1.327	0.41	0.933795	57.27	1.72325e+06	1.76892e+06	752484	665942	219624	2.66665e+06	1.19333e+06	550683
Q96RY5	Protein cramped-like OS=Homo sapiens OX=9606 GN=CRAMP1 PE=1 SV=3	1	1	1	1	2.05	1.466	0.55	0.865367	23.13	1.62225e+06	2.37751e+06	569537	754544	823867	3308044	1.35627e+06	1645644
A0A494C198	Protein DEK OS=Homo sapiens OX=9606 GN=DEK PE=1 SV=1	11	5	5	5	7.03	1	0	0.970913	35.38	681433	1.23345e+06	255176			2416226	832090	471706
O95905	Protein ecdysoneless homolog OS=Homo sapiens OX=9606 GN=ECD PE=1 SV=1	2	1	1	1	2.75	1.017	0.02	0.973493	48.35	1.78193e+06	2402458	892348	598831	904960	2402458	1.63435e+06	1.02587e+06
M0R1C7	Protein KASH5 (Fragment) OS=Homo sapiens OX=9606 GN=KASH5 PE=1 SV=1	29	2	4	1	10.64	1.173	0.23	0.970913	42.46	619997	727156	180482	239595	459436		490543
A0A1B0GVD3	Protein lin-28 homolog B OS=Homo sapiens OX=9606 GN=LIN28B PE=1 SV=1	30	3	3	3	7.53	1.219	0.29	0.970913	52.36	226561	303406	74492.5	87553.1	158112		300251	143161
C9J9C7	Protein mono-ADP-ribosyltransferase PARP3 (Fragment) OS=Homo sapiens OX=9606 GN=PARP3 PE=1 SV=8	8	2	4	2	8.24	1.066	0.09	0.989954	7.82	802279	855321			407440		547375	624073
Q9BZQ8	Protein Niban 1 OS=Homo sapiens OX=9606 GN=NIBAN1 PE=1 SV=1	6	2	2	2	5.25	1.095	0.13	0.996415	0	2.86947e+06	3.14349e+06	1.07453e+06				2.12062e+06
J3QKQ1	Protein Njmu-R1 OS=Homo sapiens OX=9606 GN=C17orf75 PE=1 SV=1	19	1	1	1	2.01	1.089	0.12	1	7.96	734870	821116	274825	327940	373206		539628	583414
O60502	Protein O-GlcNAcase OS=Homo sapiens OX=9606 GN=OGA PE=1 SV=2	4	2	4	2	10.45	1.126	0.17	0.986441	0	340494	383252			172921		258544
Q9BRX2	Protein pelota homolog OS=Homo sapiens OX=9606 GN=PELO PE=1 SV=2	8	1	1	1	2.58	1.137	0.18	0.979814	9.42	1.68071e+06	1.91044e+06			853554	1792931		1409013
Q6ZMI0	Protein phosphatase 1 regulatory subunit 21 OS=Homo sapiens OX=9606 GN=PPP1R21 PE=1 SV=1	5	2	3	2	7.04	1.15	0.2	0.979814	115.64	620650	1.77693e+06	310942		235597	1.77693e+06	2.44078e+06	198565
Q99590	Protein SCAF11 OS=Homo sapiens OX=9606 GN=SCAF11 PE=1 SV=2	2	3	5	3	11.62	1.326	0.41	0.933795	4.69	235398	312065	85361		123453		207285	219374
Q13796	Protein Shroom2 OS=Homo sapiens OX=9606 GN=SHROOM2 PE=1 SV=1	2	2	2	2	3.8	1.042	0.06	0.979814	9.39	961179	1.00169e+06	359933	396571	284865		675744
Q8TF72	Protein Shroom3 OS=Homo sapiens OX=9606 GN=SHROOM3 PE=1 SV=2	3	3	3	3	7.44	1.417	0.5	0.888508	0	236378	334991			120045		225986
Q08AE8	Protein spire homolog 1 OS=Homo sapiens OX=9606 GN=SPIRE1 PE=1 SV=3	8	3	4	3	8.26	1.137	0.19	0.979814	10.51	767206	872259		275762	418905		575330	617500
O95487	Protein transport protein Sec24B OS=Homo sapiens OX=9606 GN=SEC24B PE=1 SV=2	4	3	5	3	11.78	1.143	0.19	0.979814	46.41	185491	212012	71236.4	69895.5			104295	201242
Q6AWC2	Protein WWC2 OS=Homo sapiens OX=9606 GN=WWC2 PE=1 SV=2	2	1	1	1	2.03	1.42	0.51	0.888496	16.81	221982	315170	83125.6	96753.6	94400.1		212615
F8VU56	Protein-tyrosine-phosphatase OS=Homo sapiens OX=9606 GN=PTPRB PE=1 SV=1	2	3	3	3	5.98	1.418	0.5	0.888508	60.1	89993.7	127649	22702.3	51624.9				88354.9
Q9Y2Y8	Proteoglycan 3 OS=Homo sapiens OX=9606 GN=PRG3 PE=1 SV=2	8	1	5	1	10.95	1.103	0.14	0.995001	39.94	1.80693e+06	1.99257e+06		782768	818602	1.47972e+06	1.81008e+06
P00734	Prothrombin OS=Homo sapiens OX=9606 GN=F2 PE=1 SV=2	55	28	160	28	625.45	1.025	0.04	0.977351	37.21	1.12665e+08	1.30667e+08	4.47219e+07	4.35388e+07	4.65408e+07	1.72703e+08	8.81484e+07	6.73886e+07
O95206	Protocadherin-8 OS=Homo sapiens OX=9606 GN=PCDH8 PE=1 SV=2	4	1	1	1	2.89	1.211	0.28	0.970913	74.29	295432	357864		106813	160368		403162	148327
Q58FG0	Putative heat shock protein HSP 90-alpha A5 OS=Homo sapiens OX=9606 GN=HSP90AA5P PE=2 SV=1	8	1	1	1	2.56	1.12	0.16	0.989486	0	1.67421e+06	1.87537e+06	626943			1.87537e+06
A6NIJ5	Putative protein FAM90A20P OS=Homo sapiens OX=9606 GN=FAM90A20P PE=5 SV=1	4	1	1	1	2.1	1.352	0.43	0.930077	21.26	607096	820551	227339	228464	375248	702904	690078	567961
Q8N9R0	Putative uncharacterized protein encoded by LINC00304 OS=Homo sapiens OX=9606 GN=LINC00304 PE=5 SV=2	19	1	2	1	5.16	1.197	0.26	0.970913	0	308523	369409		119227			249205
A8MV72	Putative UPF0607 protein ENSP00000382826 OS=Homo sapiens OX=9606 PE=5 SV=2	9	2	3	2	3.76	1.257	0.33	0.962122	16.62	531016	667339	136293	231277	269678		434057	479080
P30613	Pyruvate kinase PKLR OS=Homo sapiens OX=9606 GN=PKLR PE=1 SV=2	5	2	2	2	4.82	1.24	0.31	0.96324	10.26	5.04948e+06	6260983	1.89088e+06	2367458	2398426	6260983	4.40363e+06	4261450
A0A0C4DFU3	Radial spoke head protein 3 homolog OS=Homo sapiens OX=9606 GN=RSPH3 PE=1 SV=1	11	2	2	2	5.39	1.179	0.24	0.970913	20.03	1.17652e+07	1.41911e+07	5.78788e+06	4546598	5111332	12830202	10588833
Q8NFH8	RalBP1-associated Eps domain-containing protein 2 OS=Homo sapiens OX=9606 GN=REPS2 PE=1 SV=2	2	1	2	1	5.29	1.255	0.33	0.962122	46.32	1.48992e+07	1.87003e+07	5.57929e+06	5914797	5983286	4.31201e+07	12615350	8.9e+06
Q13905	Rap guanine nucleotide exchange factor 1 OS=Homo sapiens OX=9606 GN=RAPGEF1 PE=1 SV=3	2	1	1	1	2.08	1.297	0.37	0.946944	16.4	339041	439604	126961			946370	296559	270613
A0A499FJI4	RCR-type E3 ubiquitin transferase OS=Homo sapiens OX=9606 GN=MYCBP2 PE=1 SV=1	1	5	8	5	14.25	1.413	0.5	0.889275	18.17	4.77788e+06	6.35541e+06	1.57274e+06	1.84639e+06	2.44104e+06	1.02125e+07	4.28739e+06	4.12539e+06
Q06141	Regenerating islet-derived protein 3-alpha OS=Homo sapiens OX=9606 GN=REG3A PE=1 SV=1	8	1	1	1	2.45	1.162	0.22	0.973493	31.38	1.15647e+06	1.3779e+06	433062	459194	495983	894983	931819	953742
Q96TC7	Regulator of microtubule dynamics protein 3 OS=Homo sapiens OX=9606 GN=RMDN3 PE=1 SV=2	9	2	2	2	4.86	1.046	0.06	0.980745	58.3	3.31361e+06	2.2354e+06	1.24085e+06	776967	2.045e+06	2.2354e+06	1.4187e+06	3.88938e+06
Q5VY30	Retinol-binding protein OS=Homo sapiens OX=9606 GN=RBP4 PE=1 SV=2	75	10	90	10	358.95	1.076	0.11	0.995677	44.44	4.04852e+07	4.27584e+07	1.20129e+07	1.5847e+07	2.05606e+07	2.46641e+07	3.10609e+07	2.95961e+07
E7EQN5	Rho GTPase-activating protein 4 OS=Homo sapiens OX=9606 GN=ARHGAP4 PE=1 SV=1	3	2	2	2	4.66	1.247	0.32	0.962122	4.1	460125	573956	177204	177813	185845		387156	397314
Q5VT97	Rho GTPase-activating protein SYDE2 OS=Homo sapiens OX=9606 GN=SYDE2 PE=1 SV=2	3	2	2	2	4.82	1.184	0.24	0.970913	33.33	812754	962296	242751		517501		639916	675705
Q8WTQ7	Rhodopsin kinase GRK7 OS=Homo sapiens OX=9606 GN=GRK7 PE=1 SV=1	5	1	1	1	2.59	1.365	0.45	0.918779	22.07	96343.3	131472	36077.7	43741.9	39720.2			91000.8
A0A7I2V653	Ribosomal biogenesis protein LAS1L OS=Homo sapiens OX=9606 GN=LAS1L PE=1 SV=1	12	3	9	3	21.41	1.237	0.31	0.96324	21.3	924780	3.40317e+06	418299	284119	469653	4.70662e+06	2.2958e+06	998041
Q9NP77	RNA polymerase II subunit A C-terminal domain phosphatase SSU72 OS=Homo sapiens OX=9606 GN=SSU72 PE=1 SV=1	21	2	3	2	7.67	1.181	0.24	0.970913	15.32	245016	307416	112119	93322.5	124432		221997	198778
Q9NYV6	RNA polymerase I-specific transcription initiation factor RRN3 OS=Homo sapiens OX=9606 GN=RRN3 PE=1 SV=1	5	2	3	2	6.79	1.204	0.27	0.970913	17.28	1.98462e+06	2.43979e+06	742526	856320	1.0079e+06	1.60046e+06	1.6459e+06	1.84678e+06
Q5QPM0	RNA-binding protein Raly (Fragment) OS=Homo sapiens OX=9606 GN=RALY PE=1 SV=8	9	1	1	1	2.64	1.364	0.45	0.919622	8.18	743442	1.01392e+06	251445	287299	399621		683998
Q9Y3B9	RRP15-like protein OS=Homo sapiens OX=9606 GN=RRP15 PE=1 SV=2	17	3	3	3	5.61	1.187	0.25	0.970913	75.14	164828	191712	56032	63696.9	88605.6		218208	78648.7
H7C4G5	RuvB-like helicase (Fragment) OS=Homo sapiens OX=9606 GN=RUVBL1 PE=1 SV=1	10	2	2	1	4.1	1.186	0.25	0.970913	1.5	427412	507000	160053			1.45558e+06	342025	347381
P21817	Ryanodine receptor 1 OS=Homo sapiens OX=9606 GN=RYR1 PE=1 SV=3	2	5	6	5	15.08	1.043	0.06	0.979814	68.86	3.01178e+06	2.77616e+06	1.12782e+06	1.49123e+06	1.4981e+06	2.77616e+06	2.42275e+06	1.76174e+06
A0A0X1KG73	Ryanodine receptor 3 OS=Homo sapiens OX=9606 GN=RYR3 PE=1 SV=1	2	6	6	6	13.93	1.004	0.01	0.970913	0	383744	385176			194885			266608
A0A096LPE2	SAA2-SAA4 readthrough OS=Homo sapiens OX=9606 GN=SAA2-SAA4 PE=3 SV=1	7	1	1	1	2.62	1.307	0.39	0.938448	48.91	684037	894207	189473	264342	407287	1198053	404219	618944
Q9NWH9	SAFB-like transcription modulator OS=Homo sapiens OX=9606 GN=SLTM PE=1 SV=2	6	6	7	6	15.34	1.018	0.03	0.973493	66.65	1.58672e+06	1.18847e+06	883662	499334	805821	1.28656e+06	801749	564805
O94885	SAM and SH3 domain-containing protein 1 OS=Homo sapiens OX=9606 GN=SASH1 PE=1 SV=3	2	1	2	1	4.41	1.171	0.23	0.970913	0	1.70819e+06	2.00064e+06			867512		1.34964e+06
Q8WXD2	Secretogranin-3 OS=Homo sapiens OX=9606 GN=SCG3 PE=1 SV=3	4	2	2	2	3.77	1.067	0.09	0.989954	13.04	603851	644490	226124				474695	408583
H7C277	Selenocysteine lyase (Fragment) OS=Homo sapiens OX=9606 GN=SCLY PE=1 SV=1	8	1	1	1	2.58	1.263	0.34	0.962122	51.17	214354	270674	63183.1	105237			279454	122418
Q02383	Semenogelin-2 OS=Homo sapiens OX=9606 GN=SEMG2 PE=1 SV=1	12	3	4	3	11.89	1.42	0.51	0.888302	23.21	3.8239e+06	5.28261e+06	1.43194e+06	2.09788e+06	1.76928e+06	3397034	3.60156e+06	3.65646e+06
Q9UQ35	Serine/arginine repetitive matrix protein 2 OS=Homo sapiens OX=9606 GN=SRRM2 PE=1 SV=2	2	3	3	3	6.48	1.033	0.05	0.979814	42.02	195432	932021	158770		45748.6		929778	436249
O15075	Serine/threonine-protein kinase DCLK1 OS=Homo sapiens OX=9606 GN=DCLK1 PE=1 SV=2	4	1	1	1	2.74	1.071	0.1	0.993119	22.29	658445	705466	246568			819453	409711
Q9Y2K2	Serine/threonine-protein kinase SIK3 OS=Homo sapiens OX=9606 GN=SIK3 PE=1 SV=4	2	1	1	1	2.39	1.407	0.49	0.891004	56.9	3.9941e+06	5.1963e+06	1.49567e+06	207656	2.80696e+06	4742385	3.50545e+06	5383663
Q06190	Serine/threonine-protein phosphatase 2A regulatory subunit B'' subunit alpha OS=Homo sapiens OX=9606 GN=PPP2R3A PE=1 SV=1	1	1	1	1	1.91	1.346	0.43	0.933795	54.9	838185	1.12778e+06	553313	183744			471293	1.26015e+06
H3BPN5	Serine/threonine-protein phosphatase 4 catalytic subunit OS=Homo sapiens OX=9606 GN=PPP4C PE=1 SV=1	30	1	3	1	4.48	1.043	0.06	0.979814	24.57	7.05386e+06	7.83835e+06	2414292	2.72593e+06	4175853	1.72127e+06	5.28779e+06	5935906
P29508	Serpin B3 OS=Homo sapiens OX=9606 GN=SERPINB3 PE=1 SV=2	8	2	3	2	6.51	1.109	0.15	0.989954	24.42	1.77879e+06	1.7836e+06	857939	524503	903363		1.01002e+06	1.4707e+06
P02743	Serum amyloid P-component OS=Homo sapiens OX=9606 GN=APCS PE=1 SV=2	12	2	10	2	30.78	1.117	0.16	0.989954	42.16	2.68929e+06	3.38267e+06	1.24185e+06	1.03926e+06	1.28282e+06	3454136	2.28197e+06	1.79799e+06
Q9P0V3	SH3 domain-binding protein 4 OS=Homo sapiens OX=9606 GN=SH3BP4 PE=1 SV=1	2	1	1	1	2.52	1.026	0.04	0.977395	27.26	1.21253e+06	1.17466e+06	496962	468575	299401		877627	734132
O43166	Signal-induced proliferation-associated 1-like protein 1 OS=Homo sapiens OX=9606 GN=SIPA1L1 PE=1 SV=4	4	4	4	4	9.37	1.116	0.16	0.989954	25.02	2.22626e+06	2.25698e+06	833669	834276	1.27131e+06	3.27936e+06	1.52257e+06	1.29853e+06
P12755	Ski oncogene OS=Homo sapiens OX=9606 GN=SKI PE=1 SV=1	1	1	1	1	1.83	1.002	0	0.970913	48.02	438079	439026	119304		305918			303881
Q7Z6B7	SLIT-ROBO Rho GTPase-activating protein 1 OS=Homo sapiens OX=9606 GN=SRGAP1 PE=1 SV=1	4	2	2	2	5.31	1.426	0.51	0.885399	26.37	4.09387e+06	5.83923e+06	1357637	1.58205e+06	2.0817e+06	10201921	3939173	3.32274e+06
A0A087WZ59	Sodium- and chloride-dependent taurine transporter OS=Homo sapiens OX=9606 GN=SLC6A6 PE=4 SV=1	13	1	1	1	2.05	1.436	0.52	0.881936	19.91	6.69752e+06	9.6199e+06	2.25356e+06	2.58822e+06	3.79377e+06	13658734	5618341	6658606
A0A1W2PS68	Sodium channel subunit beta-1 OS=Homo sapiens OX=9606 GN=SCN1B PE=1 SV=1	6	1	1	1	2.68	1.222	0.29	0.970913	22.68	557379	647530	167841	215396	317930		512762	381827
Q99884	Sodium-dependent proline transporter OS=Homo sapiens OX=9606 GN=SLC6A7 PE=2 SV=2	3	1	1	1	2	1.394	0.48	0.903655	61.09	955055	1.33092e+06		331929	539308	854179	1.39895e+06
Q6UXD7	Solute carrier family 49 member A3 OS=Homo sapiens OX=9606 GN=SLC49A3 PE=1 SV=1	6	3	3	3	6.1	1.418	0.5	0.888508	72.63	303302	430140	150093	117209	153541	753998	290175	151391
Q9NRC6	Spectrin beta chain, non-erythrocytic 5 OS=Homo sapiens OX=9606 GN=SPTBN5 PE=1 SV=2	3	5	5	5	11.52	1.402	0.49	0.895067	27.09	1.40058e+06	1.76626e+06	599688	541247	520818	2.24529e+06	1.19153e+06	1.1771e+06
Q5TE25	Spermine oxidase (Fragment) OS=Homo sapiens OX=9606 GN=SMOX PE=1 SV=1	9	2	2	2	4.76	1.19	0.25	0.970913	0	816198	971136		315415				672191
Q8NDZ2	SUMO-interacting motif-containing protein 1 OS=Homo sapiens OX=9606 GN=SIMC1 PE=1 SV=3	2	1	1	1	2.12	1.446	0.53	0.876439	0	523427	756791		202276			510535
Q17RD7	Synaptotagmin-16 OS=Homo sapiens OX=9606 GN=SYT16 PE=1 SV=2	7	1	1	1	3.32	1.306	0.38	0.93924	55.29	505066	746947	391849	154546	256499		395859	658114
Q9Y2I9	TBC1 domain family member 30 OS=Homo sapiens OX=9606 GN=TBC1D30 PE=1 SV=2	5	3	3	3	5.96	1.144	0.19	0.979814	74.04	1.30674e+06	1.4949e+06	1.07158e+06		303048	580423	2.59733e+06
E2GH26	T-cell factor-4 variant L OS=Homo sapiens OX=9606 GN=TCF7L2 PE=1 SV=1	2	1	1	1	2.16	1.075	0.1	0.995474	7.97	217894	234163	86232.3	74240.7	110658		157967
Q6ZSZ6	Teashirt homolog 1 OS=Homo sapiens OX=9606 GN=TSHZ1 PE=1 SV=2	1	1	1	1	2.53	1.22	0.29	0.970913	9.71	450126	584805	168559	173018	260479		421940	378472
A0A087WWA5	Tenascin-X OS=Homo sapiens OX=9606 GN=TNXB PE=1 SV=1	3	2	2	1	5.59	1.421	0.51	0.887853	36.21	202325	287442		74921.6	107230	357315	193910	120335
Q9Y6M0	Testisin OS=Homo sapiens OX=9606 GN=PRSS21 PE=1 SV=1	18	3	3	3	6.64	1.055	0.08	0.989486	0	775223	818216	290298					566345
Q8N427	Thioredoxin domain-containing protein 3 OS=Homo sapiens OX=9606 GN=NME8 PE=2 SV=2	3	1	1	1	2.6	1.236	0.31	0.96324	22.09	2.27506e+06	2.81182e+06	1.00106e+06	675921	1.1554e+06	2.50383e+06	1.98491e+06	1.94626e+06
F8WE86	Transcobalamin-2 OS=Homo sapiens OX=9606 GN=TCN2 PE=1 SV=2	6	1	3	1	9.25	1.31	0.39	0.936048	77.07	268552	351906	100565			579542		147905
O00716	Transcription factor E2F3 OS=Homo sapiens OX=9606 GN=E2F3 PE=1 SV=1	5	2	2	2	3.92	1.036	0.05	0.979814	25.78	798138	931750	246908	414725	405337	682978	628563	682553
F8W9A4	Transcription factor-like 5 protein OS=Homo sapiens OX=9606 GN=TCFL5 PE=1 SV=1	2	1	4	1	9.37	1.066	0.09	0.989954	7.82	802279	855321			407440		547375	624073
J3QLP0	Tripartite motif-containing protein 16 OS=Homo sapiens OX=9606 GN=TRIM16 PE=4 SV=1	23	2	2	2	4.99	1.033	0.05	0.979814	32.32	1.90153e+06	2.09957e+06	1.5881e+06	734837	905585		1.28372e+06	1.60345e+06
Q14134	Tripartite motif-containing protein 29 OS=Homo sapiens OX=9606 GN=TRIM29 PE=1 SV=2	9	3	3	3	7.07	1.141	0.19	0.979814	30.93	2.69571e+06	2.88081e+06	1.35645e+06	837538	1.36902e+06	4.99499e+06	1.94341e+06	1.85127e+06
Q9NX07	tRNA selenocysteine 1-associated protein 1 OS=Homo sapiens OX=9606 GN=TRNAU1AP PE=1 SV=1	6	1	3	1	6.95	1.317	0.4	0.934523	12.09	1.01942e+06	1.3426e+06			517714		834879	1.00816e+06
A0A2R8Y7X5	Tuberin OS=Homo sapiens OX=9606 GN=TSC2 PE=1 SV=1	5	4	5	4	13.23	1.276	0.35	0.962122	23.43	3.62865e+06	4.59116e+06	1.35882e+06	941868	2134105	5.3635e+06	3.09722e+06	3.03585e+06
Q9NS68	Tumor necrosis factor receptor superfamily member 19 OS=Homo sapiens OX=9606 GN=TNFRSF19 PE=1 SV=1	7	1	2	1	5.22	1.447	0.53	0.876439	91.02	1.40522e+06	2.03352e+06	540455	543039	520094	3.66244e+06	1.37182e+06	543376
P42684	Tyrosine-protein kinase ABL2 OS=Homo sapiens OX=9606 GN=ABL2 PE=1 SV=1	3	3	3	3	5	1.418	0.5	0.888508	30.78	918446	1.73837e+06	224273	399084	466436		1.56593e+06	901100
P07332	Tyrosine-protein kinase Fes/Fps OS=Homo sapiens OX=9606 GN=FES PE=1 SV=3	1	1	1	1	2.24	1.14	0.19	0.979814	0	286407	326417	107251					225936
Q4JDL3	Tyrosine-protein phosphatase non-receptor type 20 OS=Homo sapiens OX=9606 GN=PTPN20 PE=1 SV=1	7	1	2	1	6.13	1.031	0.04	0.979814	49.99	8.15344e+06	8696834	2.97196e+06	3.15085e+06	5536878	8696834	3.04545e+06	7.78269e+06
P29074	Tyrosine-protein phosphatase non-receptor type 4 OS=Homo sapiens OX=9606 GN=PTPN4 PE=1 SV=1	4	2	19	2	58.86	1.166	0.22	0.972827	45.18	3.2981e+06	3.84525e+06	139597	1.27453e+06	2.40902e+06	3.99981e+06	2.59403e+06	1.87891e+06
J3QRV6	Ubiquitin carboxyl-terminal hydrolase 22 OS=Homo sapiens OX=9606 GN=USP22 PE=4 SV=1	19	1	1	1	3.23	1.256	0.33	0.962122	0	543262	682473	203435					472388
I3L4X5	Ubiquitin carboxyl-terminal hydrolase 31 OS=Homo sapiens OX=9606 GN=USP31 PE=1 SV=1	10	4	4	2	10.1	1.006	0.01	0.970913	23.07	615142	657039	230352	272836	306780	772924	376786
A0A075B784	Ubiquitin carboxyl-terminal hydrolase OS=Homo sapiens OX=9606 GN=USP36 PE=1 SV=1	5	3	4	3	9.02	1.088	0.12	1	33.97	177934	193617		54788.4	113411			134016
P60604	Ubiquitin-conjugating enzyme E2 G2 OS=Homo sapiens OX=9606 GN=UBE2G2 PE=1 SV=1	10	1	1	1	2.62	1.197	0.26	0.970913	61.33	1.67235e+06	2.00125e+06	629167	643272		4328444	1.35005e+06	812194
H7C2J8	Ubiquitin-like modifier-activating enzyme ATG7 (Fragment) OS=Homo sapiens OX=9606 GN=ATG7 PE=1 SV=1	5	1	1	1	1.52	1.078	0.11	0.995677	28.44	740794	798426	340323	233350		632322		697822
R4GMY0	Uncharacterized protein C16orf74 OS=Homo sapiens OX=9606 GN=C16orf74 PE=1 SV=1	41	1	1	1	2.53	1.395	0.48	0.903032	53.68	799171	1.11455e+06	326119	283405		2.4236e+06	751880	490341
Q5HYC2	Uncharacterized protein KIAA2026 OS=Homo sapiens OX=9606 GN=KIAA2026 PE=2 SV=2	2	2	3	2	5.16	1.087	0.12	1	37.98	2.0315e+08	200112912	7.60737e+07	9.56891e+07	95621912	200112912	1.81619e+08	1.35935e+08
A0A1B0GWJ6	Unconventional myosin-XVIIIa (Fragment) OS=Homo sapiens OX=9606 GN=MYO18A PE=1 SV=1	5	1	1	1	2.03	1.373	0.46	0.915077	53.05	669952	920080	287300		297103	1.37139e+06		427272
O75445	Usherin OS=Homo sapiens OX=9606 GN=USH2A PE=1 SV=3	2	5	5	5	11.29	1.207	0.27	0.970913	30.19	403905	487697	121647	194072			354744	313075
H0YBI8	Vascular endothelial growth factor A (Fragment) OS=Homo sapiens OX=9606 GN=VEGFA PE=1 SV=1	14	1	2	1	5.53	1.321	0.4	0.933795	27.54	430943	504545	124458	166536	222935		419102	283623
Q9UIW0	Ventral anterior homeobox 2 OS=Homo sapiens OX=9606 GN=VAX2 PE=1 SV=1	5	1	2	1	3.34	1.419	0.5	0.888508	31.8	1.12107e+06	1.59044e+06	273230	433233	726859		994588	1.18755e+06
Q8NDX2	Vesicular glutamate transporter 3 OS=Homo sapiens OX=9606 GN=SLC17A8 PE=1 SV=1	2	1	1	1	2.64	1.456	0.54	0.875396	10.23	1.77105e+06	2.57827e+06	723964	667362	899435	2.40032e+06	1.73932e+06	1980573
Q8TAG6	Vexin OS=Homo sapiens OX=9606 GN=VXN PE=1 SV=2	23	2	4	2	10.13	1.318	0.4	0.933795	15.88	587587	774592	315536	205096	298408			536150
P04004	Vitronectin OS=Homo sapiens OX=9606 GN=VTN PE=1 SV=1	38	14	101	14	340.58	1.214	0.28	0.970913	49.11	9.54535e+07	1.01826e+08	3.57444e+07	3.86855e+07	3.34973e+07	1.93115e+08	6.86925e+07	5.94804e+07
F5H724	V-set and immunoglobulin domain-containing protein 10 (Fragment) OS=Homo sapiens OX=9606 GN=VSIG10 PE=1 SV=8	6	1	3	1	5.65	1.245	0.32	0.962122	4.69	171115	213024	62080.6		89696.8			147449
K7EPG4	V-type proton ATPase subunit a (Fragment) OS=Homo sapiens OX=9606 GN=ATP6V0A1 PE=1 SV=1	19	2	2	2	5.12	1.161	0.22	0.973493	27.05	71317.7	650005	26706.3	23307.2	45065.4	5.10219e+06		57317.8
Q9HC57	WAP four-disulfide core domain protein 1 OS=Homo sapiens OX=9606 GN=WFDC1 PE=2 SV=2	13	2	3	2	5.86	1.429	0.52	0.885399	20.49	7.90436e+06	9.73721e+06	2342506	3.08621e+06	4.01425e+06	11511474	6568773	6.18947e+06
Q9Y4E6	WD repeat-containing protein 7 OS=Homo sapiens OX=9606 GN=WDR7 PE=1 SV=2	3	1	1	1	3.14	1.3	0.38	0.942914	95.33	98818.5	128430	17489.2	80799.6			110703	69572.9
Q7Z2W4	Zinc finger CCCH-type antiviral protein 1 OS=Homo sapiens OX=9606 GN=ZC3HAV1 PE=1 SV=3	5	2	3	2	7.14	1.097	0.13	0.995677	27.53	352437	419229	130551	136197	261035		259478	316275
Q9UNY5	Zinc finger protein 232 OS=Homo sapiens OX=9606 GN=ZNF232 PE=1 SV=1	9	2	9	2	7.4	1.201	0.26	0.970913	46.72	948600	1.38945e+06	602605	366581	422330		662362	1.36098e+06
Q9H0D2	Zinc finger protein 541 OS=Homo sapiens OX=9606 GN=ZNF541 PE=1 SV=3	2	3	3	3	5.63	1.247	0.32	0.962122	8.35	940393	853493	252316	507199		902918	544254
A0A3Q5AD24	Zinc finger protein 665 OS=Homo sapiens OX=9606 GN=ZNF665 PE=1 SV=1	4	1	1	1	2.9	1.19	0.25	0.970913	0	816198	971136		315415				672191
Q32MQ0	Zinc finger protein 750 OS=Homo sapiens OX=9606 GN=ZNF750 PE=1 SV=1	4	2	2	2	4.69	1.212	0.28	0.970913	11.6	477396	578730		170300	262644		381470	409973
Q6ZNA1	Zinc finger protein 836 OS=Homo sapiens OX=9606 GN=ZNF836 PE=2 SV=2	3	2	2	2	3.77	1.373	0.46	0.915077	44.5	251536	345333	134584	56721.9	127744		232964
Q147U1	Zinc finger protein 846 OS=Homo sapiens OX=9606 GN=ZNF846 PE=1 SV=2	7	2	2	2	5.45	1.205	0.27	0.970913	42.06	1.23762e+06	1.49162e+06	463450	313250	922376		884704	1.1743e+06
E9PIB9	Zinc finger protein GLI1 (Fragment) OS=Homo sapiens OX=9606 GN=GLI1 PE=1 SV=1	25	2	2	2	6.27	1.213	0.28	0.970913	104.85	1.87221e+06	2.05127e+06	1.28522e+06	723507	422941	860651		3.38401e+06
Protein which are more abundant in control
Accession	Description	Coverage [%]	# Peptides	# PSMs	# Unique Peptides	Score Sequest HT: Sequest HT	Abundance Ratio: (NC) / (N)	Abundance Ratio (log2): (NC) / (N)	Abundance Ratio Adj. P-Value: (NC) / (N)	Abundance Ratio Variability [%]: (NC) / (N)	Abundances (Grouped): N	Abundances (Grouped): NC	Abundance: F10: Control, N	Abundance: F11: Control, N	Abundance: F12: Control, N	Abundance: F1: Sample, NC	Abundance: F2: Sample, NC	Abundance: F3: Sample, NC
E9PGM4	1,4-alpha-glucan branching enzyme OS=Homo sapiens OX=9606 GN=GBE1 PE=1 SV=1	3	1	1	1	2.55	0.583	-0.78	0.492303	41.48	828806	483217		242980	554831		325981
H3BQD4	18S rRNA aminocarboxypropyltransferase (Fragment) OS=Homo sapiens OX=9606 GN=TSR3 PE=4 SV=1	9	1	1	1	2.18	0.01	-6.64	3.64359e-17		95403.8		35725.8
P51178	1-phosphatidylinositol 4,5-bisphosphate phosphodiesterase delta-1 OS=Homo sapiens OX=9606 GN=PLCD1 PE=1 SV=2	5	1	1	1	3.85	0.418	-1.26	0.178306	2.96	867260	362812		335148			239920	256188
O75038	1-phosphatidylinositol 4,5-bisphosphate phosphodiesterase eta-2 OS=Homo sapiens OX=9606 GN=PLCH2 PE=1 SV=3	7	5	9	4	25.05	0.01	-6.64	3.64359e-17		611013		321462	168064
P19174	1-phosphatidylinositol 4,5-bisphosphate phosphodiesterase gamma-1 OS=Homo sapiens OX=9606 GN=PLCG1 PE=1 SV=1	4	3	3	3	7.76	0.479	-1.06	0.294271	0	2.06386e+06	989295		797568		989295
E9PIY4	2-(3-amino-3-carboxypropyl)histidine synthase subunit 2 OS=Homo sapiens OX=9606 GN=DPH2 PE=1 SV=1	27	1	1	1	2.73	0.971	-0.04	0.970913	6.09	380893	369661		147194			259821	245582
A0A087WUL9	26S proteasome non-ATPase regulatory subunit 13 OS=Homo sapiens OX=9606 GN=PSMD13 PE=1 SV=1	8	1	1	1	2.68	0.889	-0.17	0.933795	50.97	678257	517366	253987	262398	253272	765007	236037
H3BNT7	26S proteasome non-ATPase regulatory subunit 7 OS=Homo sapiens OX=9606 GN=PSMD7 PE=1 SV=1	9	1	1	1	2.18	0.673	-0.57	0.656442	8.65	699771	470909		287007	334846		311159	332778
A0A0G2JIC6	28S ribosomal protein S18b, mitochondrial OS=Homo sapiens OX=9606 GN=MRPS18B PE=1 SV=1	10	1	1	1	2.1	0.645	-0.63	0.602094	15.64	667082	430042	222921		379632		313853	275142
Q7Z7H8	39S ribosomal protein L10, mitochondrial OS=Homo sapiens OX=9606 GN=MRPL10 PE=1 SV=3	10	2	2	2	4.06	0.01	-6.64	3.64359e-17		166751			62098.6	87877.9
E9PKV2	39S ribosomal protein L17, mitochondrial (Fragment) OS=Homo sapiens OX=9606 GN=MRPL17 PE=1 SV=1	11	1	1	1	2.74	0.869	-0.2	0.920615	26.08	1.34868e+06	1.0529e+06	505042	521623	552553		584626	885443
M0R051	39S ribosomal protein L43, mitochondrial OS=Homo sapiens OX=9606 GN=MRPL43 PE=1 SV=1	48	1	2	1	4.26	0.802	-0.32	0.862312	0	1.0483e+06	840541	392557			840541
P23610	40-kDa huntingtin-associated protein OS=Homo sapiens OX=9606 GN=F8A1 PE=1 SV=2	14	2	2	2	5.91	0.636	-0.65	0.584215	25.52	877557	557888	393539	283183			357467	406557
A0A494C155	5'-AMP-activated protein kinase subunit gamma-2 (Fragment) OS=Homo sapiens OX=9606 GN=PRKAG2 PE=1 SV=1	10	2	2	2	4.41	0.554	-0.85	0.440852	28.22	1.88548e+06	988847	706054	777100	588444		611584	746560
J3QLW7	60S ribosome subunit biogenesis protein NIP7 homolog OS=Homo sapiens OX=9606 GN=NIP7 PE=1 SV=1	14	1	5	1	11.19	0.256	-1.97	0.0163337	16.37	1.99248e+06	509639	746125	854997	326663			352757
F8WDY1	6-phosphofructo-2-kinase/fructose-2,6-bisphosphatase 4 OS=Homo sapiens OX=9606 GN=PFKFB4 PE=1 SV=1	21	1	1	1	2.28	0.396	-1.34	0.143123	56.4	1.09183e+06	431910	253312	421931	772246			298955
Q9NYB9	Abl interactor 2 OS=Homo sapiens OX=9606 GN=ABI2 PE=1 SV=1	3	1	2	1	5.59	0.819	-0.29	0.876439	0	1.77931e+06	1.45646e+06	666299					1.00812e+06
Q8IZT6	Abnormal spindle-like microcephaly-associated protein OS=Homo sapiens OX=9606 GN=ASPM PE=1 SV=2	3	6	6	6	13	0.526	-0.93	0.392044	23.59	2.78764e+06	1.46656e+06		1.07727e+06		1.25169e+06	1.15919e+06
P07510	Acetylcholine receptor subunit gamma OS=Homo sapiens OX=9606 GN=CHRNG PE=1 SV=2	4	1	2	1	5.7	0.917	-0.12	0.950939	19.41	941782	863879	352669	316292	583104			597952
A0A087X126	Acetyl-CoA carboxylase 1 OS=Homo sapiens OX=9606 GN=ACACA PE=1 SV=1	14	1	1	1	2.02	0.672	-0.57	0.656018	21.92	826789	587975	295140	481593	419888		429749	375635
E9PSD3	Acidic fibroblast growth factor intracellular-binding protein OS=Homo sapiens OX=9606 GN=FIBP PE=1 SV=1	5	1	1	1	2.13	0.967	-0.05	0.968547	5.86	870557	857867	314153	364576	442115		557455	616442
Q92688	Acidic leucine-rich nuclear phosphoprotein 32 family member B OS=Homo sapiens OX=9606 GN=ANP32B PE=1 SV=1	9	1	1	1	3.27	0.86	-0.22	0.915077	40.17	685938	590227	190758	356938		529643	443716
F8VR50	Actin-related protein 2/3 complex subunit 3 (Fragment) OS=Homo sapiens OX=9606 GN=ARPC3 PE=1 SV=1	49	2	3	2	7.15	0.704	-0.51	0.721735	44.89	4.14751e+06	3.16189e+06	1.32054e+06	1.60278e+06	2.90658e+06		1.5453e+06	3.02094e+06
Q6P587	Acylpyruvase FAHD1, mitochondrial OS=Homo sapiens OX=9606 GN=FAHD1 PE=1 SV=2	6	1	5	1	11.42	0.735	-0.44	0.773368	55.9	2.02267e+07	1.37061e+07	7.57428e+06	4.47594e+06	15251737		6.57452e+06	13342173
Q76L82	Additional sex combs like 1 (Drosophila), isoform CRA_d OS=Homo sapiens OX=9606 GN=ASXL1 PE=1 SV=1	3	3	7	3	17.75	0.01	-6.64	3.64359e-17		2.09575e+06			809893
Q8IZF6	Adhesion G-protein coupled receptor G4 OS=Homo sapiens OX=9606 GN=ADGRG4 PE=2 SV=2	2	3	7	3	16.65	0.534	-0.91	0.402725	60.54	2.87928e+06	1.67363e+06	1.3829e+06	1.02943e+06	1.46225e+06		1.73791e+06	752582
Q9NP61	ADP-ribosylation factor GTPase-activating protein 3 OS=Homo sapiens OX=9606 GN=ARFGAP3 PE=1 SV=1	5	2	2	2	4.33	0.51	-0.97	0.356459	0	1.10982e+06	565952		428884			381794
H3BU49	ADP-ribosylation factor-like protein 2-binding protein OS=Homo sapiens OX=9606 GN=ARL2BP PE=1 SV=1	24	1	2	1	5.08	0.942	-0.09	0.962122	60.98	396080	373085	148320				375663	173014
E9PHK5	Adrenocorticotropic hormone (Fragment) OS=Homo sapiens OX=9606 GN=POMC PE=1 SV=1	9	1	2	1	5.35	0.958	-0.06	0.96324	24.66	1.48932e+06	1.42632e+06	557704	598209	630541	1.42632e+06	1.13968e+06	581999
Q9UM73	ALK tyrosine kinase receptor OS=Homo sapiens OX=9606 GN=ALK PE=1 SV=3	5	3	4	3	11.33	0.563	-0.83	0.455002	53.3	1.9949e+06	1.05894e+06	787361	650429	1.01311e+06		482819	1.08447e+06
P01011	Alpha-1-antichymotrypsin OS=Homo sapiens OX=9606 GN=SERPINA3 PE=1 SV=2	40	20	153	20	539.52	0.949	-0.07	0.962122	46.35	1.36058e+08	1.33396e+08	5.09498e+07	5.3249e+07	5.75435e+07	5.66064e+07	8.99897e+07	9.29658e+07
A0A024R6I7	Alpha-1-antitrypsin OS=Homo sapiens OX=9606 GN=SERPINA1 PE=1 SV=1	70	38	991	3	3658.09	0.787	-0.34	0.843417	37.96	2.37709e+07	2.04164e+07	8.90149e+06	1.06412e+07	1.13878e+07	9.93334e+06	1.3773e+07	1.73125e+07
P01009	Alpha-1-antitrypsin OS=Homo sapiens OX=9606 GN=SERPINA1 PE=1 SV=3	69	38	1004	3	3701.19	0.982	-0.03	0.970913	49.39	1.18024e+09	1.08218e+09	4.53696e+08	4.56096e+08	5.26158e+08	9.52683e+08	7.30045e+08	7.86713e+08
D6RDY3	Amyloid-beta A4 precursor protein-binding family B member 2 (Fragment) OS=Homo sapiens OX=9606 GN=APBB2 PE=1 SV=1	100	1	6	1	16.26	0.86	-0.22	0.915077	40.17	685938	590227	190758	356938		529643	443716
Q9H1A4	Anaphase-promoting complex subunit 1 OS=Homo sapiens OX=9606 GN=ANAPC1 PE=1 SV=1	1	1	1	1	2.37	0.966	-0.05	0.968061	30.47	952803	851561	241715	437398	483884		487446	694652
Q8IY63	Angiomotin-like protein 1 OS=Homo sapiens OX=9606 GN=AMOTL1 PE=1 SV=1	3	2	3	2	5.53	0.884	-0.18	0.933795	0	595104	525904			302226			364015
K7EIY2	Angiopoietin-like protein 8 OS=Homo sapiens OX=9606 GN=ANGPTL8 PE=1 SV=1	15	1	1	1	2.41	0.01	-6.64	3.64359e-17		270441		152124	104510	98718.3
Q86XL3	Ankyrin repeat and LEM domain-containing protein 2 OS=Homo sapiens OX=9606 GN=ANKLE2 PE=1 SV=4	3	2	2	2	3.8	0.556	-0.85	0.445667	12.26	749722	417117	258199	315029			277560	292700
Q6UB99	Ankyrin repeat domain-containing protein 11 OS=Homo sapiens OX=9606 GN=ANKRD11 PE=1 SV=3	2	2	3	2	7.95	0.579	-0.79	0.484557	23.05	1.50991e+06	873608		583497		637463	697844	604686
B4E2M5	Ankyrin repeat domain-containing protein 66 OS=Homo sapiens OX=9606 GN=ANKRD66 PE=2 SV=2	6	1	1	1	2.84	0.437	-1.19	0.21285	50.17	1.09458e+06	478375		303415	774963		322715
Q9UPM8	AP-4 complex subunit epsilon-1 OS=Homo sapiens OX=9606 GN=AP4E1 PE=1 SV=2	3	2	4	2	9.94	0.491	-1.03	0.315695	0	816673	400608			414750			277289
C9J069	Apical junction component 1 homolog OS=Homo sapiens OX=9606 GN=AJM1 PE=3 SV=1	3	1	1	1	2.03	0.686	-0.54	0.687283	81.45	1.17485e+06	806365		767427	352985			558142
O14791	Apolipoprotein L1 OS=Homo sapiens OX=9606 GN=APOL1 PE=1 SV=5	12	3	7	3	25.85	0.918	-0.12	0.951797	35.43	544556	498841	203920	209321	540698	462040	336521	833687
Q5SRP5	Apolipoprotein M OS=Homo sapiens OX=9606 GN=APOM PE=1 SV=1	10	1	3	1	11.18	0.854	-0.23	0.908906	52.7	450428	305777	92094.4	174066	264686		136715	319343
H0YER7	Apoptosis inhibitor 5 (Fragment) OS=Homo sapiens OX=9606 GN=API5 PE=1 SV=1	8	1	1	1	3.06	0.646	-0.63	0.604326	55.28	715037	462042	453158	163272			211025	472378
J3KPH2	Arachidonate lipoxygenase 3, isoform CRA_a OS=Homo sapiens OX=9606 GN=ALOXE3 PE=1 SV=1	1	1	3	1	5.83	0.962	-0.06	0.967466	16.82	4.39514e+06	4.12136e+06	1.64585e+06	1.84261e+06	1.63822e+06	4.12136e+06	3.09578e+06	2.67441e+06
Q8TF01	Arginine/serine-rich protein PNISR OS=Homo sapiens OX=9606 GN=PNISR PE=1 SV=2	1	1	1	1	2.03	0.8	-0.32	0.860728	24.34	6.81167e+06	5.45234e+06		3.15806e+06	2.88345e+06	4888237	4.10264e+06
O14525	Astrotactin-1 OS=Homo sapiens OX=9606 GN=ASTN1 PE=1 SV=3	4	2	2	2	5.84	0.886	-0.17	0.933795	7.74	701579	621638		271121		654945		408397
Q5TGY3	AT-hook DNA-binding motif-containing protein 1 OS=Homo sapiens OX=9606 GN=AHDC1 PE=1 SV=1	3	4	4	4	9.02	0.616	-0.7	0.553164	26.96	451086	299530	225179	174320	199730		245515	170634
C9JG15	ATPase family AAA domain-containing protein 2B (Fragment) OS=Homo sapiens OX=9606 GN=ATAD2B PE=1 SV=2	5	1	4	1	10.62	0.717	-0.48	0.743972	110.57	5.94677e+06	4.26477e+06	694989	2.2981e+06	7.71819e+06	1.34528e+06	3.53215e+06	2.95195e+06
Q9NUQ8	ATP-binding cassette sub-family F member 3 OS=Homo sapiens OX=9606 GN=ABCF3 PE=1 SV=2	8	3	7	3	19.67	0.487	-1.04	0.308671	69.32	1.99933e+06	972894	1.11736e+06	772629	425369		706626	625466
O94762	ATP-dependent DNA helicase Q5 OS=Homo sapiens OX=9606 GN=RECQL5 PE=1 SV=2	5	3	3	3	5.87	0.975	-0.04	0.970913	44.53	171676	188015	102421	52540.3	87186		91069.5	181248
H7C514	ATP-dependent DNA/RNA helicase DHX36 (Fragment) OS=Homo sapiens OX=9606 GN=DHX36 PE=1 SV=1	15	1	11	1	26.3	0.251	-1.99	0.0146166	107.62	7.57487e+06	1.90227e+06			3.84692e+06	969746	2.51729e+06
A0A087WYN9	ATP-dependent RNA helicase DHX29 OS=Homo sapiens OX=9606 GN=DHX29 PE=1 SV=1	2	1	1	1	2.5	0.01	-6.64	3.64359e-17		1.91467e+06		716986	447098	1.10655e+06
P29374	AT-rich interactive domain-containing protein 4A OS=Homo sapiens OX=9606 GN=ARID4A PE=1 SV=3	3	4	5	4	11.14	0.994	-0.01	0.970913	19.19	1.4053e+07	1.60142e+07	4659440	6.34301e+06	7.13687e+06	12373412	10803288	11122865
Q14865	AT-rich interactive domain-containing protein 5B OS=Homo sapiens OX=9606 GN=ARID5B PE=1 SV=3	2	2	2	2	3.96	0.488	-1.04	0.310737	12.73	1.73984e+06	828906	698523	672351	786028		608046	527639
A0A7I2U302	Atriopeptidase OS=Homo sapiens OX=9606 GN=MME PE=1 SV=1	2	1	1	1	2.06	0.998	0	0.970913	46.39	410899	410180		216068	153358		276710
A0A590UK55	Autism susceptibility gene 2 protein (Fragment) OS=Homo sapiens OX=9606 GN=AUTS2 PE=4 SV=1	27	1	1	1	2.65	0.798	-0.33	0.857343	44.26	777969	515235	314929	169130	395094	671226	322582	356630
O43918	Autoimmune regulator OS=Homo sapiens OX=9606 GN=AIRE PE=1 SV=1	8	2	4	2	10.4	0.942	-0.09	0.962122	60.98	396080	373085	148320				375663	173014
Q9HCS5	Band 4.1-like protein 4A OS=Homo sapiens OX=9606 GN=EPB41L4A PE=1 SV=2	5	3	3	3	5.99	0.01	-6.64	3.64359e-17		1.0327e+06				524458
Q8IWZ6	Bardet-Biedl syndrome 7 protein OS=Homo sapiens OX=9606 GN=BBS7 PE=1 SV=2	2	1	1	1	2.55	0.379	-1.4	0.121304	62.86	1.60862e+06	610366		411649	1.23368e+06		411756
A0A087WXM8	Basal cell adhesion molecule OS=Homo sapiens OX=9606 GN=BCAM PE=1 SV=1	7	3	6	3	16.76	0.93	-0.1	0.962122	24.01	5.33033e+06	4.95763e+06	1.99605e+06	2.15517e+06	2.26865e+06	3200354	3.34445e+06	3.62837e+06
Q68DE3	Basic helix-loop-helix domain-containing protein USF3 OS=Homo sapiens OX=9606 GN=USF3 PE=1 SV=4	3	3	3	3	7.78	0.01	-6.64	3.64359e-17		1.32593e+06			442217	780247
H3BNK7	Battenin (Fragment) OS=Homo sapiens OX=9606 GN=CLN3 PE=1 SV=2	7	1	2	1	4.28	0.882	-0.18	0.933795	29.84	1.94496e+06	1.71623e+06	757354	728980	987754	633848	1.44949e+06	1187922
Q5H9F3	BCL-6 corepressor-like protein 1 OS=Homo sapiens OX=9606 GN=BCORL1 PE=1 SV=1	2	2	4	2	8.78	0.9	-0.15	0.935089	23.97	517614	465747	200636	193244		550158	265989
O60909	Beta-1,4-galactosyltransferase 2 OS=Homo sapiens OX=9606 GN=B4GALT2 PE=1 SV=1	5	1	1	1	2.65	0.613	-0.71	0.547361	23.26	5.66082e+06	3.46751e+06	2.44806e+06	1.16316e+06	2.87487e+06		2203618	2.54777e+06
P02749	Beta-2-glycoprotein 1 OS=Homo sapiens OX=9606 GN=APOH PE=1 SV=3	26	5	15	5	54.39	0.935	-0.1	0.962122	38.09	7.15199e+06	6.18968e+06	2.67821e+06	2.36181e+06	4.22826e+06	6.18968e+06	3.33829e+06	6.24112e+06
F8WF40	Beta-galactosidase OS=Homo sapiens OX=9606 GN=GLB1 PE=1 SV=1	51	1	2	1	4.02	0.221	-2.18	0.00664765	187.93	1.92092e+06	424765		257570	2811572		286549
Q16585	Beta-sarcoglycan OS=Homo sapiens OX=9606 GN=SGCB PE=1 SV=1	18	3	3	3	7.13	0.807	-0.31	0.865367	23.19	351565	283539	156004	114652			208576	179980
A0A2R8Y2X6	BICD family-like cargo adapter 2 OS=Homo sapiens OX=9606 GN=BICDL2 PE=1 SV=1	13	4	4	4	9.81	0.01	-6.64	3.64359e-17		741579				376613
O95340	Bifunctional 3'-phosphoadenosine 5'-phosphosulfate synthase 2 OS=Homo sapiens OX=9606 GN=PAPSS2 PE=1 SV=2	3	1	1	1	2.86	0.01	-6.64	3.64359e-17		93830				47651.8
Q9Y2P5	Bile acyl-CoA synthetase OS=Homo sapiens OX=9606 GN=SLC27A5 PE=1 SV=1	5	2	3	2	6.88	0.411	-1.28	0.167029	0	7.97754e+06	3.27779e+06		3.08288e+06				2.26879e+06
Q53S60	Bile salt export pump (Fragment) OS=Homo sapiens OX=9606 GN=ABCB11 PE=1 SV=1	20	3	4	3	11.18	0.549	-0.87	0.43319	58.01	807054	443041	183965	311882	603944			306660
Q8NFC6	Biorientation of chromosomes in cell division protein 1-like 1 OS=Homo sapiens OX=9606 GN=BOD1L1 PE=1 SV=2	2	4	8	4	17.76	0.857	-0.22	0.914382	35.43	2.77167e+06	2.37524e+06			1.4076e+06	1.87449e+06	2.0304e+06
A0A0C4DG27	Biotin--protein ligase (Fragment) OS=Homo sapiens OX=9606 GN=HLCS PE=1 SV=1	36	1	2	1	5.18	0.01	-6.64	3.64359e-17		542893		393296		142516
Q5SVK0	BK channel (Fragment) OS=Homo sapiens OX=9606 GN=KCNMA1 PE=1 SV=2	4	3	3	3	7.18	0.628	-0.67	0.56986	33.03	869400	617654	611492	335975	439302		367331	484949
P80723	Brain acid soluble protein 1 OS=Homo sapiens OX=9606 GN=BASP1 PE=1 SV=2	13	2	5	2	11.85	0.979	-0.03	0.970913	18.19	991533	970347	330407	517894	503553	970347	617699	765594
Q6AI39	BRD4-interacting chromatin-remodeling complex-associated protein-like OS=Homo sapiens OX=9606 GN=BICRAL PE=1 SV=2	1	1	2	1	3.32	0.971	-0.04	0.970913	36.15	221929	215584	57454.6	85763.5	147130		155032	139982
A0A2R8Y5C9	Breast cancer anti-estrogen resistance protein 1 OS=Homo sapiens OX=9606 GN=BCAR1 PE=1 SV=1	8	4	15	4	33.69	0.86	-0.22	0.915077	36.54	3.62312e+07	2.61708e+07	1.35675e+07	1.53759e+07	16994475	1.59895e+07	1.7655e+07	2.47182e+07
Q9NW68	BSD domain-containing protein 1 OS=Homo sapiens OX=9606 GN=BSDC1 PE=1 SV=1	4	1	1	1	2.68	0.603	-0.73	0.530634	51.67	787425	474549	207439		568439		329749	318889
D6R9I8	Butyrophilin-like protein 8 OS=Homo sapiens OX=9606 GN=BTNL8 PE=4 SV=1	61	1	2	1	5.35	0.799	-0.32	0.859391	6.9	629162	502885	224896	254711				348082
A0A0G2JPR0	C4a anaphylatoxin OS=Homo sapiens OX=9606 GN=C4A PE=1 SV=1	61	75	495	0	1985.81	0.96	-0.06	0.964794	46.63	3.78699e+08	3.75269e+08	1.52706e+08	1.46346e+08	1.53783e+08	4.61831e+08	2.53158e+08	2.2635e+08
A0A0G2JL54	C4a anaphylatoxin OS=Homo sapiens OX=9606 GN=C4B_2 PE=1 SV=1	61	72	476	3	1921.96	0.966	-0.05	0.968061	37.52	1.57088e+07	1.63348e+07	5.88248e+06	6.49341e+06	6.21727e+06	1.08287e+07	1.10196e+07	1.13827e+07
P04003	C4b-binding protein alpha chain OS=Homo sapiens OX=9606 GN=C4BPA PE=1 SV=2	44	16	54	16	182.9	0.945	-0.08	0.962122	36.29	3.41288e+07	3.03304e+07	1.45794e+07	1.31889e+07	1.19466e+07	4.04163e+07	1.92249e+07	2.09938e+07
Q13557	Calcium/calmodulin-dependent protein kinase type II subunit delta OS=Homo sapiens OX=9606 GN=CAMK2D PE=1 SV=3	4	1	1	1	2.89	0.514	-0.96	0.365116	10.05	1.23996e+06	637657	498129		586988		446086	425616
Q9UJS0	Calcium-binding mitochondrial carrier protein Aralar2 OS=Homo sapiens OX=9606 GN=SLC25A13 PE=1 SV=2	4	2	2	2	4.29	0.895	-0.16	0.933795	0	420377	376242		162452			253815
P07384	Calpain-1 catalytic subunit OS=Homo sapiens OX=9606 GN=CAPN1 PE=1 SV=1	10	4	5	4	11.63	0.689	-0.54	0.692396	38.03	677567	466643	184978	359161		658858		228766
O15484	Calpain-5 OS=Homo sapiens OX=9606 GN=CAPN5 PE=1 SV=2	10	2	5	2	14.69	0.648	-0.63	0.605508	12.36	865650	908580	321357		443458		912309	422520
Q9UDT6	CAP-Gly domain-containing linker protein 2 OS=Homo sapiens OX=9606 GN=CLIP2 PE=1 SV=1	8	5	7	5	16.72	0.283	-1.82	0.0291695	13.9	2.25065e+06	637588	763999		1.26089e+06		450916	420966
F5H1N7	Capping protein-inhibiting regulator of actin dynamics OS=Homo sapiens OX=9606 GN=CRACD PE=1 SV=1	2	2	2	2	3.87	0.51	-0.97	0.356459	0	1.96726e+06	1.0034e+06	736679				676900
H3BM22	Caprin-2 (Fragment) OS=Homo sapiens OX=9606 GN=CAPRIN2 PE=1 SV=1	3	1	1	1	2.58	0.01	-6.64	3.64359e-17		566403			192047	327845
P31327	Carbamoyl-phosphate synthase [ammonia], mitochondrial OS=Homo sapiens OX=9606 GN=CPS1 PE=1 SV=2	7	5	5	5	12.9	0.581	-0.78	0.488842	38.66	1.75065e+06	1.37658e+06			889075	697415	1.53978e+06	952828
P35219	Carbonic anhydrase-related protein OS=Homo sapiens OX=9606 GN=CA8 PE=1 SV=3	6	1	5	1	11.59	0.396	-1.34	0.143567	8.79	732692	290125	258583	300433			195720
D6RJF4	Carbonyl reductase family member 4 OS=Homo sapiens OX=9606 GN=CBR4 PE=1 SV=1	20	1	2	1	3.35	0.832	-0.26	0.886904	0	2.48976e+06	2072009		962153		2072009
H0YBB7	Carboxypeptidase Q (Fragment) OS=Homo sapiens OX=9606 GN=CPQ PE=1 SV=1	20	1	1	1	3.48	0.901	-0.15	0.935089	0.96	891421	803406	332435		454583		538459	559732
A0A024R0K5	Carcinoembryonic antigen-related cell adhesion molecule 5 OS=Homo sapiens OX=9606 GN=CEACAM5 PE=1 SV=1	1	1	1	1	1.56	0.647	-0.63	0.604326	19.94	726586	469807	237944		421944			325186
Q711Q0	Cardiac-enriched FHL2-interacting protein OS=Homo sapiens OX=9606 GN=CEFIP PE=1 SV=2	3	3	3	3	6.6	0.395	-1.34	0.142905	58.7	1.70607e+06	763283	490276	659303	2.16637e+06		398468	682716
E7ETM0	Casein kinase I isoform alpha OS=Homo sapiens OX=9606 GN=CSNK1A1 PE=1 SV=1	6	1	1	1	2.71	0.01	-6.64	3.64359e-17		476907			184298
A0A2U3TZY2	Caseinolytic peptidase B protein homolog OS=Homo sapiens OX=9606 GN=CLPB PE=1 SV=1	8	2	3	2	8.41	0.898	-0.15	0.933795	31.18	687750	719320	408523	251558	349276		405439	595913
B4DII4	Cas-scaffolding protein family member 4 OS=Homo sapiens OX=9606 GN=CASS4 PE=2 SV=1	8	2	2	2	5.96	0.475	-1.07	0.287763	34.77	7.72071e+06	4.59725e+06	3.19764e+06	2.98363e+06	3675809	1.4945e+06	3.10133e+06	4.74368e+06
E7EPC8	Catenin delta-2 OS=Homo sapiens OX=9606 GN=CTNND2 PE=1 SV=1	2	1	1	1	2.09	0.546	-0.87	0.431295	18.97	810019	442663			411371		262844	348105
B8ZZI7	Cation channel sperm-associated protein subunit gamma OS=Homo sapiens OX=9606 GN=CATSPERG PE=1 SV=1	5	2	3	2	6.84	0.576	-0.79	0.480851	1.1	732659	422369	276393		369345			292351
P51686	C-C chemokine receptor type 9 OS=Homo sapiens OX=9606 GN=CCR9 PE=1 SV=2	6	1	1	1	3.18	0.886	-0.17	0.933795	50.09	391362	346892	146553				326072	172321
H7C5J4	CCR4-NOT transcription complex subunit 3 (Fragment) OS=Homo sapiens OX=9606 GN=CNOT3 PE=1 SV=1	45	1	1	1	3.14	0.01	-6.64	3.64359e-17		812295		240615	396834
Q9NRR3	CDC42 small effector protein 2 OS=Homo sapiens OX=9606 GN=CDC42SE2 PE=1 SV=1	49	1	1	1	0	0.67	-0.58	0.650084	59.93	1.65783e+06	1.11016e+06		353431	1.52617e+06	711758	1.16812e+06
K7EPX0	CDP-diacylglycerol--glycerol-3-phosphate 3-phosphatidyltransferase (Fragment) OS=Homo sapiens OX=9606 GN=PGS1 PE=1 SV=1	26	1	1	1	3.13	0.382	-1.39	0.125178	2.94	2.64349e+06	1.01038e+06	1.00973e+06		1316146		681607
P49454	Centromere protein F OS=Homo sapiens OX=9606 GN=CENPF PE=1 SV=3	4	7	8	7	18.76	0.715	-0.48	0.740372	95.36	1.58972e+06	457342	387412	614340	1.14655e+06		1.01665e+06	96066.9
A0A0A0MRK5	Centromere protein W OS=Homo sapiens OX=9606 GN=CENPW PE=1 SV=1	36	1	2	1	4.46	0.701	-0.51	0.717581	65.33	1.04348e+06	591113	390753	551413	300328	1.30775e+06	398768	286931
O43264	Centromere/kinetochore protein zw10 homolog OS=Homo sapiens OX=9606 GN=ZW10 PE=1 SV=3	8	3	3	3	7.03	0.01	-6.64	3.64359e-17		2.24585e+06		760767		1.26085e+06
Q02224	Centromere-associated protein E OS=Homo sapiens OX=9606 GN=CENPE PE=1 SV=2	2	4	5	4	12.21	0.903	-0.15	0.936048	48	601703	543308	225320	221684	332598	974248	366518	284082
Q9UPV0	Centrosomal protein of 164 kDa OS=Homo sapiens OX=9606 GN=CEP164 PE=1 SV=3	2	1	1	1	2.59	0.01	-6.64	3.64359e-17		1.09159e+06			448347	521592
K7EIV8	Centrosomal protein of 76 kDa (Fragment) OS=Homo sapiens OX=9606 GN=CEP76 PE=1 SV=1	8	1	1	1	2.07	0.01	-6.64	3.64359e-17		684767		283339	239488
Q96MC4	CEP295 N-terminal-like protein OS=Homo sapiens OX=9606 GN=CEP295NL PE=2 SV=1	4	1	9	1	26.34	0.658	-0.6	0.62479	54.97	9.6296e+06	6.33291e+06	4.42191e+06	1.7993e+06	4.89042e+06	2.439e+06	4272218	6.96635e+06
Q49MI3	Ceramide kinase-like protein OS=Homo sapiens OX=9606 GN=CERKL PE=1 SV=1	3	1	1	1	2.29	0.418	-1.26	0.177175	0	1.06861e+06	446328			542695		301095
J3QS23	Cerebellin-2 OS=Homo sapiens OX=9606 GN=CBLN2 PE=1 SV=1	24	1	1	1	3.11	0.795	-0.33	0.850184	39.64	1.23552e+06	981851	602605	366581			662362
P00450	Ceruloplasmin OS=Homo sapiens OX=9606 GN=CP PE=1 SV=1	48	29	92	29	345.82	0.934	-0.1	0.962122	32.88	5.8087e+07	5.1014e+07	2.33445e+07	2.24474e+07	2.53864e+07	3.37409e+07	3.61217e+07	3.53104e+07
A0A087WW88	Charged multivesicular body protein 2b OS=Homo sapiens OX=9606 GN=CHMP2B PE=1 SV=2	7	1	1	1	2.74	0.98	-0.03	0.970913	8.81	433178	424691	152861	177640				293959
E5RFR8	Charged multivesicular body protein 7 OS=Homo sapiens OX=9606 GN=CHMP7 PE=1 SV=1	13	1	1	1	1.54	0.01	-6.64	3.64359e-17		38098.4			17437.6	16336.3
E9PE15	Chloride channel protein (Fragment) OS=Homo sapiens OX=9606 GN=CLCN3 PE=1 SV=1	6	3	3	3	6.01	0.628	-0.67	0.56986	33.03	869400	617654	611492	335975	439302		367331	484949
Q70JA7	Chondroitin sulfate synthase 3 OS=Homo sapiens OX=9606 GN=CHSY3 PE=2 SV=3	8	3	3	3	8.1	0.919	-0.12	0.951797	93.54	518327	476195	132616	260176	263234	2.00326e+06	321244	202098
Q13111	Chromatin assembly factor 1 subunit A OS=Homo sapiens OX=9606 GN=CHAF1A PE=1 SV=3	2	1	2	1	5.55	0.383	-1.38	0.126504	93.36	2.85985e+07	1.09653e+07	9119710	11051720	14812623	2.51017e+06	7397235	20497682
Q9ULG1	Chromatin-remodeling ATPase INO80 OS=Homo sapiens OX=9606 GN=INO80 PE=1 SV=2	4	2	3	2	8.45	0.01	-6.64	3.64359e-17		635545				322763
Q14781	Chromobox protein homolog 2 OS=Homo sapiens OX=9606 GN=CBX2 PE=1 SV=2	5	2	2	2	3.56	0.749	-0.42	0.798352	35.82	1.38779e+06	1.03983e+06			704792		552187	914333
A0A0A0MSH9	Chromodomain-helicase-DNA-binding protein 1-like OS=Homo sapiens OX=9606 GN=CHD1L PE=1 SV=2	7	3	3	3	6.27	0.01	-6.64	3.64359e-17		1.12058e+06			443282	555942
B7Z3I4	Chromodomain-helicase-DNA-binding protein 2 OS=Homo sapiens OX=9606 GN=CHD2 PE=1 SV=1	12	3	3	3	7.35	0.983	-0.02	0.970913	21.33	1.8241e+06	1.79305e+06		813560	802662			1.2411e+06
Q3L8U1	Chromodomain-helicase-DNA-binding protein 9 OS=Homo sapiens OX=9606 GN=CHD9 PE=1 SV=2	1	2	2	2	4.34	0.01	-6.64	3.64359e-17		547574		217143	199822
K7EIY8	Chromosome 18 open reading frame 37, isoform CRA_a OS=Homo sapiens OX=9606 GN=INO80C PE=1 SV=1	18	2	2	2	3.77	0.854	-0.23	0.908906	14.65	6.45653e+06	5.51404e+06	2450166	2.4621e+06		5.51404e+06	4.50731e+06	3473766
Q9P2M7	Cingulin OS=Homo sapiens OX=9606 GN=CGN PE=1 SV=2	4	3	3	3	6.51	0.862	-0.21	0.915077	53.93	3.59952e+06	3.10169e+06	853650	1.89954e+06	1.82803e+06	3.10169e+06	2.08277e+06	2.2286e+06
A0A087X2D8	C-Jun-amino-terminal kinase-interacting protein 4 OS=Homo sapiens OX=9606 GN=SPAG9 PE=1 SV=1	6	4	4	4	9.05	0.306	-1.71	0.0442845	77.53	4.23487e+06	1.87264e+06		1.8276e+06	1.92586e+06	1.55126e+06		1.56473e+06
P58418	Clarin-1 OS=Homo sapiens OX=9606 GN=CLRN1 PE=1 SV=2	16	1	1	1	2.71	0.278	-1.85	0.0261729	72.45	4.99993e+06	1.38956e+06		3094695	1.58539e+06			961811
F5H5N6	Clathrin heavy chain 2 (Fragment) OS=Homo sapiens OX=9606 GN=CLTCL1 PE=1 SV=1	21	1	1	1	3.11	0.791	-0.34	0.846966	7.57	978611	773813	385159	266919	496991			535610
Q9C0C6	CLOCK-interacting pacemaker OS=Homo sapiens OX=9606 GN=CIPC PE=1 SV=2	13	2	2	2	4.7	0.971	-0.04	0.970913	2.9	578100	561595	216481	227771	235436		378855
P10909	Clusterin OS=Homo sapiens OX=9606 GN=CLU PE=1 SV=1	31	12	76	12	268.45	0.972	-0.04	0.970913	31.51	5.44076e+07	4.98202e+07	2.0374e+07	2.13643e+07	2.18117e+07	33843481	3.37111e+07	3.44841e+07
P53618	Coatomer subunit beta OS=Homo sapiens OX=9606 GN=COPB1 PE=1 SV=3	5	2	2	2	4.56	0.718	-0.48	0.7449	20.36	1.43859e+06	987898	538710	423988	819769		601928	757081
Q8TC90	Coiled-coil domain-containing glutamate-rich protein 1 OS=Homo sapiens OX=9606 GN=CCER1 PE=1 SV=1	7	1	1	1	2.56	0.01	-6.64	3.64359e-17		3.58143e+06		996172		2.44869e+06
P13994	Coiled-coil domain-containing protein 130 OS=Homo sapiens OX=9606 GN=CCDC130 PE=1 SV=2	4	1	2	1	5.98	0.583	-0.78	0.492793	58.58	764072	445678	194595		570547			308485
Q3MJ40	Coiled-coil domain-containing protein 144B OS=Homo sapiens OX=9606 GN=CCDC144B PE=2 SV=1	4	2	2	2	4.51	0.769	-0.38	0.819554	11.49	1.132e+06	870945	458025		532060	870945
Q96M95	Coiled-coil domain-containing protein 42 OS=Homo sapiens OX=9606 GN=CCDC42 PE=1 SV=2	6	1	2	1	4.7	0.01	-6.64	3.64359e-17		652455		244325
A0A087WYW6	Coiled-coil domain-containing protein 47 OS=Homo sapiens OX=9606 GN=CCDC47 PE=1 SV=1	7	1	1	1	2.12	0.705	-0.5	0.723995	16.94	2.208e+06	1.57505e+06	826831	906972	815519	1654749	1.06254e+06	703298
A6NKD9	Coiled-coil domain-containing protein 85C OS=Homo sapiens OX=9606 GN=CCDC85C PE=1 SV=1	4	1	2	1	4.51	0.92	-0.12	0.951797	19.04	1.26302e+07	1.06855e+07	4909672	4.88086e+06	4.97605e+06	9821488	7.2085e+06	8.34587e+06
P02462	Collagen alpha-1(IV) chain OS=Homo sapiens OX=9606 GN=COL4A1 PE=1 SV=4	7	4	4	3	9.39	0.804	-0.31	0.864742	12.77	589547	473963		232240	293714		292891	358134
Q8IZC6	Collagen alpha-1(XXVII) chain OS=Homo sapiens OX=9606 GN=COL27A1 PE=2 SV=1	7	4	4	4	11.15	0.582	-0.78	0.490875	3.62	102857	59897.2		40730.2	50977.1			41459.1
Q14031	Collagen alpha-6(IV) chain OS=Homo sapiens OX=9606 GN=COL4A6 PE=1 SV=3	5	4	7	4	17.45	0.01	-6.64	3.64359e-17		1.24062e+08			47943152
Q5KU26	Collectin-12 OS=Homo sapiens OX=9606 GN=COLEC12 PE=1 SV=3	2	1	1	1	2.29	0.592	-0.76	0.510666	0	1.42985e+06	846702		552557			571190
Q9UBI1	COMM domain-containing protein 3 OS=Homo sapiens OX=9606 GN=COMMD3 PE=1 SV=1	22	2	3	2	7.34	0.01	-6.64	3.64359e-17		1.13972e+06		432635	434488
P02745	Complement C1q subcomponent subunit A OS=Homo sapiens OX=9606 GN=C1QA PE=1 SV=2	20	3	14	3	62.32	0.93	-0.1	0.962122	29.14	6.70485e+06	5.00733e+06	3.14546e+06	2591055	2.89237e+06	3.42139e+06	3377973	4.40453e+06
P09871	Complement C1s subcomponent OS=Homo sapiens OX=9606 GN=C1S PE=1 SV=1	33	12	41	12	158.33	0.978	-0.03	0.970913	54.54	1.39776e+07	1.22067e+07	6.52253e+06	5.40155e+06	5.34055e+06	1.96377e+07	8.23468e+06	7.58921e+06
P01024	Complement C3 OS=Homo sapiens OX=9606 GN=C3 PE=1 SV=2	78	123	1412	123	5506.09	0.865	-0.21	0.915299	58.5	1.15808e+09	1.08052e+09	5.7357e+08	4.47533e+08	5.09202e+08	1.21096e+09	6.64927e+08	7.47906e+08
P08603	Complement factor H OS=Homo sapiens OX=9606 GN=CFH PE=1 SV=4	58	58	349	56	1297.87	0.934	-0.1	0.962122	56.44	3.11237e+08	3.00147e+08	1.20628e+08	1.20276e+08	1.01629e+08	3.54247e+08	2.0248e+08	1.35869e+08
A0A7P0TB58	Complex I assembly factor ACAD9, mitochondrial OS=Homo sapiens OX=9606 GN=ACAD9 PE=4 SV=1	6	1	1	1	2.69	0.386	-1.37	0.129576	28.08	2.05357e+06	905614	620436	983617		659017	643582	626839
A0A7I2V517	Complex I-49kD OS=Homo sapiens OX=9606 GN=NDUFS2 PE=1 SV=1	4	1	1	1	1.56	0.01	-6.64	3.64359e-17		76976.9		24874.7	34472.1
A0A2R8YE71	Connector enhancer of kinase suppressor of ras 2 (Fragment) OS=Homo sapiens OX=9606 GN=CNKSR2 PE=1 SV=1	5	1	1	1	3.42	0.286	-1.81	0.0302832	1.09	2.90793e+06	830695	1.08893e+06				556282	579231
P08185	Corticosteroid-binding globulin OS=Homo sapiens OX=9606 GN=SERPINA6 PE=1 SV=1	12	3	6	3	19.35	0.999	0	0.970913	15.98	4.22458e+06	4.13175e+06	1.58198e+06	1.85076e+06	2.10098e+06		2.46086e+06	3.23924e+06
E9PIM0	CREB/ATF bZIP transcription factor OS=Homo sapiens OX=9606 GN=CREBZF PE=1 SV=1	3	1	2	1	5.41	0.482	-1.05	0.297486	47.91	1.70561e+06	655501	760130	339232	866199		604590	331855
Q5QGZ9	C-type lectin domain family 12 member A OS=Homo sapiens OX=9606 GN=CLEC12A PE=1 SV=3	14	2	3	2	6.8	0.9	-0.15	0.935089	38.53	3.15767e+06	2.84141e+06		1220263		1.14129e+06	2589864	1.96674e+06
Q7Z408	CUB and sushi domain-containing protein 2 OS=Homo sapiens OX=9606 GN=CSMD2 PE=1 SV=2	2	4	6	4	15.66	0.206	-2.28	0.00415069	16.27	1.81334e+06	373441	679043	680855	1.02195e+06	480935	241857	258485
Q2TBE0	CWF19-like protein 2 OS=Homo sapiens OX=9606 GN=CWF19L2 PE=1 SV=4	7	5	5	5	10.96	0.557	-0.84	0.446713	11.25	697522	388706	261201	215764	381108		262223
P78396	Cyclin-A1 OS=Homo sapiens OX=9606 GN=CCNA1 PE=1 SV=1	3	1	2	1	4.6	0.716	-0.48	0.743972	61.48	2.54187e+06	2.14736e+06	951853	538670	1813759	705829	1.44862e+06	1.77083e+06
Q9Y222	Cyclin-D-binding Myb-like transcription factor 1 OS=Homo sapiens OX=9606 GN=DMTF1 PE=1 SV=1	5	2	2	2	4.99	0.945	-0.08	0.962122	51.7	2.2607e+06	2.13705e+06	846565	934288	967758	3.50894e+06	1.04354e+06	1.47921e+06
Q9UQ88	Cyclin-dependent kinase 11A OS=Homo sapiens OX=9606 GN=CDK11A PE=1 SV=4	4	2	3	2	6.59	0.01	-6.64	3.64359e-17		727711				369571
I3L0A1	Cysteine-rich secretory protein 3 (Fragment) OS=Homo sapiens OX=9606 GN=CRISP3 PE=1 SV=1	14	1	1	1	2.86	0.01	-6.64	3.64359e-17		904312		338638
Q7Z449	Cytochrome P450 2U1 OS=Homo sapiens OX=9606 GN=CYP2U1 PE=1 SV=1	3	1	1	1	2.21	0.994	-0.01	0.970913	21.17	862600	857452		287394	508120		603035	569299
A0A0A0MSJ4	Cytokine-dependent hematopoietic cell linker OS=Homo sapiens OX=9606 GN=CLNK PE=1 SV=1	7	2	2	2	4.36	0.01	-6.64	3.64359e-17		754104		282389
Q07065	Cytoskeleton-associated protein 4 OS=Homo sapiens OX=9606 GN=CKAP4 PE=1 SV=2	3	1	1	1	2.75	0.01	-6.64	3.64359e-17		568850				288892
Q8NEM8	Cytosolic carboxypeptidase 3 OS=Homo sapiens OX=9606 GN=AGBL3 PE=2 SV=2	3	2	3	2	6.37	0.01	-6.64	3.64359e-17		852555		176975	329465	433363
A0A286YFL2	D-3-phosphoglycerate dehydrogenase OS=Homo sapiens OX=9606 GN=PHGDH PE=1 SV=1	11	2	3	1	6.89	0.841	-0.25	0.891004	75	877023	737707	328419	339377	323586	1.49488e+06	497661	276400
A0A2C9F2M7	D-3-phosphoglycerate dehydrogenase OS=Homo sapiens OX=9606 GN=PHGDH PE=1 SV=1	10	2	2	1	5.07	0.01	-6.64	3.64359e-17		1.25694e+06			460011	674037
H0YA48	DAP3-binding cell death enhancer 1 (Fragment) OS=Homo sapiens OX=9606 GN=DELE1 PE=1 SV=2	17	2	4	2	8.82	0.83	-0.27	0.885399	3.15	1.09005e+07	9.04455e+06	3.99516e+06	6338417	5535830	9.04455e+06
Q5BKZ1	DBIRD complex subunit ZNF326 OS=Homo sapiens OX=9606 GN=ZNF326 PE=1 SV=2	2	1	1	1	1.67	0.01	-6.64	3.64359e-17		584946		219045
D6RDV8	DCN1-like protein (Fragment) OS=Homo sapiens OX=9606 GN=DCUN1D4 PE=1 SV=1	19	1	1	1	3.24	0.59	-0.76	0.507425	18.13	708393	418129	382555	240273	359760			289417
H0YLQ1	DDB1- and CUL4-associated factor 11 (Fragment) OS=Homo sapiens OX=9606 GN=DCAF11 PE=1 SV=1	77	2	53	2	122.98	0.756	-0.4	0.801692	25.73	1.38644e+08	1.0696e+08	5.1918e+07	6.41897e+07	5.89003e+07	1.0696e+08	8.46769e+07	5.90895e+07
P61962	DDB1- and CUL4-associated factor 7 OS=Homo sapiens OX=9606 GN=DCAF7 PE=1 SV=1	4	1	1	1	2.4	0.563	-0.83	0.455736	39.47	547352	308348	204967	155209	458928		208014
Q96BY6	Dedicator of cytokinesis protein 10 OS=Homo sapiens OX=9606 GN=DOCK10 PE=1 SV=3	2	3	8	3	16.59	0.861	-0.22	0.915077	125.12	1.83726e+06	775109		1.60457e+06	412864	8.06167e+06		51583.9
Q8TCE6	DENN domain-containing protein 10 OS=Homo sapiens OX=9606 GN=DENND10 PE=1 SV=1	5	1	2	1	5.53	0.87	-0.2	0.920895	44.29	136747	118936	38146.6	70938.7				82324
Q96JH7	Deubiquitinating protein VCPIP1 OS=Homo sapiens OX=9606 GN=VCPIP1 PE=1 SV=2	2	2	2	2	4.22	0.657	-0.61	0.62451	33.56	599980	394036		231859			212374	341376
O94923	D-glucuronyl C5-epimerase OS=Homo sapiens OX=9606 GN=GLCE PE=1 SV=3	4	1	1	1	2.79	0.01	-6.64	3.64359e-17		133106		49844.1
Q9Y6T7	Diacylglycerol kinase beta OS=Homo sapiens OX=9606 GN=DGKB PE=1 SV=2	3	1	1	1	2.58	0.628	-0.67	0.56986	18.31	378575	237564	125333		217468			164435
Q9Y4D2	Diacylglycerol lipase-alpha OS=Homo sapiens OX=9606 GN=DAGLA PE=1 SV=3	3	1	1	1	3.12	0.733	-0.45	0.770072	7.8	1.01475e+06	743357	289306	392146	542442			514530
A6NML8	Diaphanous homolog 2 (Drosophila), isoform CRA_c OS=Homo sapiens OX=9606 GN=DIAPH2 PE=1 SV=3	3	2	2	2	3.97	0.572	-0.8	0.472521	63.87	665972	381194	162356	395320			250358	271014
Q8TF46	DIS3-like exonuclease 1 OS=Homo sapiens OX=9606 GN=DIS3L PE=1 SV=2	3	1	1	1	0	0.669	-0.58	0.647758	10.28	754113	504283		291423			317423	374088
Q8N8Z6	Discoidin, CUB and LCCL domain-containing protein 1 OS=Homo sapiens OX=9606 GN=DCBLD1 PE=1 SV=2	7	1	1	1	3.11	0.549	-0.87	0.432691	61.29	6.07863e+06	3.3353e+06	2276263	2588980	1.96363e+06	1162337	3.83552e+06	2.3086e+06
Q9P265	Disco-interacting protein 2 homolog B OS=Homo sapiens OX=9606 GN=DIP2B PE=1 SV=3	7	5	6	5	14.86	0.965	-0.05	0.968061	77.12	372950	359887		144125		750065	242782	148472
Q9H013	Disintegrin and metalloproteinase domain-containing protein 19 OS=Homo sapiens OX=9606 GN=ADAM19 PE=1 SV=3	6	4	5	4	11.37	0.01	-6.64	3.64359e-17		1.42263e+06			527232	753366
O95886	Disks large-associated protein 3 OS=Homo sapiens OX=9606 GN=DLGAP3 PE=1 SV=3	5	2	2	2	5.11	0.534	-0.9	0.403883	0	1.12482e+06	601070			571244			416043
C9JY09	Divergent protein kinase domain 2A (Fragment) OS=Homo sapiens OX=9606 GN=DIPK2A PE=1 SV=1	28	3	3	3	7.17	0.901	-0.15	0.935089	41.76	3.90982e+06	2.27243e+06	1.46411e+06	934683	2.45181e+06	2.27243e+06	1.46979e+06	2.66699e+06
Q6IS01	DLGAP1 protein OS=Homo sapiens OX=9606 GN=DLGAP1 PE=1 SV=1	2	1	1	1	1.86	0.01	-6.64	3.64359e-17		76153.4		28517.2	29337.2	62308.1
Q9HC16	DNA dC->dU-editing enzyme APOBEC-3G OS=Homo sapiens OX=9606 GN=APOBEC3G PE=1 SV=1	3	1	1	1	2.17	0.705	-0.5	0.723995	26.88	618865	436218	189727	290986	314292			301937
Q2NKX8	DNA excision repair protein ERCC-6-like OS=Homo sapiens OX=9606 GN=ERCC6L PE=1 SV=1	2	2	3	2	6.37	0.628	-0.67	0.56986	33.03	869400	617654	611492	335975	439302		367331	484949
K7ERT1	DNA fragmentation factor subunit alpha OS=Homo sapiens OX=9606 GN=DFFA PE=1 SV=1	34	3	3	3	7.95	0.01	-6.64	3.64359e-17		8.54708e+06		3.20063e+06	2.32295e+06	5.18877e+06
O76075	DNA fragmentation factor subunit beta OS=Homo sapiens OX=9606 GN=DFFB PE=1 SV=1	5	1	2	1	4.23	0.936	-0.1	0.962122	19.36	840915	787171	314897	282383	790088		513946	562968
Q9UJA3	DNA helicase MCM8 OS=Homo sapiens OX=9606 GN=MCM8 PE=1 SV=2	2	1	1	1	2.37	0.841	-0.25	0.891004	75	877023	737707	328419	339377	323586	1.49488e+06	497661	276400
Q92889	DNA repair endonuclease XPF OS=Homo sapiens OX=9606 GN=ERCC4 PE=1 SV=3	5	2	3	2	7.91	0.579	-0.79	0.484557	23.05	1.50991e+06	873608		583497		637463	697844	604686
P51530	DNA replication ATP-dependent helicase/nuclease DNA2 OS=Homo sapiens OX=9606 GN=DNA2 PE=1 SV=3	11	5	6	5	15.05	0.491	-1.03	0.315695	0	816673	688434			414750	1.18306e+06		277289
O15160	DNA-directed RNA polymerases I and III subunit RPAC1 OS=Homo sapiens OX=9606 GN=POLR1C PE=1 SV=1	4	2	3	2	6.13	0.01	-6.64	3.64359e-17		332843			147957	146949
Q9NQL9	Doublesex- and mab-3-related transcription factor 3 OS=Homo sapiens OX=9606 GN=DMRT3 PE=1 SV=1	6	1	5	1	13.2	0.442	-1.18	0.222369	6.39	4.28876e+06	1.8945e+06	2.05222e+06	1.58591e+06	2.17806e+06			1.31131e+06
E7EVJ4	Double-stranded RNA-binding protein Staufen homolog 2 OS=Homo sapiens OX=9606 GN=STAU2 PE=1 SV=1	6	2	2	2	4.42	0.958	-0.06	0.96324	34.63	7.48192e+06	6.73071e+06	2.80175e+06	2.95843e+06	2.54035e+06	9160586	4.54057e+06	3.68761e+06
Q8WWB3	DPY30 domain-containing protein 1 OS=Homo sapiens OX=9606 GN=DYDC1 PE=1 SV=1	18	2	2	2	4.74	0.01	-6.64	3.64359e-17		2.96394e+06		1278710	994194
A0A0A0MTH5	Dual-specificity kinase OS=Homo sapiens OX=9606 GN=DYRK4 PE=1 SV=1	3	1	2	1	4.1	0.477	-1.07	0.290429	21.91	845141	403492	468734	278333	429208			279285
K7EMR9	Dynamin-2 (Fragment) OS=Homo sapiens OX=9606 GN=DNM2 PE=1 SV=1	8	1	1	1	2.58	0.921	-0.12	0.953285	27.85	749103	689562	227817	289487	476289			477294
Q8WXX0	Dynein axonemal heavy chain 7 OS=Homo sapiens OX=9606 GN=DNAH7 PE=1 SV=2	1	3	5	3	11.6	0.676	-0.57	0.663767	32.96	658686	445167	230569		357858		380098	243452
Q9GZS0	Dynein axonemal intermediate chain 2 OS=Homo sapiens OX=9606 GN=DNAI2 PE=1 SV=2	4	2	2	2	3.84	0.994	-0.01	0.970913	83.84	874717	869480	517152	338030	430263	3.15957e+06	523338	601828
A0A087WT50	Dynein axonemal-associated protein 1 (Fragment) OS=Homo sapiens OX=9606 GN=DNAAF8 PE=1 SV=1	35	2	2	1	5.94	0.01	-6.64	3.64359e-17		704168		297657	203292	357614
A0A087WYC6	Dynein heavy chain 11, axonemal OS=Homo sapiens OX=9606 GN=DNAH11 PE=1 SV=1	1	4	4	4	7.66	0.89	-0.17	0.933795	7	627766	558513	246178	242597	284857			386586
A0A7P0T890	Dystonin OS=Homo sapiens OX=9606 GN=DST PE=4 SV=1	2	8	9	8	20.94	0.01	-6.64	3.64359e-17		451849		161384	183075
P49792	E3 SUMO-protein ligase RanBP2 OS=Homo sapiens OX=9606 GN=RANBP2 PE=1 SV=2	3	5	6	3	14.18	0.884	-0.18	0.933795	82.88	651394	440370	377576	251728	9066.66	325297	337628	304811
Q7Z6Z7	E3 ubiquitin-protein ligase HUWE1 OS=Homo sapiens OX=9606 GN=HUWE1 PE=1 SV=3	1	3	3	2	5.94	0.478	-1.06	0.292026	0	834283	399053			423693		269203
A0A6Q8PFL5	E3 ubiquitin-protein ligase LRSAM1 OS=Homo sapiens OX=9606 GN=LRSAM1 PE=1 SV=1	4	2	2	2	4.42	0.01	-6.64	3.64359e-17		519994		194722
Q9P0N8	E3 ubiquitin-protein ligase MARCHF2 OS=Homo sapiens OX=9606 GN=MARCHF2 PE=1 SV=1	3	1	1	1	1.67	0.589	-0.76	0.504106	32.82	987444	508508	247980	413020	501477		408174	295810
Q9H992	E3 ubiquitin-protein ligase MARCHF7 OS=Homo sapiens OX=9606 GN=MARCHF7 PE=1 SV=1	3	1	1	1	2.13	0.01	-6.64	3.64359e-17		2.60745e+06		976412
Q8N2H9	E3 ubiquitin-protein ligase pellino homolog 3 OS=Homo sapiens OX=9606 GN=PELI3 PE=1 SV=2	9	2	2	2	4.66	0.383	-1.38	0.125959	0	2.19102e+06	838933		846710		838933
Q9NS91	E3 ubiquitin-protein ligase RAD18 OS=Homo sapiens OX=9606 GN=RAD18 PE=1 SV=2	12	3	3	3	6.52	0.01	-6.64	3.64359e-17		202707			52760.5	152846
H7BYJ1	E3 ubiquitin-protein ligase RNF34 OS=Homo sapiens OX=9606 GN=RNF34 PE=1 SV=1	5	1	5	1	14.19	0.723	-0.47	0.756519	52.14	8.16987e+06	5.90717e+06	3.05937e+06	3.2589e+06	2.68996e+06	2220716	3.98501e+06	5.40925e+06
Q9H0F5	E3 ubiquitin-protein ligase RNF38 OS=Homo sapiens OX=9606 GN=RNF38 PE=1 SV=4	4	1	1	1	3	0.01	-6.64	3.64359e-17		1.66594e+06		623844
P19474	E3 ubiquitin-protein ligase TRIM21 OS=Homo sapiens OX=9606 GN=TRIM21 PE=1 SV=1	1	1	1	1	1.77	0.58	-0.79	0.487421	32.43	1.14043e+06	661596		440712		850576	366220	457937
Q9UPN9	E3 ubiquitin-protein ligase TRIM33 OS=Homo sapiens OX=9606 GN=TRIM33 PE=1 SV=3	5	1	1	1	3.55	0.7	-0.51	0.717051	4.87	959537	672155	359318				468583	450210
Q9NQ86	E3 ubiquitin-protein ligase TRIM36 OS=Homo sapiens OX=9606 GN=TRIM36 PE=1 SV=2	11	3	3	3	7.44	0.95	-0.07	0.962122	0	1.1297e+06	1.07346e+06		436568				743020
P53804	E3 ubiquitin-protein ligase TTC3 OS=Homo sapiens OX=9606 GN=TTC3 PE=1 SV=2	3	4	7	4	15.73	0.592	-0.76	0.510666	0	464723	544524			236011	1.07699e+06		190561
Q8IWV8	E3 ubiquitin-protein ligase UBR2 OS=Homo sapiens OX=9606 GN=UBR2 PE=1 SV=1	4	4	4	4	10.51	0.178	-2.49	0.00147588	37.45	5.13528e+06	912844	1.30819e+06	1.9845e+06	3266644	912844
Q5T4S7	E3 ubiquitin-protein ligase UBR4 OS=Homo sapiens OX=9606 GN=UBR4 PE=1 SV=1	1	4	5	4	9.15	0.01	-6.64	3.64359e-17		1.06067e+06				538662
Q8NEG5	E3 ubiquitin-protein ligase ZSWIM2 OS=Homo sapiens OX=9606 GN=ZSWIM2 PE=1 SV=2	1	1	1	1	1.51	0.01	-6.64	3.64359e-17		182715			70609.3
O75356	Ectonucleoside triphosphate diphosphohydrolase 5 OS=Homo sapiens OX=9606 GN=ENTPD5 PE=1 SV=1	3	1	1	1	1.84	0.01	-6.64	3.64359e-17		471223		245957	162076	239312
Q8NDI1	EH domain-binding protein 1 OS=Homo sapiens OX=9606 GN=EHBP1 PE=1 SV=3	5	2	2	2	5.35	0.556	-0.85	0.445667	20.81	1.90525e+06	1.05961e+06	833357	630342		900014	841568
Q14241	Elongin-A OS=Homo sapiens OX=9606 GN=ELOA PE=1 SV=2	5	2	2	2	4.95	0.01	-6.64	3.64359e-17		462386		173150	187585	223365
Q9NX77	Endogenous retrovirus group K member 13-1 Env polyprotein OS=Homo sapiens OX=9606 GN=ERVK13-1 PE=2 SV=2	11	3	3	3	6.58	0.526	-0.93	0.392044	0	2.57722e+06	1.35556e+06	965092				914470
B6SEH8	Endogenous retrovirus group V member 1 Env polyprotein OS=Homo sapiens OX=9606 GN=ERVV-1 PE=2 SV=1	1	1	1	1	1.8	0.822	-0.28	0.881581	52.5	3.4735e+06	3.0962e+06	1.30072e+06	1.5649e+06	1.23557e+06	1.47157e+06	2.24538e+06	2143100
D6RGW0	Endoplasmic reticulum aminopeptidase 2 (Fragment) OS=Homo sapiens OX=9606 GN=ERAP2 PE=1 SV=1	3	1	1	1	2.58	0.01	-6.64	3.64359e-17		727985		270564	283452
Q7Z2K6	Endoplasmic reticulum metallopeptidase 1 OS=Homo sapiens OX=9606 GN=ERMP1 PE=1 SV=2	4	3	8	3	15.81	0.641	-0.64	0.595196	53.42	2.01118e+07	1.0829e+07	7.53127e+06	5713604	13854669	2.06992e+07	6396500	7495517
E7ETK1	Enhancer of polycomb homolog (Fragment) OS=Homo sapiens OX=9606 GN=EPC2 PE=1 SV=1	14	1	1	1	2.71	0.666	-0.59	0.642848	0	515521	343460			261809			237733
P54753	Ephrin type-B receptor 3 OS=Homo sapiens OX=9606 GN=EPHB3 PE=1 SV=2	6	3	3	3	7.8	0.395	-1.34	0.141993	35.81	3.33923e+06	1.31767e+06			1.69584e+06	1.31767e+06	363185	1.20247e+06
P52798	Ephrin-A4 OS=Homo sapiens OX=9606 GN=EFNA4 PE=1 SV=1	10	1	1	1	2.72	0.01	-6.64	3.64359e-17		500074		157424	193251	334269
Q9Y3B6	ER membrane protein complex subunit 9 OS=Homo sapiens OX=9606 GN=EMC9 PE=1 SV=3	33	4	5	4	12.49	0.807	-0.31	0.865367	23.19	351565	283539	156004	114652			208576	179980
O15083	ERC protein 2 OS=Homo sapiens OX=9606 GN=ERC2 PE=1 SV=3	3	2	2	2	4.66	0.01	-6.64	3.64359e-17		580647		217435	224376	344956
A0A0J9YWQ8	Espin (Fragment) OS=Homo sapiens OX=9606 GN=ESPN PE=1 SV=1	10	1	1	1	2.53	0.936	-0.1	0.962122	30.41	716288	670267	333440		292626		483514	433860
Q6ZVH7	Espin-like protein OS=Homo sapiens OX=9606 GN=ESPNL PE=1 SV=3	4	2	2	2	4.91	0.628	-0.67	0.56986	33.03	869400	617654	611492	335975	439302		367331	484949
J3KTI1	Essential for reactive oxygen species protein OS=Homo sapiens OX=9606 GN=CYBC1 PE=1 SV=1	37	1	2	1	5.56	0.787	-0.35	0.843417	5.51	729311	574086	283439	271563			387281
H0YIH6	ETS domain-containing protein Elk-3 (Fragment) OS=Homo sapiens OX=9606 GN=ELK3 PE=1 SV=1	30	1	1	1	3.28	0.713	-0.49	0.737582	0	580334	413986		224267				286549
Q14152	Eukaryotic translation initiation factor 3 subunit A OS=Homo sapiens OX=9606 GN=EIF3A PE=1 SV=1	4	4	5	4	10.43	0.323	-1.63	0.0569942	35.77	6.90581e+06	2.22785e+06		2.66871e+06		5400797	1.50292e+06	1.24235e+06
E5RH59	Eukaryotic translation initiation factor 3 subunit H OS=Homo sapiens OX=9606 GN=EIF3H PE=1 SV=1	66	3	3	3	6.3	0.792	-0.34	0.847886	36.01	1.32084e+06	1.04607e+06	637329		520588		668891	763890
F2Z3K0	Exocyst complex component 6 OS=Homo sapiens OX=9606 GN=EXOC6 PE=1 SV=1	2	1	5	1	9.11	0.01	-6.64	3.64359e-17		615518		156533		460289
P55060	Exportin-2 OS=Homo sapiens OX=9606 GN=CSE1L PE=1 SV=3	2	1	1	1	2.21	0.924	-0.11	0.958934	11.65	526615	486730		205262	265157		303365	364648
Q8IWU6	Extracellular sulfatase Sulf-1 OS=Homo sapiens OX=9606 GN=SULF1 PE=1 SV=1	3	2	3	2	6.22	0.01	-6.64	3.64359e-17		643872		241111
E5RIQ7	Eyes absent homolog OS=Homo sapiens OX=9606 GN=EYA1 PE=1 SV=1	16	2	2	2	4.63	0.747	-0.42	0.794326	0	1.00632e+06	751506		388887				520170
C9JYQ7	Family with sequence similarity 53, member A, isoform CRA_b OS=Homo sapiens OX=9606 GN=FAM53A PE=1 SV=1	4	1	1	1	2.13	0.385	-1.38	0.129356	30.99	989423	381299		470535	408317			263924
Q9Y2M0	Fanconi-associated nuclease 1 OS=Homo sapiens OX=9606 GN=FAN1 PE=1 SV=4	4	3	4	3	8.75	0.531	-0.91	0.398665	46.3	735832	390415	380538		270592		276997	256945
A0A0R4J2E4	Fas-binding factor 1 (Fragment) OS=Homo sapiens OX=9606 GN=FBF1 PE=1 SV=2	3	2	3	2	7.78	0.51	-0.97	0.356295	1.66	926822	472365	304331	358166	475974		318660
Q9NQT6	Fascin-3 OS=Homo sapiens OX=9606 GN=FSCN3 PE=2 SV=1	6	1	1	1	3.13	0.382	-1.39	0.125178	2.94	2.64349e+06	1.01038e+06	1.00973e+06		1316146		681607
Q7L8L6	FAST kinase domain-containing protein 5, mitochondrial OS=Homo sapiens OX=9606 GN=FASTKD5 PE=1 SV=1	2	1	1	1	2.55	0.549	-0.86	0.434158	10.6	441662	242648	177635		208837			167954
Q5XX13	F-box/WD repeat-containing protein 10 OS=Homo sapiens OX=9606 GN=FBXW10 PE=2 SV=2	3	2	2	2	4.94	0.748	-0.42	0.796899	52.88	3.57756e+06	1.42775e+06	1.33969e+06	695017	2.27509e+06	2.09098e+06		674787
Q969H0	F-box/WD repeat-containing protein 7 OS=Homo sapiens OX=9606 GN=FBXW7 PE=1 SV=1	2	1	2	1	4.41	0.554	-0.85	0.441023	7.08	534233	296002	115752	206452	284262			204884
Q96NE9	FERM domain-containing protein 6 OS=Homo sapiens OX=9606 GN=FRMD6 PE=1 SV=1	4	2	2	2	4.23	0.514	-0.96	0.364255	15.49	794878	408248	330376	276755				282577
C9JEU5	Fibrinogen gamma chain OS=Homo sapiens OX=9606 GN=FGG PE=1 SV=1	8	2	5	2	12.04	0.547	-0.87	0.431295	18.63	857986	469664	321290			417229	316838	403902
G3V4U0	Fibulin-5 OS=Homo sapiens OX=9606 GN=FBLN5 PE=1 SV=1	2	1	2	1	3.34	0.616	-0.7	0.553164	19	595974	367054	196394		343939			254064
P20930	Filaggrin OS=Homo sapiens OX=9606 GN=FLG PE=1 SV=3	1	2	2	2	4.72	0.958	-0.06	0.96324	24.66	1.48932e+06	1.42632e+06	557704	598209	630541	1.42632e+06	1.13968e+06	581999
P55316	Forkhead box protein G1 OS=Homo sapiens OX=9606 GN=FOXG1 PE=1 SV=2	7	4	5	4	9.43	0.721	-0.47	0.75291	42.39	8.08269e+06	5.79619e+06	3.32426e+06	3.12351e+06	2.16116e+06	5.06454e+06	4.27674e+06	4.01195e+06
B7WPK3	Formimidoyltetrahydrofolate cyclodeaminase OS=Homo sapiens OX=9606 GN=FTCD PE=1 SV=1	12	2	2	2	5.68	0.352	-1.51	0.0866614	32.38	903910	317897	272534	433845			214455
O00757	Fructose-1,6-bisphosphatase isozyme 2 OS=Homo sapiens OX=9606 GN=FBP2 PE=1 SV=2	6	1	4	1	11.04	0.648	-0.63	0.604326	33.85	2.57472e+06	1.66746e+06	964156	765038	2.09971e+06		991624	1.30926e+06
H3BQN4	Fructose-bisphosphate aldolase OS=Homo sapiens OX=9606 GN=ALDOA PE=1 SV=1	9	3	3	3	5.31	0.01	-6.64	3.64359e-17		859422		257384	415275
P16930	Fumarylacetoacetase OS=Homo sapiens OX=9606 GN=FAH PE=1 SV=2	4	1	2	1	5.48	0.934	-0.1	0.962122	53.63	439187	410208	92764.4	314203	223043		361694	217235
Q9BQS8	FYVE and coiled-coil domain-containing protein 1 OS=Homo sapiens OX=9606 GN=FYCO1 PE=1 SV=3	6	5	5	5	11.63	0.683	-0.55	0.681675	0	4.31268e+06	2.94639e+06			2.19021e+06	2.94639e+06
E9PJX4	FYVE, RhoGEF and PH domain-containing protein 4 OS=Homo sapiens OX=9606 GN=FGD4 PE=1 SV=1	3	2	8	2	21.02	0.807	-0.31	0.865367	16.77	2.70067e+06	2.10395e+06	1.01132e+06	952396	1.40228e+06		1.27153e+06	1.62557e+06
F8W895	G patch domain-containing protein 4 (Fragment) OS=Homo sapiens OX=9606 GN=GPATCH4 PE=1 SV=1	7	2	2	2	4.43	0.569	-0.81	0.467605	82.63	4.61462e+06	2.62757e+06	1.77208e+06	789442	2.34355e+06	588173	1.77257e+06	2.89452e+06
P51570	Galactokinase OS=Homo sapiens OX=9606 GN=GALK1 PE=1 SV=1	5	1	1	1	2.5	0.01	-6.64	3.64359e-17		711784				361482
Q08380	Galectin-3-binding protein OS=Homo sapiens OX=9606 GN=LGALS3BP PE=1 SV=1	3	1	1	1	2.82	0.648	-0.63	0.604326	22.89	2.57472e+06	1.66746e+06	964156	765038	1.74206e+06		991624	1.30926e+06
H3BM18	Gamma-interferon-inducible protein 16 (Fragment) OS=Homo sapiens OX=9606 GN=IFI16 PE=1 SV=1	26	2	2	2	4.65	0.598	-0.74	0.524977	14.46	950608	568506	321032		535316		361336	417658
K7ES79	Gamma-secretase subunit PEN-2 OS=Homo sapiens OX=9606 GN=PSENEN PE=3 SV=1	18	1	1	1	2.26	0.01	-6.64	3.64359e-17		973717				494505
Q8TAX9	Gasdermin-B OS=Homo sapiens OX=9606 GN=GSDMB PE=1 SV=2	4	1	1	1	2.58	0.582	-0.78	0.490494	29.75	947022	551269	283479	365971	704128			381572
P30550	Gastrin-releasing peptide receptor OS=Homo sapiens OX=9606 GN=GRPR PE=2 SV=1	11	2	2	2	5.15	0.938	-0.09	0.962122	30.18	668744	657064	237725	298762	339624		358696	562019
K7EQR5	GEM-interacting protein (Fragment) OS=Homo sapiens OX=9606 GN=GMIP PE=1 SV=1	17	1	1	1	2.63	0.578	-0.79	0.484557	0	2.03639e+06	1.17763e+06			1.03419e+06	1.17763e+06
Q9P107	GEM-interacting protein OS=Homo sapiens OX=9606 GN=GMIP PE=1 SV=2	4	2	2	2	4.38	0.727	-0.46	0.763787	43.67	8.06346e+06	5.86184e+06	3.52842e+06	3.11608e+06	4069622	1.71909e+06	3.95443e+06	5.7516e+06
P42262	Glutamate receptor 2 OS=Homo sapiens OX=9606 GN=GRIA2 PE=1 SV=3	2	1	2	1	5.55	0.609	-0.71	0.544379	100.01	2.87327e+06	2.25264e+06	969918	1.11036e+06	2.68077e+06	992333	3.44967e+06
Q16099	Glutamate receptor ionotropic, kainate 4 OS=Homo sapiens OX=9606 GN=GRIK4 PE=2 SV=2	4	1	2	1	6.58	0.748	-0.42	0.797287	77.14	723918	498227		150279	684394	774933	336106	262022
Q5VSF9	Glutamate receptor OS=Homo sapiens OX=9606 GN=GRIN1 PE=1 SV=2	3	2	2	2	4.2	0.628	-0.67	0.56986	33.03	869400	617654	611492	335975	439302		367331	484949
A0A087X243	Glutathione S-transferase P (Fragment) OS=Homo sapiens OX=9606 GN=GSTP1 PE=1 SV=1	13	1	1	1	1.56	0.01	-6.64	3.64359e-17		97723.9			37764.9
F6TLX2	Glyoxalase domain-containing protein 4 OS=Homo sapiens OX=9606 GN=GLOD4 PE=1 SV=1	6	2	6	2	13.96	0.884	-0.18	0.933795	0	382590	338207			194299		228156
H0Y6I0	Golgin subfamily A member 4 (Fragment) OS=Homo sapiens OX=9606 GN=GOLGA4 PE=1 SV=1	3	5	5	5	10.8	0.647	-0.63	0.604326	0	1.41144e+06	913684		545444				632425
A0A338VFP5	Golgin subfamily A member 6-like protein 2 OS=Homo sapiens OX=9606 GN=GOLGA6L2 PE=1 SV=1	2	1	2	1	4.4	0.488	-1.04	0.310737	12.73	1.73984e+06	828906	698523	672351	786028		608046	527639
H3BS38	Golgin subfamily A member 6-like protein 2 OS=Homo sapiens OX=9606 GN=GOLGA6L2 PE=1 SV=1	20	2	6	2	9.36	0.01	-6.64	3.64359e-17		2.99383e+06		1.1211e+06	1.57996e+06	1.11561e+06
J3KQ80	Golgin subfamily A member 6-like protein 4 OS=Homo sapiens OX=9606 GN=GOLGA6L4 PE=3 SV=2	3	1	4	1	9.79	0.01	-6.64	3.64359e-17		2.20036e+06		823969
Q8TDU6	G-protein coupled bile acid receptor 1 OS=Homo sapiens OX=9606 GN=GPBAR1 PE=1 SV=1	5	1	1	1	2.45	0.738	-0.44	0.781633	0	665027	490957			337736		331202
O15218	G-protein coupled receptor 182 OS=Homo sapiens OX=9606 GN=GPR182 PE=2 SV=1	11	1	1	1	3.03	0.01	-6.64	3.64359e-17		1.22857e+06		460064
Q9C091	GREB1-like protein OS=Homo sapiens OX=9606 GN=GREB1L PE=1 SV=2	1	1	2	1	3.6	0.93	-0.1	0.962122	25.32	605308	581322	177822	233918	417605		467365	337630
Q6KF10	Growth/differentiation factor 6 OS=Homo sapiens OX=9606 GN=GDF6 PE=1 SV=1	7	1	1	1	2.89	0.01	-6.64	3.64359e-17		1.03158e+06		381596		530348
F8WBY6	GTP-binding protein 8 OS=Homo sapiens OX=9606 GN=GTPBP8 PE=1 SV=1	17	1	1	1	2.75	0.397	-1.33	0.145304	62.64	1.6935e+06	514465	1.10004e+06		495812	966892	315779	356098
A0A494C0U3	GTP-binding protein Rit1 (Fragment) OS=Homo sapiens OX=9606 GN=RIT1 PE=1 SV=1	25	2	3	2	5.99	0.92	-0.12	0.951797	42.25	2.9363e+06	2.70365e+06	1.09956e+06	1161052	1.46134e+06		1.36857e+06	2.494e+06
P09471	Guanine nucleotide-binding protein G(o) subunit alpha OS=Homo sapiens OX=9606 GN=GNAO1 PE=1 SV=4	5	1	1	1	2.5	0.923	-0.12	0.955982	0	553266	510407	207181					353289
G3V5A5	HAUS augmin-like complex subunit 4 (Fragment) OS=Homo sapiens OX=9606 GN=HAUS4 PE=1 SV=1	10	1	1	1	2.04	0.01	-6.64	3.64359e-17		424868		159100	254901	133068
E9PS53	HBS1-like protein (Fragment) OS=Homo sapiens OX=9606 GN=HBS1L PE=1 SV=1	22	1	1	1	3.4	0.547	-0.87	0.431295	36.49	3.48654e+06	1.90557e+06	1.32281e+06		1747623	1.90557e+06	1031676	2.76737e+06
G3V4N2	HCG2042738, isoform CRA_a OS=Homo sapiens OX=9606 GN=hCG_2042738 PE=3 SV=1	22	1	1	1	1.95	0.546	-0.87	0.431295	58.76	751528	410525		290424			188142	418270
Q9P2D3	HEAT repeat-containing protein 5B OS=Homo sapiens OX=9606 GN=HEATR5B PE=1 SV=2	4	4	4	4	9.13	0.922	-0.12	0.955629	41.44	1.69141e+06	1.3159e+06	719402	409798	858990		663471	1.21867e+06
P54652	Heat shock-related 70 kDa protein 2 OS=Homo sapiens OX=9606 GN=HSPA2 PE=1 SV=1	7	2	2	2	5.61	0.86	-0.22	0.915077	4.58	430028	370000	246314	166182	211649			256103
A0A087WY63	Hemicentin-2 OS=Homo sapiens OX=9606 GN=HMCN2 PE=1 SV=1	2	1	1	1	3.04	0.01	-6.64	3.64359e-17		663077		192819		433644
Q8NDA2	Hemicentin-2 OS=Homo sapiens OX=9606 GN=HMCN2 PE=2 SV=3	1	2	2	2	3.63	0.01	-6.64	3.64359e-17		624481				317145
Q9BXL5	Hemogen OS=Homo sapiens OX=9606 GN=HEMGN PE=1 SV=1	3	1	2	1	5.92	0.522	-0.94	0.38448	51.99	1.21011e+06	632118	453149	696681	358893	901201	383496	437533
P05546	Heparin cofactor 2 OS=Homo sapiens OX=9606 GN=SERPIND1 PE=1 SV=3	32	11	37	11	161.9	0.983	-0.03	0.970913	20.25	1.67827e+07	1.39793e+07	6.38498e+06	6.4856e+06	7.97135e+06	1.4405e+06	9.43051e+06	1.19603e+07
A0A087WZ99	Hepatoma-derived growth factor-related protein 2 (Fragment) OS=Homo sapiens OX=9606 GN=HDGFL2 PE=1 SV=1	35	2	2	2	4.07	0.01	-6.64	3.64359e-17		643872		241111
Q13151	Heterogeneous nuclear ribonucleoprotein A0 OS=Homo sapiens OX=9606 GN=HNRNPA0 PE=1 SV=1	4	1	2	1	4.9	0.637	-0.65	0.585164	32.08	1.72793e+06	1.06233e+06		835671	701200	1.06233e+06	802984	704921
C9IYN3	Heterogeneous nuclear ribonucleoprotein L-like OS=Homo sapiens OX=9606 GN=HNRNPLL PE=1 SV=2	7	2	2	2	5.11	0.01	-6.64	3.64359e-17		456110			211515	193029
Q9BUJ2	Heterogeneous nuclear ribonucleoprotein U-like protein 1 OS=Homo sapiens OX=9606 GN=HNRNPUL1 PE=1 SV=2	7	3	3	3	7.17	0.368	-1.44	0.106667	21.21	1.04572e+06	384532	447612	210547	531072		259407
A0A0B4J1S2	High affinity immunoglobulin alpha and immunoglobulin mu Fc receptor OS=Homo sapiens OX=9606 GN=FCAMR PE=1 SV=1	4	1	2	1	2.48	0.01	-6.64	3.64359e-17		822311			247770	535611
Q7Z353	Highly divergent homeobox OS=Homo sapiens OX=9606 GN=HDX PE=1 SV=1	3	1	5	1	15.34	0.205	-2.28	0.00406047	39.18	3.0905e+06	634188	1.46894e+06		1.23654e+06	456179	594772
A0A087WYF9	Histone deacetylase complex subunit SAP25 OS=Homo sapiens OX=9606 GN=SAP25 PE=1 SV=2	3	1	1	1	1.53	0.652	-0.62	0.613742	0.8	1.07514e+06	700771		415482		697002	475300
A0A7P0TAI3	Histone-lysine N-methyltransferase 2C OS=Homo sapiens OX=9606 GN=KMT2C PE=4 SV=1	1	3	3	3	7.25	0.842	-0.25	0.891004	20.53	968263	814910	313102		569451		468596	661735
Q96KQ7	Histone-lysine N-methyltransferase EHMT2 OS=Homo sapiens OX=9606 GN=EHMT2 PE=1 SV=3	2	1	1	1	2.53	0.796	-0.33	0.852971	52.6	646218	514407		307953	266133	786535		232868
Q8WY36	HMG box transcription factor BBX OS=Homo sapiens OX=9606 GN=BBX PE=1 SV=1	8	5	7	5	15.87	0.826	-0.28	0.882316	37.43	2.66158e+06	2.37596e+06	1.91667e+06	750687	1.35169e+06	3.01787e+06	1.25455e+06	1.64457e+06
Q03828	Homeobox even-skipped homolog protein 2 OS=Homo sapiens OX=9606 GN=EVX2 PE=1 SV=2	3	1	1	1	2.22	0.01	-6.64	3.64359e-17		640792		164637	263740	325428
I3L383	Homeobox protein Hox-B8 (Fragment) OS=Homo sapiens OX=9606 GN=HOXB8 PE=1 SV=1	15	2	4	2	8.54	0.275	-1.86	0.024937	48.37	4.78413e+06	1.31799e+06		1.53663e+06	2.92323e+06	898539	1.30417e+06
Q9NSB8	Homer protein homolog 2 OS=Homo sapiens OX=9606 GN=HOMER2 PE=1 SV=1	9	2	2	2	4.43	0.01	-6.64	3.64359e-17		784781		326476	303274	349230
Q05469	Hormone-sensitive lipase OS=Homo sapiens OX=9606 GN=LIPE PE=1 SV=4	4	2	2	2	5.13	0.858	-0.22	0.914477	62.53	1.73951e+06	1.49284e+06	651393	646363	1.20895e+06	863821	1.00708e+06	1.7869e+06
P51610	Host cell factor 1 OS=Homo sapiens OX=9606 GN=HCFC1 PE=1 SV=2	4	4	4	4	9.78	0.765	-0.39	0.813312	13.43	1.10942e+06	848718		428730			626749	536656
Q53FA3	HSPA1L (Fragment) OS=Homo sapiens OX=9606 GN=HSPA1L PE=1 SV=1	2	1	1	1	2.47	0.825	-0.28	0.882316	43.33	1.59358e+06	1.31513e+06	596748			1.75445e+06	665039
Q9NX55	Huntingtin-interacting protein K OS=Homo sapiens OX=9606 GN=HYPK PE=1 SV=2	47	2	2	2	5.74	0.687	-0.54	0.688777	20.08	893564	3.68675e+06	334613	690582	412106	8415356	1.08959e+06
A0A3B3IU34	Hydroxymethylbilane synthase (Fragment) OS=Homo sapiens OX=9606 GN=HMBS PE=1 SV=1	6	1	2	1	5.15	0.478	-1.07	0.290867	48.98	2.81704e+06	1.71661e+06	1.0549e+06	1.01311e+06	3025169		875735	1.57121e+06
Q9UF12	Hydroxyproline dehydrogenase OS=Homo sapiens OX=9606 GN=PRODH2 PE=1 SV=1	5	1	1	1	2.52	0.934	-0.1	0.962122	23.56	201682	188432	75523.7	65555.1	141348			130427
A0A087X054	Hypoxia up-regulated protein 1 OS=Homo sapiens OX=9606 GN=HYOU1 PE=1 SV=1	5	4	9	4	24.43	0.01	-6.64	3.64359e-17		1.40453e+06		525956
Q16665	Hypoxia-inducible factor 1-alpha OS=Homo sapiens OX=9606 GN=HIF1A PE=1 SV=1	1	1	2	1	3.63	0.01	-6.64	3.64359e-17		1.18068e+06			340926	802469
P01880	Immunoglobulin heavy constant delta OS=Homo sapiens OX=9606 GN=IGHD PE=1 SV=3	13	2	2	2	9.11	0.805	-0.31	0.865367	54.1	2.42735e+06	2.00912e+06	505972	1.09163e+06	1.23274e+06	497934	1355360	1.56408e+06
P01857	Immunoglobulin heavy constant gamma 1 OS=Homo sapiens OX=9606 GN=IGHG1 PE=1 SV=1	63	17	583	9	2221.71	0.979	-0.03	0.970913	60.04	5.48343e+08	5.05958e+08	1.92295e+08	2.11904e+08	3.69512e+08	3.85137e+08	3.41322e+08	5.02484e+08
P01624	Immunoglobulin kappa variable 3-15 OS=Homo sapiens OX=9606 GN=IGKV3-15 PE=1 SV=2	26	2	8	2	25.98	0.977	-0.03	0.970913	32.79	4.2611e+06	4.69388e+06	1.59565e+06	1.63438e+06	2.33813e+06	3.24515e+06	3.16652e+06	3.61576e+06
A0A0B4J231	Immunoglobulin lambda-like polypeptide 5 OS=Homo sapiens OX=9606 GN=IGLL5 PE=1 SV=1	53	9	200	4	769.44	0.918	-0.12	0.95141	39.46	1.05432e+07	9.67942e+06	3.14164e+06	4.07438e+06	6.26844e+06	8.0707e+06	6.52979e+06	9.1295e+06
Q6WRI0	Immunoglobulin superfamily member 10 OS=Homo sapiens OX=9606 GN=IGSF10 PE=1 SV=1	3	4	5	4	14.45	0.01	-6.64	3.64359e-17		107142		40121.4	29377.7	68361.8
A0A7I2V3Z3	Importin subunit alpha-1 OS=Homo sapiens OX=9606 GN=KPNA2 PE=1 SV=1	3	1	1	1	2.31	0.966	-0.05	0.968061	30.47	952803	851561	241715	437398	483884		487446	694652
Q14974	Importin subunit beta-1 OS=Homo sapiens OX=9606 GN=KPNB1 PE=1 SV=2	1	1	1	1	2.27	0.362	-1.47	0.098859	0.33	986237	356636	368506	381964			240588
C9J583	Importin-5 (Fragment) OS=Homo sapiens OX=9606 GN=IPO5 PE=1 SV=2	24	1	1	1	1.63	0.602	-0.73	0.530634	7.5	803826	484025	316237	310634	319588			335028
Q8IZD2	Inactive histone-lysine N-methyltransferase 2E OS=Homo sapiens OX=9606 GN=KMT2E PE=1 SV=1	1	1	1	1	2.05	0.01	-6.64	3.64359e-17		520981		163828		315073
A0A3F2YNW8	Inositol 1,4,5-trisphosphate receptor type 1 OS=Homo sapiens OX=9606 GN=ITPR1 PE=1 SV=1	3	4	6	3	14.15	0.533	-0.91	0.401053	0	1.08544e+06	578029			551245			400095
O14732	Inositol monophosphatase 2 OS=Homo sapiens OX=9606 GN=IMPA2 PE=1 SV=1	10	2	2	2	3.98	0.618	-0.69	0.557205	0	1.69191e+06	1.04549e+06	633570				705296
O15327	Inositol polyphosphate 4-phosphatase type II OS=Homo sapiens OX=9606 GN=INPP4B PE=1 SV=4	5	2	2	2	4.81	0.321	-1.64	0.0552758	0	2.34199e+06	750630	877003				506379
A0A7I2V3E3	Insulin-degrading enzyme OS=Homo sapiens OX=9606 GN=IDE PE=1 SV=1	1	1	1	1	2.5	0.954	-0.07	0.96324	38.82	559201	633264	209404	141774	384732	633264	215715	500068
P35858	Insulin-like growth factor-binding protein complex acid labile subunit OS=Homo sapiens OX=9606 GN=IGFALS PE=1 SV=1	7	3	6	3	14.99	0.854	-0.23	0.908906	40.91	1.64428e+06	1.29156e+06	399507	635421	859186	1.05885e+06	1.19197e+06	893979
Q96T92	Insulinoma-associated protein 2 OS=Homo sapiens OX=9606 GN=INSM2 PE=1 SV=3	16	3	3	3	8.42	0.682	-0.55	0.679843	0	2.02004e+06	1.37855e+06	756445					954190
G3V3L8	Integrin alpha-7 OS=Homo sapiens OX=9606 GN=ITGA7 PE=4 SV=1	51	1	1	1	2.61	0.01	-6.64	3.64359e-17		170847				86765.1
P38570	Integrin alpha-E OS=Homo sapiens OX=9606 GN=ITGAE PE=1 SV=3	4	3	3	3	6.43	0.486	-1.04	0.307985	22.53	2.23316e+06	1.2263e+06	764952	862993	1.5938e+06	1.03856e+06	976807
P19827	Inter-alpha-trypsin inhibitor heavy chain H1 OS=Homo sapiens OX=9606 GN=ITIH1 PE=1 SV=3	38	21	108	21	429.8	0.899	-0.15	0.934523	47.68	8.57618e+07	7.82054e+07	4.14012e+07	3.31422e+07	3.45276e+07	9.04397e+07	5.27578e+07	5.25044e+07
Q15306	Interferon regulatory factor 4 OS=Homo sapiens OX=9606 GN=IRF4 PE=1 SV=1	5	2	2	2	4.43	0.713	-0.49	0.736677	7.32	434354	309514	162652	159570	268397			214236
A0A7P0T9I6	Interferon-induced GTP-binding protein Mx1 OS=Homo sapiens OX=9606 GN=MX1 PE=4 SV=1	3	2	11	2	23.12	0.315	-1.67	0.0509271	121.96	898919	283060	712775	164056			190954
Q7Z2Y8	Interferon-induced very large GTPase 1 OS=Homo sapiens OX=9606 GN=GVINP1 PE=2 SV=2	3	4	4	4	9.51	0.803	-0.32	0.863753	73.82	831975	731301	228261	321512	691860		292886	852622
Q9NWZ3	Interleukin-1 receptor-associated kinase 4 OS=Homo sapiens OX=9606 GN=IRAK4 PE=1 SV=1	6	2	2	2	4.25	0.944	-0.08	0.962122	29.22	682205	643913	310729		284842			445698
Q9UHF4	Interleukin-20 receptor subunit alpha OS=Homo sapiens OX=9606 GN=IL20RA PE=1 SV=2	3	1	2	1	4.32	0.01	-6.64	3.64359e-17		467084		174909
A0A3B3IRZ4	IQ motif and SEC7 domain-containing protein 1 OS=Homo sapiens OX=9606 GN=IQSEC1 PE=1 SV=1	7	7	7	7	14.09	0.477	-1.07	0.290429	21.91	845141	403492	468734	278333	429208			279285
A0A1W2PR28	IQ motif and SEC7 domain-containing protein 2 OS=Homo sapiens OX=9606 GN=IQSEC2 PE=1 SV=1	3	3	5	3	12.23	0.837	-0.26	0.889132	63.12	941782	970616	352669	316292	1.26897e+06		495575	887663
Q7L266	Isoaspartyl peptidase/L-asparaginase OS=Homo sapiens OX=9606 GN=ASRGL1 PE=1 SV=2	16	2	2	2	5.34	0.256	-1.97	0.0163567	0	4.38415e+06	1122082			2.22651e+06	1122082
O75874	Isocitrate dehydrogenase [NADP] cytoplasmic OS=Homo sapiens OX=9606 GN=IDH1 PE=1 SV=2	18	4	5	4	11.62	0.01	-6.64	3.64359e-17		538510		136330	208104	329819
A0A1B0GUE0	Janus kinase and microtubule-interacting protein 1 OS=Homo sapiens OX=9606 GN=JAKMIP1 PE=1 SV=1	6	2	2	2	4.19	0.431	-1.21	0.201117	31.07	1.91482e+06	825401	717042			670342		703471
A0A590UIU4	Janus kinase and microtubule-interacting protein 3 OS=Homo sapiens OX=9606 GN=JAKMIP3 PE=1 SV=1	9	6	7	6	15.81	0.901	-0.15	0.935089	41.85	710323	640055	265995			845730	326778
Q9UK76	Jupiter microtubule associated homolog 1 OS=Homo sapiens OX=9606 GN=JPT1 PE=1 SV=3	28	2	3	2	7.68	0.01	-6.64	3.64359e-17		551649		202658		285574
P29622	Kallistatin OS=Homo sapiens OX=9606 GN=SERPINA4 PE=1 SV=3	15	5	11	5	28.81	0.925	-0.11	0.959715	25.77	2.08783e+06	1.87655e+06	716342	806829	1.16826e+06		1.08529e+06	1.51509e+06
Q9BW62	Katanin p60 ATPase-containing subunit A-like 1 OS=Homo sapiens OX=9606 GN=KATNAL1 PE=1 SV=1	7	2	2	2	4.13	0.69	-0.54	0.693379	50.46	1.17642e+06	756405	440535	367939	640883		348114	767450
Q0D2K2	Kelch-like protein 30 OS=Homo sapiens OX=9606 GN=KLHL30 PE=2 SV=3	5	2	2	2	5.65	0.799	-0.32	0.859391	6.9	629162	502885	224896	254711				348082
A0A087WYQ8	Kelch-like protein 32 OS=Homo sapiens OX=9606 GN=KLHL32 PE=4 SV=1	13	1	1	1	2.61	0.411	-1.28	0.166727	42.25	1.35053e+06	554506			685870		495575	289712
A0A0C4DGF2	Kelch-like protein 6 (Fragment) OS=Homo sapiens OX=9606 GN=KLHL6 PE=1 SV=1	4	1	1	1	3.17	0.632	-0.66	0.57619	19.1	786741	497031	268916	333082		572113	291296
A0A1B0GVI3	Keratin, type I cytoskeletal 10 OS=Homo sapiens OX=9606 GN=KRT10 PE=1 SV=2	29	10	18	9	75.23	0.908	-0.14	0.939635	54.34	4.84382e+06	6.88964e+06	1.63743e+06	1.87187e+06	4.79374e+06	6.88964e+06	1.68337e+06	5.78444e+06
Q4R9M9	Kinesin family member 1Bbeta isoform II OS=Homo sapiens OX=9606 GN=KIF1B PE=1 SV=1	2	2	2	2	4.66	0.898	-0.15	0.933795	31.18	687750	719320	408523	251558	349276		405439	595913
Q9NSK0	Kinesin light chain 4 OS=Homo sapiens OX=9606 GN=KLC4 PE=1 SV=3	3	1	1	1	2.03	0.01	-6.64	3.64359e-17		79586.1		30609.5	29944.9
E7EVH7	Kinesin light chain OS=Homo sapiens OX=9606 PE=3 SV=2	4	3	3	3	5.6	0.552	-0.86	0.438603	5.03	510910	282006		204257	250806			195196
A0A6Q8PGG1	Kinesin-like protein KIF2A OS=Homo sapiens OX=9606 GN=KIF2A PE=1 SV=1	5	1	2	1	5.23	0.634	-0.66	0.581051	22.63	751923	476949	327806	249594			321752
Q9Y496	Kinesin-like protein KIF3A OS=Homo sapiens OX=9606 GN=KIF3A PE=1 SV=4	4	1	1	1	2.71	0.819	-0.29	0.876439	27.77	1.2536e+06	1.0264e+06	572236	484446	470541		655937	749946
Q2M1P5	Kinesin-like protein KIF7 OS=Homo sapiens OX=9606 GN=KIF7 PE=1 SV=2	9	6	10	6	22.91	0.344	-1.54	0.0787368	7.12	770214	265226	302611	283689			178923
Q9Y4X4	Krueppel-like factor 12 OS=Homo sapiens OX=9606 GN=KLF12 PE=1 SV=2	8	1	2	1	5.58	0.666	-0.59	0.642848	35.36	1.38152e+06	920001	655220	421535				636798
A0A1W2PQB4	Lactosylceramide alpha-2,3-sialyltransferase (Fragment) OS=Homo sapiens OX=9606 GN=ST3GAL5 PE=4 SV=1	35	1	1	1	2.08	0.01	-6.64	3.64359e-17		842129		498748	325436	264532
A0A087WX80	Laminin subunit alpha-2 OS=Homo sapiens OX=9606 GN=LAMA2 PE=1 SV=1	2	3	3	3	8.46	0.01	-6.64	3.64359e-17		2.13402e+06				1.08377e+06
Q16363	Laminin subunit alpha-4 OS=Homo sapiens OX=9606 GN=LAMA4 PE=1 SV=4	3	3	5	3	13.27	0.01	-6.64	3.64359e-17		164252				83416.1
Q8N6Y2	Leucine-rich repeat-containing protein 17 OS=Homo sapiens OX=9606 GN=LRRC17 PE=2 SV=1	2	1	1	1	1.74	0.383	-1.39	0.125849	25.33	2.97672e+06	1.13922e+06		1150339			910939	665256
Q8WV35	Leucine-rich repeat-containing protein 29 OS=Homo sapiens OX=9606 GN=LRRC29 PE=1 SV=1	9	1	4	1	10.37	0.87	-0.2	0.920895	44.29	136747	118936	38146.6	70938.7				82324
J3QLE7	Leucine-rich repeat-containing protein 37B (Fragment) OS=Homo sapiens OX=9606 GN=LRRC37B PE=1 SV=8	3	1	1	1	1.87	0.591	-0.76	0.5091	95.1	553937	262996		336106	179172	1.00763e+06	177419	114431
O75019	Leukocyte immunoglobulin-like receptor subfamily A member 1 OS=Homo sapiens OX=9606 GN=LILRA1 PE=2 SV=1	7	1	1	1	2.81	0.845	-0.24	0.895067	16.66	1.26631e+06	1.06941e+06		489358		2035217	648534	740214
O00453	Leukocyte-specific transcript 1 protein OS=Homo sapiens OX=9606 GN=LST1 PE=1 SV=2	19	1	1	1	2.21	0.01	-6.64	3.64359e-17		241849		103275	81959.5
Q9UHB6	LIM domain and actin-binding protein 1 OS=Homo sapiens OX=9606 GN=LIMA1 PE=1 SV=1	7	3	3	3	6.04	0.804	-0.31	0.864742	9.48	346738	278828	121804		187713			192996
Q5T7N2	LINE-1 type transposase domain-containing protein 1 OS=Homo sapiens OX=9606 GN=L1TD1 PE=1 SV=1	1	1	23	1	42.55	0.937	-0.09	0.962122	25.05	7.0838e+07	6.6342e+07	2.65267e+07	2.486e+07	4.20548e+07	4.51214e+07	44754647	5.38105e+07
K7EKE6	Lon protease homolog, mitochondrial OS=Homo sapiens OX=9606 GN=LONP1 PE=1 SV=1	2	1	1	1	2.07	0.01	-6.64	3.64359e-17		176373			57471.2	106229
O60449	Lymphocyte antigen 75 OS=Homo sapiens OX=9606 GN=LY75 PE=1 SV=3	3	2	2	2	5.22	0.709	-0.5	0.730671	33.8	584424	414481	253320	195115			215403	372408
Q9Y4C1	Lysine-specific demethylase 3A OS=Homo sapiens OX=9606 GN=KDM3A PE=1 SV=4	2	2	8	2	18.69	0.985	-0.02	0.970913	39.54	2.23651e+06	2.24084e+06	837506	895627	1.13366e+06	1.71318e+06	1.97728e+06
P41229	Lysine-specific demethylase 5C OS=Homo sapiens OX=9606 GN=KDM5C PE=1 SV=2	1	2	2	1	3.7	0.851	-0.23	0.905526	24.31	2.70067e+06	2.27722e+06	1.01132e+06	952396	1.71529e+06	834237	1.53623e+06	2.05956e+06
D3DX46	MAGUK p55 subfamily member 3 OS=Homo sapiens OX=9606 GN=MPP3 PE=1 SV=1	4	1	2	1	6.3	0.512	-0.97	0.360661	21.59	464241	266470	237604	178727	235766		160040	207172
A0A0J9YVZ3	Maltase-glucoamylase, intestinal (Fragment) OS=Homo sapiens OX=9606 GN=MGAM PE=1 SV=1	4	3	5	3	13.48	0.668	-0.58	0.646208	82.07	1.93044e+06	1.28927e+06	722893	640269	1.14164e+06		474059	1.63726e+06
Q96IJ6	Mannose-1-phosphate guanyltransferase alpha OS=Homo sapiens OX=9606 GN=GMPPA PE=1 SV=1	6	2	4	2	9.04	0.655	-0.61	0.620801	53.18	646607	827905	173467		458373		546103	586070
Q96L34	MAP/microtubule affinity-regulating kinase 4 OS=Homo sapiens OX=9606 GN=MARK4 PE=1 SV=1	2	1	1	1	2.07	0.01	-6.64	3.64359e-17		514632		190221	198877	575799
E9PLH3	MAP7 domain-containing protein 1 (Fragment) OS=Homo sapiens OX=9606 GN=MAP7D1 PE=1 SV=1	13	1	1	1	2.6	0.995	-0.01	0.970913	0	1.06837e+06	1.06263e+06	400073			1.06263e+06
A0A0D9SFB9	Maternal embryonic leucine zipper kinase OS=Homo sapiens OX=9606 GN=MELK PE=1 SV=1	16	1	3	1	7.78	0.95	-0.07	0.962122	0	1.1297e+06	1.07346e+06		436568				743020
Q9UHV7	Mediator of RNA polymerase II transcription subunit 13 OS=Homo sapiens OX=9606 GN=MED13 PE=1 SV=3	1	2	3	2	4.81	0.01	-6.64	3.64359e-17		67702.8		25352.6
C9JSJ3	Meiosis initiator protein OS=Homo sapiens OX=9606 GN=MEIOSIN PE=3 SV=2	5	2	2	2	4.36	0.477	-1.07	0.290429	0.77	448097	213887	228576	172260	227567			148046
F8W1D1	Melanocyte protein PMEL (Fragment) OS=Homo sapiens OX=9606 GN=PMEL PE=1 SV=1	5	1	4	1	6.5	0.893	-0.16	0.933795	84.47	2.89956e+06	2.18425e+06	1.65419e+06	1.12052e+06	1.20713e+06	9169358	1.43205e+06	1.51187e+06
P43356	Melanoma-associated antigen 2 OS=Homo sapiens OX=9606 GN=MAGEA2 PE=1 SV=1	3	1	1	1	1.53	0.01	-6.64	3.64359e-17		73594.6		19386.3	34945.6	37375.3
A0A0A0MS57	Membrane-spanning 4-domains subfamily A member 14 OS=Homo sapiens OX=9606 GN=MS4A14 PE=4 SV=1	5	2	2	2	4.56	0.75	-0.42	0.799087	27.27	712283	698773	266728	223178	603274		343801	663174
Q13505	Metaxin-1 OS=Homo sapiens OX=9606 GN=MTX1 PE=1 SV=3	6	2	2	2	4.48	0.973	-0.04	0.970913	19.75	1.5896e+06	1.54737e+06	674548	614294	533231	1606615	995938	1.07105e+06
O43151	Methylcytosine dioxygenase TET3 OS=Homo sapiens OX=9606 GN=TET3 PE=1 SV=4	3	3	3	3	6.48	0.656	-0.61	0.623845	38.5	1.33987e+07	9.2958e+06	5.96219e+06	5177846	5329054	3.76802e+06	7043924	6.43427e+06
Q9BV20	Methylthioribose-1-phosphate isomerase OS=Homo sapiens OX=9606 GN=MRI1 PE=1 SV=1	5	1	2	1	4.21	0.01	-6.64	3.64359e-17		736925		224903		459205
P22670	MHC class II regulatory factor RFX1 OS=Homo sapiens OX=9606 GN=RFX1 PE=1 SV=2	3	2	2	2	4.81	0.63	-0.67	0.574545	36.29	1.27826e+06	805713		514172	623668		699378	433423
Q96JE9	Microtubule-associated protein 6 OS=Homo sapiens OX=9606 GN=MAP6 PE=1 SV=2	3	2	2	2	3.81	0.94	-0.09	0.962122	20.6	1.94255e+06	1.86149e+06	816631	750687	855879	2.05098e+06	938772	1.28847e+06
E7ETZ8	Microtubule-associated protein 9 OS=Homo sapiens OX=9606 GN=MAP9 PE=1 SV=1	4	2	2	2	3.68	0.01	-6.64	3.64359e-17		884935			421612	364531
E7EVA0	Microtubule-associated protein OS=Homo sapiens OX=9606 GN=MAP4 PE=1 SV=1	3	4	4	4	8.6	0.546	-0.87	0.431295	0	1.59172e+06	869423			808361		586518
O60307	Microtubule-associated serine/threonine-protein kinase 3 OS=Homo sapiens OX=9606 GN=MAST3 PE=1 SV=2	4	3	3	2	6.63	0.01	-6.64	3.64359e-17		2.25699e+06			872201
Q02978	Mitochondrial 2-oxoglutarate/malate carrier protein OS=Homo sapiens OX=9606 GN=SLC25A11 PE=1 SV=3	11	2	4	2	10.31	0.858	-0.22	0.914477	62.53	1.73951e+06	1.49284e+06	651393	646363	1.20895e+06	863821	1.00708e+06	1.7869e+06
Q96AQ8	Mitochondrial calcium uniporter regulator 1 OS=Homo sapiens OX=9606 GN=MCUR1 PE=1 SV=1	5	1	1	1	2.52	0.81	-0.3	0.869046	56.12	976732	722371	441219	260558	496037		327019	745095
A0A2R8YD83	Mitochondrial glycine transporter (Fragment) OS=Homo sapiens OX=9606 GN=SLC25A38 PE=1 SV=1	7	1	1	1	1.59	0.01	-6.64	3.64359e-17		91972		31045.8	39428.8
A0A2R8Y839	Mitochondrial import inner membrane translocase subunit TIM14 OS=Homo sapiens OX=9606 GN=DNAJC19 PE=1 SV=1	26	1	1	1	1.63	0.01	-6.64	3.64359e-17		667136		226789		373217
H3BP40	Mitochondrial Rho GTPase 2 OS=Homo sapiens OX=9606 GN=RHOT2 PE=1 SV=1	20	1	1	1	2.56	0.808	-0.31	0.866018	3.14	89854.8	72616.2	43125.1	33988.4	45633			50262.8
H0YCF5	Mitogen-activated protein kinase kinase kinase 11 (Fragment) OS=Homo sapiens OX=9606 GN=MAP3K11 PE=1 SV=1	11	2	2	2	3.25	0.01	-6.64	3.64359e-17		508888		213532		230641
F5H538	Mitogen-activated protein kinase kinase kinase 4 OS=Homo sapiens OX=9606 GN=MAP3K4 PE=1 SV=1	4	4	4	4	8.96	0.476	-1.07	0.290018	42.17	4.66604e+06	2.223e+06	1747291			1.67883e+06	1.98573e+06
Q7RTX9	Monocarboxylate transporter 14 OS=Homo sapiens OX=9606 GN=SLC16A14 PE=2 SV=1	7	1	1	1	2.6	0.894	-0.16	0.933795	50.01	471190	421162		182089			395692	209316
Q9H3R2	Mucin-13 OS=Homo sapiens OX=9606 GN=MUC13 PE=1 SV=3	3	1	2	1	5.5	0.6	-0.74	0.530518	39.25	682375	409590	196678		450241			283506
E7EPM4	Mucin-17 OS=Homo sapiens OX=9606 GN=MUC17 PE=1 SV=1	1	2	5	2	13.31	0.01	-6.64	3.64359e-17		83551.4			24827	55183.4
Q7Z5P9	Mucin-19 OS=Homo sapiens OX=9606 GN=MUC19 PE=1 SV=3	2	8	10	8	24.31	0.728	-0.46	0.764818	38.96	1.01441e+06	968447	276393		708036	909799		713542
M0QXD0	Mucolipin-1 (Fragment) OS=Homo sapiens OX=9606 GN=MCOLN1 PE=1 SV=1	7	1	1	1	1.69	0.998	0	0.970913	29.05	1.34143e+06	1.33906e+06	502324	416820	928809		903340
H0Y9S8	Multiple C2 and transmembrane domain-containing protein 1 (Fragment) OS=Homo sapiens OX=9606 GN=MCTP1 PE=1 SV=1	15	1	7	1	18.79	0.323	-1.63	0.0569942	35.77	6.90581e+06	2.22785e+06		2.66871e+06		5400797	1.50292e+06	1.24235e+06
Q7Z7M0	Multiple epidermal growth factor-like domains protein 8 OS=Homo sapiens OX=9606 GN=MEGF8 PE=1 SV=2	1	1	2	1	5.12	0.725	-0.46	0.760257	25.25	1.32775e+06	821142	497204	361673	695227		459621	685014
O75970	Multiple PDZ domain protein OS=Homo sapiens OX=9606 GN=MPDZ PE=1 SV=2	3	4	4	4	10.93	0.83	-0.27	0.885399	34.27	1.09094e+06	1.44505e+06	408523	1.01023e+06	349276	1.44826e+06	974840	595913
F8W922	Multivesicular body subunit 12B (Fragment) OS=Homo sapiens OX=9606 GN=MVB12B PE=1 SV=1	12	1	3	1	8.86	0.511	-0.97	0.359597	0	1.00287e+06	512882	375544				345993
O00499	Myc box-dependent-interacting protein 1 OS=Homo sapiens OX=9606 GN=BIN1 PE=1 SV=1	2	1	2	1	3.42	0.534	-0.9	0.403429	0.69	1.03308e+06	551787	245639	399229	527090			381931
J3KT34	Myelin basic protein (Fragment) OS=Homo sapiens OX=9606 GN=MBP PE=1 SV=1	13	1	1	1	1.91	0.903	-0.15	0.936048	0	517820	467667		200109			315491
Q01538	Myelin transcription factor 1 OS=Homo sapiens OX=9606 GN=MYT1 PE=1 SV=2	2	2	3	2	6.6	0.01	-6.64	3.64359e-17		1.11384e+06				565668
Q9ULH7	Myocardin-related transcription factor B OS=Homo sapiens OX=9606 GN=MRTFB PE=1 SV=3	3	2	6	2	14.6	0.296	-1.76	0.0368079	57.95	1.65698e+06	490615			841504		225986	497349
Q5VTT5	Myomesin-3 OS=Homo sapiens OX=9606 GN=MYOM3 PE=1 SV=1	4	4	4	4	7.76	0.572	-0.8	0.472521	12.05	784690	5.45367e+06		326805	369772	2007056	3.67907e+06	4.64659e+06
P12882	Myosin-1 OS=Homo sapiens OX=9606 GN=MYH1 PE=1 SV=3	3	4	21	1	46.02	0.539	-0.89	0.41618	72.52	2.0043e+07	1.08042e+07	5.43443e+06	1.08092e+07	1.01789e+07	1.08042e+07	1.4267e+07	845464
Q9UKX3	Myosin-13 OS=Homo sapiens OX=9606 GN=MYH13 PE=2 SV=2	3	4	4	2	9.78	0.602	-0.73	0.530634	19.61	899831	541320	384451		400531			374686
Q9UKX2	Myosin-2 OS=Homo sapiens OX=9606 GN=MYH2 PE=1 SV=1	4	5	8	4	20.39	0.01	-6.64	3.64359e-17		782910		525094		221994
P11055	Myosin-3 OS=Homo sapiens OX=9606 GN=MYH3 PE=2 SV=3	2	4	5	2	11.38	0.765	-0.39	0.813312	13.43	1.10942e+06	848718		428730			626749	536656
A7E2Y1	Myosin-7B OS=Homo sapiens OX=9606 GN=MYH7B PE=1 SV=4	2	2	5	2	13.44	0.579	-0.79	0.484557	66.57	5.30447e+06	4.71738e+06	3.60506e+06	1.54751e+06	2.69389e+06	5.57049e+06	1184208	3.26523e+06
P35579	Myosin-9 OS=Homo sapiens OX=9606 GN=MYH9 PE=1 SV=4	1	1	5	1	10.9	0.17	-2.56	0.00105316	4.64	1.95094e+06	331149			990793		216516	236494
I3L4A0	N(6)-adenine-specific methyltransferase METTL4 (Fragment) OS=Homo sapiens OX=9606 GN=METTL4 PE=4 SV=1	100	1	2	1	4.35	0.01	-6.64	3.64359e-17		618795			200051	375645
Q5T2W1	Na(+)/H(+) exchange regulatory cofactor NHE-RF3 OS=Homo sapiens OX=9606 GN=PDZK1 PE=1 SV=2	14	4	4	4	8.93	0.994	-0.01	0.970913	30.27	1.63282e+07	1.62332e+07	4.86605e+06	6309957	8671223	5939738	10950974	13577887
P48163	NADP-dependent malic enzyme OS=Homo sapiens OX=9606 GN=ME1 PE=1 SV=1	3	2	2	2	3.58	0.01	-6.64	3.64359e-17		456674		181083	173136	231923
F8W808	N-alpha-acetyltransferase 10 OS=Homo sapiens OX=9606 GN=NAA10 PE=1 SV=1	25	2	2	2	4.7	0.613	-0.71	0.547361	23.26	5.66082e+06	3.46751e+06	2.44806e+06	1.16316e+06	2.87487e+06		2203618	2.54777e+06
Q96NY8	Nectin-4 OS=Homo sapiens OX=9606 GN=NECTIN4 PE=1 SV=1	10	3	3	3	7.46	0.57	-0.81	0.468544	0	1.56213e+06	890287	584971				600592
Q92859	Neogenin OS=Homo sapiens OX=9606 GN=NEO1 PE=1 SV=2	1	1	1	1	2.07	0.596	-0.75	0.521655	6.92	801292	477969	314074	175921	406939			330836
Q7Z494	Nephrocystin-3 OS=Homo sapiens OX=9606 GN=NPHP3 PE=1 SV=1	2	2	3	2	7.09	0.603	-0.73	0.530634	31.88	1.18387e+06	786653	443323	300065	836321		722149	400131
E7ENN3	Nesprin-1 OS=Homo sapiens OX=9606 GN=SYNE1 PE=1 SV=2	2	13	14	13	30.5	0.525	-0.93	0.3888	73.56	1.10403e+06	484010		426648		484010	242294	646356
G3V5X4	Nesprin-2 OS=Homo sapiens OX=9606 GN=SYNE2 PE=1 SV=1	1	5	6	5	13.9	0.399	-1.33	0.147604	29.68	1.07947e+06	430504	515063		430243		237590	364240
P48681	Nestin OS=Homo sapiens OX=9606 GN=NES PE=1 SV=2	3	2	2	2	4.58	0.586	-0.77	0.496137	0	998788	584958		385976			394616
Q8IZJ1	Netrin receptor UNC5B OS=Homo sapiens OX=9606 GN=UNC5B PE=1 SV=2	2	1	3	1	7.65	0.01	-6.64	3.64359e-17		2.99383e+06		1.1211e+06	1.57996e+06	1.11561e+06
Q9NPE2	Neugrin OS=Homo sapiens OX=9606 GN=NGRN PE=1 SV=2	9	2	3	2	6.49	0.491	-1.03	0.315753	0	1.08369e+06	531701		418788				368028
A0A0D9SF98	Neural cell adhesion molecule 1 (Fragment) OS=Homo sapiens OX=9606 GN=NCAM1 PE=1 SV=1	6	1	2	1	5.36	0.794	-0.33	0.849929	45.78	502707	399012		194268			364838	203767
O00533	Neural cell adhesion molecule L1-like protein OS=Homo sapiens OX=9606 GN=CHL1 PE=1 SV=4	2	1	1	1	2.56	0.611	-0.71	0.546388	61.87	361310	220615	203075		122253			152703
Q96JN8	Neuralized-like protein 4 OS=Homo sapiens OX=9606 GN=NEURL4 PE=1 SV=2	2	2	2	2	4.31	0.657	-0.61	0.62451	33.56	599980	394036		231859			212374	341376
Q09666	Neuroblast differentiation-associated protein AHNAK OS=Homo sapiens OX=9606 GN=AHNAK PE=1 SV=2	3	9	9	9	21.46	0.712	-0.49	0.736015	32.22	3.40477e+06	2.33636e+06	1.28163e+06	1.31576e+06	1.42512e+06	1.24642e+06	1.57612e+06	1.83339e+06
Q3BBV0	Neuroblastoma breakpoint family member 1 OS=Homo sapiens OX=9606 GN=NBPF1 PE=1 SV=2	6	2	2	2	5.8	0.01	-6.64	3.64359e-17		3.04815e+06		1.14144e+06	1.34293e+06	1.21691e+06
O14594	Neurocan core protein OS=Homo sapiens OX=9606 GN=NCAN PE=1 SV=3	3	2	2	2	4.56	0.727	-0.46	0.763787	43.67	8.06346e+06	5.86184e+06	3.52842e+06	3.11608e+06	4069622	1.71909e+06	3.95443e+06	5.7516e+06
P17677	Neuromodulin OS=Homo sapiens OX=9606 GN=GAP43 PE=1 SV=1	22	3	4	3	8.21	0.01	-6.64	3.64359e-17		1.24062e+08			47943152
H3BT42	Neuropeptide W (Fragment) OS=Homo sapiens OX=9606 GN=NPW PE=4 SV=1	30	2	2	2	4.9	0.01	-6.64	3.64359e-17		647321		271222	223572
Q99574	Neuroserpin OS=Homo sapiens OX=9606 GN=SERPINI1 PE=1 SV=1	4	1	1	1	2.44	0.692	-0.53	0.699104	65.46	697329	508413	216366	269479	473782		537660	224485
O15226	NF-kappa-B-repressing factor OS=Homo sapiens OX=9606 GN=NKRF PE=1 SV=2	3	1	2	1	4.74	0.539	-0.89	0.416129	23.61	1.02424e+06	552009	396432	382944		468588	438682
O60934	Nibrin OS=Homo sapiens OX=9606 GN=NBN PE=1 SV=1	2	1	1	1	2.3	0.504	-0.99	0.343355	6.46	729145	367443	284931	281774	303961			254333
Q7Z2Y5	Nik-related protein kinase OS=Homo sapiens OX=9606 GN=NRK PE=1 SV=2	1	1	1	1	2.98	0.719	-0.48	0.748927	34.16	1.45813e+06	1.04889e+06	498260	617508		767029	707585	1.01097e+06
Q9UD57	NK1 transcription factor-related protein 2 OS=Homo sapiens OX=9606 GN=NKX1-2 PE=2 SV=3	10	2	2	2	5.48	0.958	-0.06	0.96324	24.66	1.48932e+06	1.42632e+06	557704	598209	630541	1.42632e+06	1.13968e+06	581999
Q86UT6	NLR family member X1 OS=Homo sapiens OX=9606 GN=NLRX1 PE=1 SV=1	3	1	1	1	2.6	0.01	-6.64	3.64359e-17		632698		241453		315293
Q9NPJ8	NTF2-related export protein 2 OS=Homo sapiens OX=9606 GN=NXT2 PE=1 SV=1	22	2	2	2	4.72	0.01	-6.64	3.64359e-17		1.9774e+06		740476
Q13342	Nuclear body protein SP140 OS=Homo sapiens OX=9606 GN=SP140 PE=1 SV=2	4	2	2	2	4.55	0.86	-0.22	0.915077	53.41	533346	458774	290370		186304		291071	337645
Q53F19	Nuclear cap-binding protein subunit 3 OS=Homo sapiens OX=9606 GN=NCBP3 PE=1 SV=2	6	2	2	2	4.68	0.823	-0.28	0.881581	38.32	4.84602e+06	3.98699e+06	1.81469e+06	1.27004e+06	2.80397e+06	2673415	2.68964e+06	3.72153e+06
Q15788	Nuclear receptor coactivator 1 OS=Homo sapiens OX=9606 GN=NCOA1 PE=1 SV=3	3	2	5	2	12.42	0.01	-6.64	3.64359e-17		1.00757e+06		299717		644154
A0A0A0MRM9	Nucleolar and coiled-body phosphoprotein 1 (Fragment) OS=Homo sapiens OX=9606 GN=NOLC1 PE=1 SV=1	9	5	5	5	9.16	0.572	-0.8	0.472521	12.05	784690	449161		326805	369772		277619	339327
O60287	Nucleolar pre-ribosomal-associated protein 1 OS=Homo sapiens OX=9606 GN=URB1 PE=1 SV=4	1	1	1	1	3	0.614	-0.7	0.549164	3.57	471523	289354	180871		233771			200282
Q76FK4	Nucleolar protein 8 OS=Homo sapiens OX=9606 GN=NOL8 PE=1 SV=1	6	4	5	4	13.72	0.247	-2.02	0.0132648	10.43	2.42831e+06	600201	845365	938409	2.5627e+06	600201
H3BPR2	Nucleoside diphosphate kinase OS=Homo sapiens OX=9606 GN=NME3 PE=1 SV=1	45	1	1	1	3.68	0.01	-6.64	3.64359e-17		328742		67252.5	232545
A1L443	NUT family member 2F OS=Homo sapiens OX=9606 GN=NUTM2F PE=2 SV=2	3	1	1	1	2.2	0.01	-6.64	3.64359e-17		1.08745e+06			420240
Q8NH42	Olfactory receptor 4K13 OS=Homo sapiens OX=9606 GN=OR4K13 PE=3 SV=1	16	2	2	2	5.64	0.01	-6.64	3.64359e-17		92170		26133.2	35618.6	65910.3
A6NMS3	Olfactory receptor 5K4 OS=Homo sapiens OX=9606 GN=OR5K4 PE=3 SV=1	7	1	1	1	2.59	0.794	-0.33	0.849929	45.78	502707	399012		194268			364838	203767
Q8NGZ6	Olfactory receptor 6F1 OS=Homo sapiens OX=9606 GN=OR6F1 PE=2 SV=1	14	1	3	1	9.85	0.457	-1.13	0.253522	56.35	4.03225e+06	1936482	1.937e+06		1.59632e+06	1936482	1.95054e+06	160663
A0A2R8Y4Q1	Olfactory receptor 7E24 OS=Homo sapiens OX=9606 GN=OR7E24 PE=4 SV=1	3	1	1	1	1.86	0.01	-6.64	3.64359e-17		910147				462221
A0A3B3IRI0	Opioid growth factor receptor-like protein 1 OS=Homo sapiens OX=9606 GN=OGFRL1 PE=1 SV=1	10	1	1	1	2.86	0.01	-6.64	3.64359e-17		2.50797e+06		636105		1.88049e+06
Q8N138	ORM1-like protein 3 OS=Homo sapiens OX=9606 GN=ORMDL3 PE=1 SV=1	10	1	1	1	2.17	0.919	-0.12	0.951797	29.35	724538	665812		315061	327004	830438		369496
P11926	Ornithine decarboxylase OS=Homo sapiens OX=9606 GN=ODC1 PE=1 SV=2	11	2	2	2	4.59	0.01	-6.64	3.64359e-17		110709			57151.6	42088.2
Q6ZRI0	Otogelin OS=Homo sapiens OX=9606 GN=OTOG PE=2 SV=3	1	1	3	1	9.07	0.795	-0.33	0.850184	39.64	1.23552e+06	981851	602605	366581			662362
Q01804	OTU domain-containing protein 4 OS=Homo sapiens OX=9606 GN=OTUD4 PE=1 SV=4	6	4	5	4	10.06	0.576	-0.8	0.480851	1.46	1.8965e+06	1.09294e+06			963144		730074	763986
A5D8V7	Outer dynein arm-docking complex subunit 3 OS=Homo sapiens OX=9606 GN=ODAD3 PE=1 SV=1	3	2	2	2	3.23	0.953	-0.07	0.96324	22.79	667645	636006	214521	300694			429053
P36551	Oxygen-dependent coproporphyrinogen-III oxidase, mitochondrial OS=Homo sapiens OX=9606 GN=CPOX PE=1 SV=3	7	2	2	2	4.6	0.322	-1.64	0.0564924	55.25	2.34139e+06	810757	876779	1.12224e+06	1.1095e+06		369985	829584
P56715	Oxygen-regulated protein 1 OS=Homo sapiens OX=9606 GN=RP1 PE=2 SV=1	3	4	5	4	10.92	0.78	-0.36	0.83946	3.61	9.76845e+06	6.90759e+06	3.65799e+06	3.85645e+06	3.9301e+06	6.90759e+06	4.77468e+06	3.75365e+06
J3QSB8	Oxysterol-binding protein-related protein 1 (Fragment) OS=Homo sapiens OX=9606 GN=OSBPL1A PE=1 SV=1	6	1	1	1	2.33	0.01	-6.64	3.64359e-17		506960			204304	246886
A8MZ59	Paired-like homeodomain transcription factor LEUTX OS=Homo sapiens OX=9606 GN=LEUTX PE=1 SV=4	8	1	1	1	2.61	0.01	-6.64	3.64359e-17		52543.6			20305.2
C9JVM2	Palmitoyltransferase (Fragment) OS=Homo sapiens OX=9606 GN=ZDHHC8 PE=1 SV=1	17	1	1	1	2.68	0.712	-0.49	0.736015	41.71	2.72807e+06	1.94206e+06	707690		1.99997e+06		881989	1.99675e+06
G3V3N3	Palmitoyltransferase ZDHHC22 (Fragment) OS=Homo sapiens OX=9606 GN=ZDHHC22 PE=1 SV=1	6	1	2	1	3.44	0.684	-0.55	0.681907	20.3	796510	554054	298269	293869	438693		429467	333763
P0CW24	Paraneoplastic antigen-like protein 6A OS=Homo sapiens OX=9606 GN=PNMA6A PE=1 SV=2	7	3	7	3	18.31	0.733	-0.45	0.770312	16.41	4.64246e+06	3.40442e+06	1.93075e+06	1.79405e+06	1.84751e+06		2.31682e+06	2.33591e+06
Q9ULN7	Paraneoplastic antigen-like protein 8B OS=Homo sapiens OX=9606 GN=PNMA8B PE=2 SV=4	9	4	4	4	7.99	0.01	-6.64	3.64359e-17		1.18068e+06			340926	802469
A0A2R8YFJ7	Paraplegin OS=Homo sapiens OX=9606 GN=SPG7 PE=1 SV=1	9	2	2	2	5.06	0.784	-0.35	0.83946	13.4	1.09796e+06	860871	396472	440014		1.04703e+06	532957	595869
A0A3B3ITJ6	Paternally-expressed gene 3 protein OS=Homo sapiens OX=9606 GN=PEG3 PE=4 SV=1	14	1	1	1	2.71	0.938	-0.09	0.962122	67.08	5.56764e+06	3.8303e+06	2.22081e+06	803783	2.82754e+06	2.61489e+06	2583939	3850835
A0A087WYF8	PDZ and LIM domain protein 3 OS=Homo sapiens OX=9606 GN=PDLIM3 PE=1 SV=2	7	1	1	1	2.57	0.01	-6.64	3.64359e-17		623898			327536	233235
O15018	PDZ domain-containing protein 2 OS=Homo sapiens OX=9606 GN=PDZD2 PE=1 SV=4	3	5	9	5	19.15	0.466	-1.1	0.270036	6.8	3.09757e+06	2.35681e+06	1.24293e+06	1197041	1.53653e+06	805438	1.58991e+06	1.82948e+06
Q8TF64	PDZ domain-containing protein GIPC3 OS=Homo sapiens OX=9606 GN=GIPC3 PE=1 SV=1	9	1	2	1	5.81	0.01	-6.64	3.64359e-17		412533		205033		157851
Q6ZMN7	PDZ domain-containing RING finger protein 4 OS=Homo sapiens OX=9606 GN=PDZRN4 PE=1 SV=3	2	1	1	1	2.23	0.637	-0.65	0.585164	13.87	2.31478e+06	1.47462e+06	866814	1.01325e+06	1.06552e+06		1.00758e+06	1.00772e+06
A0A6Q8PHM6	Periaxin (Fragment) OS=Homo sapiens OX=9606 GN=PRX PE=4 SV=1	36	1	14	1	38.19	0.725	-0.46	0.759591	75.4	3.02625e+07	2.3797e+07	5.95556e+06	1.16948e+07	1.75544e+07	7.63966e+06	1.68981e+07	16471565
Q96Q06	Perilipin-4 OS=Homo sapiens OX=9606 GN=PLIN4 PE=1 SV=2	2	2	2	2	5.69	0.917	-0.12	0.950939	19.41	1.19584e+06	863879	352669	462126	959965			597952
O14936	Peripheral plasma membrane protein CASK OS=Homo sapiens OX=9606 GN=CASK PE=1 SV=3	3	1	1	1	2.56	0.01	-6.64	3.64359e-17		431933		150901		235123
A1KZ92	Peroxidasin-like protein OS=Homo sapiens OX=9606 GN=PXDNL PE=1 SV=3	1	2	2	2	3.94	0.746	-0.42	0.794326	24.44	1.918e+06	1.37546e+06		799698	902812	2.48156e+06	927895	885872
F5GXX3	Peroxisomal targeting signal 1 receptor (Fragment) OS=Homo sapiens OX=9606 GN=PEX5 PE=1 SV=1	22	1	5	1	16.04	0.547	-0.87	0.431295	92.38	2.51865e+06	2.2733e+06	3.48276e+06	973321	942115		3.77488e+06	639256
Q07869	Peroxisome proliferator-activated receptor alpha OS=Homo sapiens OX=9606 GN=PPARA PE=1 SV=2	2	1	1	1	2.15	0.618	-0.69	0.55794	0	1.54727e+06	956667			785788	956667
B5MCF9	Pescadillo homolog OS=Homo sapiens OX=9606 GN=PES1 PE=1 SV=1	3	1	5	1	10.49	0.673	-0.57	0.656442	8.65	699771	470909		287007	334846		311159	332778
A0A0B4J1Z9	PEST proteolytic signal containing nuclear protein, isoform CRA_c OS=Homo sapiens OX=9606 GN=PCNP PE=1 SV=1	18	1	2	1	3.7	0.01	-6.64	3.64359e-17		530777				269557
J3QRI8	Phagosome assembly factor 1 (Fragment) OS=Homo sapiens OX=9606 GN=PHAF1 PE=4 SV=1	14	1	1	1	2.25	0.632	-0.66	0.577005	36.26	1.35305e+06	791517	506678	641554	438671	722961	708114	547864
P42356	Phosphatidylinositol 4-kinase alpha OS=Homo sapiens OX=9606 GN=PI4KA PE=1 SV=4	4	4	4	4	9.63	0.944	-0.08	0.962122	8.22	273255	257910	96654.2	124424	138773			178518
A0A3B3IRU7	Phosphodiesterase OS=Homo sapiens OX=9606 GN=PDE10A PE=1 SV=1	11	4	4	2	11.26	0.59	-0.76	0.50765	16.51	848490	659656	59567	366830	430908		651209	312016
Q8WYW5	Phospholipase D1 OS=Homo sapiens OX=9606 GN=PLD1 PE=2 SV=1	25	2	6	2	13.35	0.01	-6.64	3.64359e-17		1.26204e+06		472596	457582	957794
I3L164	Phosphoribosyl pyrophosphate synthase-associated protein 2 (Fragment) OS=Homo sapiens OX=9606 GN=PRPSAP2 PE=1 SV=1	23	1	1	1	2.52	0.942	-0.09	0.962122	66.62	1.39619e+06	1.15977e+06	522830	201687	881867		618428	1.01558e+06
M0QYA2	PIH1 domain-containing protein 1 (Fragment) OS=Homo sapiens OX=9606 GN=PIH1D1 PE=1 SV=8	6	1	1	1	3.02	0.656	-0.61	0.62451	7.16	2.71358e+06	1.78116e+06	1.0652e+06	1.04865e+06	368994			1.23286e+06
P18509	Pituitary adenylate cyclase-activating polypeptide OS=Homo sapiens OX=9606 GN=ADCYAP1 PE=1 SV=3	11	1	2	1	4.4	0.01	-6.64	3.64359e-17		1.41088e+06		436117	1.21002e+06	716522
Q8TC59	Piwi-like protein 2 OS=Homo sapiens OX=9606 GN=PIWIL2 PE=1 SV=1	4	2	2	2	4.38	0.01	-6.64	3.64359e-17		192608		73600.9		95856.5
E9PHJ1	Plakophilin-4 OS=Homo sapiens OX=9606 GN=PKP4 PE=1 SV=1	100	1	1	1	3.13	0.549	-0.87	0.432691	61.29	6.07863e+06	3.3353e+06	2276263	2588980	1.96363e+06	1162337	3.83552e+06	2.3086e+06
Q8NC51	Plasminogen activator inhibitor 1 RNA-binding protein OS=Homo sapiens OX=9606 GN=SERBP1 PE=1 SV=2	3	1	2	1	3.63	0.906	-0.14	0.938448	34.89	650623	589389	229343	267102			310436	522510
J3KNE3	Platelet-activating factor acetylhydrolase IB subunit alpha2 (Fragment) OS=Homo sapiens OX=9606 GN=PAFAH1B2 PE=1 SV=1	7	2	6	2	11.77	0.285	-1.81	0.0298578	60.49	3.78352e+06	1.38035e+06	1.84152e+06		1478331	1418357	335517	955437
H7BYW6	Platelet-derived growth factor subunit A (Fragment) OS=Homo sapiens OX=9606 GN=PDGFA PE=1 SV=2	12	1	2	1	5.03	0.492	-1.02	0.31815	82.44	1.47476e+06	725341		569914		725341	314465	1.44632e+06
Q5SXH7	Pleckstrin homology domain-containing family S member 1 OS=Homo sapiens OX=9606 GN=PLEKHS1 PE=1 SV=4	3	1	4	1	12.76	0.864	-0.21	0.915299	25.41	1.9632e+06	1.6965e+06		758667		1.44826e+06	1.57394e+06	1.17426e+06
Q15149	Plectin OS=Homo sapiens OX=9606 GN=PLEC PE=1 SV=3	2	4	4	4	9.56	0.979	-0.03	0.970913	41.17	354914	347439	158113		151507		324263	173829
B7Z9U0	Poly(A)-specific ribonuclease OS=Homo sapiens OX=9606 GN=CNOT8 PE=1 SV=1	13	1	7	1	17.21	0.808	-0.31	0.865367	45.69	1.95166e+06	1.57648e+06	414277	1.05251e+06	991154	1.41148e+06		1.21875e+06
Q6P9A2	Polypeptide N-acetylgalactosaminyltransferase 18 OS=Homo sapiens OX=9606 GN=GALNT18 PE=2 SV=2	6	1	1	1	3.59	0.779	-0.36	0.838405	75.77	1.15355e+06	674779	449814	445782	317632		235422	903105
Q7Z7M9	Polypeptide N-acetylgalactosaminyltransferase 5 OS=Homo sapiens OX=9606 GN=GALNT5 PE=1 SV=1	3	2	2	2	3.85	0.789	-0.34	0.844649	116.63	1.49372e+06	1.17794e+06	559352				385948	1.67874e+06
Q9UQ05	Potassium voltage-gated channel subfamily H member 4 OS=Homo sapiens OX=9606 GN=KCNH4 PE=2 SV=1	2	1	1	1	2.58	0.01	-6.64	3.64359e-17		854941		320150	199868	543606
Q9NS40	Potassium voltage-gated channel subfamily H member 7 OS=Homo sapiens OX=9606 GN=KCNH7 PE=1 SV=2	4	4	5	4	9.15	0.469	-1.09	0.276405	6.73	679712	318832	254532	274591	253552		215086
E7ET42	Potassium voltage-gated channel subfamily KQT member 3 OS=Homo sapiens OX=9606 GN=KCNQ3 PE=1 SV=1	10	3	3	3	8.13	0.911	-0.13	0.942914	48.87	524357	477639	247307	202635	226216	1.37828e+06	322218	248643
O60741	Potassium/sodium hyperpolarization-activated cyclic nucleotide-gated channel 1 OS=Homo sapiens OX=9606 GN=HCN1 PE=1 SV=3	3	2	2	2	4.85	0.701	-0.51	0.717581	40.32	3.43682e+06	2.46168e+06	1.38229e+06	1.28935e+06	1.7454e+06		1.2529e+06	2.25844e+06
Q9UKI9	POU domain, class 2, transcription factor 3 OS=Homo sapiens OX=9606 GN=POU2F3 PE=2 SV=3	6	1	5	1	16.16	0.581	-0.78	0.488842	21.73	3.84738e+06	2.4508e+06	1.24269e+06		2.26528e+06	2.4508e+06	1.85139e+06	1.23616e+06
Q9H4Q3	PR domain zinc finger protein 13 OS=Homo sapiens OX=9606 GN=PRDM13 PE=2 SV=2	10	3	3	3	6.75	0.842	-0.25	0.892584	34.04	3.3368e+08	2.32039e+08	126512664	86782816	169460544		119005216	211261152
A0A6Q8PHQ9	Prelamin-A/C OS=Homo sapiens OX=9606 GN=LMNA PE=1 SV=1	8	2	2	1	5.02	0.01	-6.64	3.64359e-17		632521		236860	238395	429919
Q5SRN1	Pre-mRNA-processing factor 17 OS=Homo sapiens OX=9606 GN=CDC40 PE=1 SV=1	4	1	1	1	2.95	0.935	-0.1	0.962122	69.02	8.6944e+06	8.12807e+06	5438959	3.10626e+06	4.41548e+06	2.86256e+06	5483240	9731257
Q2NL82	Pre-rRNA-processing protein TSR1 homolog OS=Homo sapiens OX=9606 GN=TSR1 PE=1 SV=1	3	1	1	1	3.16	0.01	-6.64	3.64359e-17		238849		112709	92301.9	95774.1
Q96C10	Probable ATP-dependent RNA helicase DHX58 OS=Homo sapiens OX=9606 GN=DHX58 PE=1 SV=1	7	3	3	3	7.79	0.938	-0.09	0.962122	67.08	5.56764e+06	3.8303e+06	2.22081e+06	803783	2.82754e+06	2.61489e+06	2583939	3850835
Q15751	Probable E3 ubiquitin-protein ligase HERC1 OS=Homo sapiens OX=9606 GN=HERC1 PE=1 SV=2	2	5	5	5	12.46	0.01	-6.64	3.64359e-17		995913			383376	507742
A0A0B4J1R3	Probable E3 ubiquitin-protein ligase HERC6 OS=Homo sapiens OX=9606 GN=HERC6 PE=1 SV=1	5	1	1	1	2.83	0.858	-0.22	0.914477	62.53	1.73951e+06	1.49284e+06	651393	646363	1.20895e+06	863821	1.00708e+06	1.7869e+06
Q9UJV3	Probable E3 ubiquitin-protein ligase MID2 OS=Homo sapiens OX=9606 GN=MID2 PE=1 SV=3	2	1	1	1	2.26	0.01	-6.64	3.64359e-17		612220		229752	233491	310918
Q7Z333	Probable helicase senataxin OS=Homo sapiens OX=9606 GN=SETX PE=1 SV=4	2	3	3	3	6.71	0.581	-0.78	0.488842	51.28	7.23794e+06	4.2081e+06	2.86604e+06	2.62224e+06	3675809	1.4945e+06	2.8388e+06	4.45271e+06
K7ERE0	Probable phospholipid-transporting ATPase IIB (Fragment) OS=Homo sapiens OX=9606 GN=ATP9B PE=1 SV=8	4	1	3	1	4.76	0.01	-6.64	3.64359e-17		615518		156533		460289
Q9NPF4	Probable tRNA N6-adenosine threonylcarbamoyltransferase OS=Homo sapiens OX=9606 GN=OSGEP PE=1 SV=1	5	1	1	1	2.79	0.379	-1.4	0.121304	62.86	1.60862e+06	610366		411649	1.23368e+06		411756
Q9NPJ4	Proline-rich nuclear receptor coactivator 2 OS=Homo sapiens OX=9606 GN=PNRC2 PE=1 SV=1	15	1	1	1	2.39	0.836	-0.26	0.889132	4.92	564941	472529	204644	225689				327070
A0A0B4J1R2	Propionate--CoA ligase OS=Homo sapiens OX=9606 GN=ACSS3 PE=1 SV=1	6	2	3	2	7.83	0.01	-6.64	3.64359e-17		819147			371244	354723
G3V3G0	Prospero homeobox protein 2 OS=Homo sapiens OX=9606 GN=PROX2 PE=1 SV=1	4	1	2	1	5.4	0.344	-1.54	0.0787414	10.55	5.20457e+06	1.79275e+06	1815154	2.15954e+06			1.2094e+06
Q969U7	Proteasome assembly chaperone 2 OS=Homo sapiens OX=9606 GN=PSMG2 PE=1 SV=1	14	2	2	2	4.49	0.01	-6.64	3.64359e-17		825533			324078	412711
J3QL48	Proteasome endopeptidase complex (Fragment) OS=Homo sapiens OX=9606 PE=4 SV=1	17	1	1	1	2.82	0.802	-0.32	0.862312	28.92	5.16254e+06	4.95329e+06	2.35292e+06	1816188	2.62181e+06	3152893	3.39834e+06	3428517
Q8IVF2	Protein AHNAK2 OS=Homo sapiens OX=9606 GN=AHNAK2 PE=1 SV=2	2	8	13	8	30.69	0.708	-0.5	0.728284	40.77	963771	898025	379917	343156	489454	1.58902e+06	339277	621586
C9JP36	Protein arginine methyltransferase NDUFAF7 (Fragment) OS=Homo sapiens OX=9606 GN=NDUFAF7 PE=1 SV=1	8	1	2	1	3.79	0.01	-6.64	3.64359e-17		588195		207852	319107	298717
Q9UL18	Protein argonaute-1 OS=Homo sapiens OX=9606 GN=AGO1 PE=1 SV=3	2	1	1	1	2.04	0.66	-0.6	0.627979	37.31	1.86944e+06	1.23327e+06	530064	954112			931507	762414
Q9HCK5	Protein argonaute-4 OS=Homo sapiens OX=9606 GN=AGO4 PE=1 SV=2	5	2	2	2	5.58	0.692	-0.53	0.698364	54.09	859444	594742		325735	445038		577312	286094
B1ALJ5	Protein C1orf194 OS=Homo sapiens OX=9606 GN=C1orf194 PE=1 SV=1	13	1	1	1	2.85	0.81	-0.3	0.869046	56.12	976732	722371	441219	260558	496037		327019	745095
O43439	Protein CBFA2T2 OS=Homo sapiens OX=9606 GN=CBFA2T2 PE=1 SV=1	7	2	5	2	14.3	0.758	-0.4	0.804157	75.87	8.72621e+06	6.61365e+06	3.17029e+06	3.3722e+06	6.91365e+06	2.90888e+06	4461602	9096483
Q9P219	Protein Daple OS=Homo sapiens OX=9606 GN=CCDC88C PE=1 SV=3	1	3	3	3	5.78	0.728	-0.46	0.764609	0	712332	518288	266747					358744
O60610	Protein diaphanous homolog 1 OS=Homo sapiens OX=9606 GN=DIAPH1 PE=1 SV=2	6	3	3	3	8.79	0.01	-6.64	3.64359e-17		512919		192073
A0A087X2A7	Protein FAM184A OS=Homo sapiens OX=9606 GN=FAM184A PE=1 SV=1	1	1	1	1	2.74	0.717	-0.48	0.743972	0	568422	407605			288675			282132
D6REQ2	Protein FAM193B OS=Homo sapiens OX=9606 GN=FAM193B PE=4 SV=2	21	1	1	1	2.69	0.01	-6.64	3.64359e-17		206787		89629.9	69039.9
Q5U5X8	Protein FAM222A OS=Homo sapiens OX=9606 GN=FAM222A PE=2 SV=1	5	1	10	1	25.94	0.21	-2.25	0.00469049	79.3	1.46238e+06	289265	547618	174600	1.40878e+06		133644	292351
H0YNN2	Protein FAM227B OS=Homo sapiens OX=9606 GN=FAM227B PE=3 SV=1	12	1	1	1	2.6	0.557	-0.85	0.446056	9.29	1.14045e+06	634762		413976	616594			439363
P98173	Protein FAM3A OS=Homo sapiens OX=9606 GN=FAM3A PE=1 SV=2	7	1	1	1	2	0.611	-0.71	0.546388	40.46	746139	456135		315332	346495		412954	235259
Q8N2R8	Protein FAM43A OS=Homo sapiens OX=9606 GN=FAM43A PE=1 SV=2	4	1	1	1	2.11	0.858	-0.22	0.914477	62.53	1.73951e+06	1.49284e+06	651393	646363	1.20895e+06	863821	1.00708e+06	1.7869e+06
A6NNH2	Protein FAM90A27P OS=Homo sapiens OX=9606 GN=FAM90A27P PE=3 SV=2	4	1	2	1	4.21	0.01	-6.64	3.64359e-17		736925		224903		459205
Q8IV36	Protein HID1 OS=Homo sapiens OX=9606 GN=HID1 PE=1 SV=1	2	1	1	1	2.5	0.985	-0.02	0.970913	70.35	289874	285499			147214		304562	124967
Q8N6L0	Protein KASH5 OS=Homo sapiens OX=9606 GN=KASH5 PE=1 SV=2	8	3	7	2	16.09	0.555	-0.85	0.4429	39.39	2.01118e+07	1.14452e+07	7.53127e+06	7.0806e+06	13854669	2.16568e+07	7.72097e+06	7495517
A0A1B0GUL7	Protein kinase domain-containing protein OS=Homo sapiens OX=9606 PE=1 SV=1	9	2	2	2	4.19	0.957	-0.06	0.96324	87.88	250088	396824	93650.4	340423	99117.4		638407	115176
Q9NVR5	Protein kintoun OS=Homo sapiens OX=9606 GN=DNAAF2 PE=1 SV=2	8	3	10	3	26.99	0.733	-0.45	0.770312	16.41	4.64246e+06	3.40442e+06	1.93075e+06	1.79405e+06	1.84751e+06		2.31682e+06	2.33591e+06
Q9H9Z2	Protein lin-28 homolog A OS=Homo sapiens OX=9606 GN=LIN28A PE=1 SV=1	22	2	6	2	15.87	0.877	-0.19	0.932436	69.77	521067	457004	192023		268899		489162	199366
Q7L590	Protein MCM10 homolog OS=Homo sapiens OX=9606 GN=MCM10 PE=1 SV=2	2	1	1	1	2.64	0.01	-6.64	3.64359e-17		1.67479e+06			472756	1.16442e+06
A0A1C7CYW9	Protein monoglycylase TTLL8 (Fragment) OS=Homo sapiens OX=9606 GN=TTLL8 PE=1 SV=1	5	2	2	2	5.2	0.781	-0.36	0.83946	43.7	1.43184e+06	1.11847e+06	717044	413760				774173
P48634	Protein PRRC2A OS=Homo sapiens OX=9606 GN=PRRC2A PE=1 SV=3	4	4	5	4	10.99	0.01	-6.64	3.64359e-17		652455		244325
Q14690	Protein RRP5 homolog OS=Homo sapiens OX=9606 GN=PDCD11 PE=1 SV=3	2	4	4	4	7.49	0.823	-0.28	0.881581	38.32	4.84602e+06	3.98699e+06	1.81469e+06	1.27004e+06	2.80397e+06	2673415	2.68964e+06	3.72153e+06
E7EW05	Protein SDA1 OS=Homo sapiens OX=9606 GN=SDAD1 PE=1 SV=1	6	3	3	3	6.14	0.615	-0.7	0.550568	29	746671	458997		293113	373291		254170	387043
P55735	Protein SEC13 homolog OS=Homo sapiens OX=9606 GN=SEC13 PE=1 SV=3	8	1	1	1	2.61	0.01	-6.64	3.64359e-17		3.48119e+06				1767931
A8K8P3	Protein SFI1 homolog OS=Homo sapiens OX=9606 GN=SFI1 PE=1 SV=2	3	2	4	2	10.86	0.01	-6.64	3.64359e-17		329432		123362
Q8ND04	Protein SMG8 OS=Homo sapiens OX=9606 GN=SMG8 PE=1 SV=1	5	4	4	4	8.63	0.552	-0.86	0.438603	66.93	1.9799e+06	1.01546e+06	741413	1.04777e+06	795462		1.00539e+06	478912
E9PDM8	Protein transport protein Sec24D OS=Homo sapiens OX=9606 GN=SEC24D PE=1 SV=1	5	1	1	1	3.11	0.01	-6.64	3.64359e-17		3.9062e+06		1.46275e+06
Q9H3U1	Protein unc-45 homolog A OS=Homo sapiens OX=9606 GN=UNC45A PE=1 SV=1	7	3	3	3	7.19	0.563	-0.83	0.454323	43.82	923295	630365		507063	329947	2471839	425247	296248
H0YC41	Protein virilizer homolog (Fragment) OS=Homo sapiens OX=9606 GN=VIRMA PE=1 SV=1	25	1	1	1	2.1	0.56	-0.84	0.450809	15.29	897454	502634		366830	430908		378085	312016
Q70YC5	Protein ZNF365 OS=Homo sapiens OX=9606 GN=ZNF365 PE=1 SV=3	8	2	3	2	6.33	0.559	-0.84	0.449945	63.07	691644	386543		404870	231887		259604	268748
Q9ULC6	Protein-arginine deiminase type-1 OS=Homo sapiens OX=9606 GN=PADI1 PE=1 SV=2	5	2	2	2	4.31	0.01	-6.64	3.64359e-17		230909			100207	104426
Q9Y5E4	Protocadherin beta-5 OS=Homo sapiens OX=9606 GN=PCDHB5 PE=2 SV=1	4	2	2	2	5.02	0.551	-0.86	0.437241	7.41	1.7703e+06	974886	696866		855268			674787
A0A087WVP1	Protocadherin Fat 1 OS=Homo sapiens OX=9606 GN=FAT1 PE=1 SV=1	2	4	4	4	10.22	0.829	-0.27	0.885399	59.87	49362	40918.4		12869.5	37157.7		27603.8
E9PE47	Proton myo-inositol cotransporter OS=Homo sapiens OX=9606 GN=SLC2A13 PE=1 SV=1	9	2	2	2	4.56	0.342	-1.55	0.0768075	0	6.0729e+06	2.07945e+06			3.08414e+06	2.07945e+06
Q9H0K6	Pseudouridylate synthase 7 homolog-like protein OS=Homo sapiens OX=9606 GN=PUS7L PE=1 SV=1	3	2	5	2	9.96	0.915	-0.13	0.948843	23.67	8.44741e+07	7.08232e+07	3.1633e+07	4.46656e+07	3.69952e+07	7.08232e+07	71472776	46122944
A0A2R8Y7H3	Putative acyl-coenzyme A thioesterase 6 OS=Homo sapiens OX=9606 GN=ACOT6 PE=1 SV=1	8	1	1	1	3.02	0.01	-6.64	3.64359e-17		147263		40377.4	77723.1
A0A0A0MTR5	Putative hydroxypyruvate isomerase OS=Homo sapiens OX=9606 GN=HYI PE=1 SV=1	6	1	2	1	4.54	0.557	-0.84	0.446713	11.25	697522	388706	261201	215764	381108		262223
P0DKV0	Putative spermatogenesis-associated protein 31C1 OS=Homo sapiens OX=9606 GN=SPATA31C1 PE=5 SV=1	4	2	2	2	5.13	0.01	-6.64	3.64359e-17		235996		181310	91199.6	100209
Q6ZUF6	Putative uncharacterized protein encoded by LINC00336 OS=Homo sapiens OX=9606 GN=LINC00336 PE=5 SV=1	14	1	1	1	2.55	0.58	-0.79	0.487421	56.09	860989	499601		390203	372846	1.11646e+06	224281	345809
Q8NAQ8	Putative uncharacterized protein FLJ34945 OS=Homo sapiens OX=9606 PE=2 SV=1	14	1	1	1	2.23	0.789	-0.34	0.84566	0	968734	764798	362762					529370
Q6ZWC4	Putative uncharacterized protein LOC100128429 OS=Homo sapiens OX=9606 PE=5 SV=1	13	1	1	1	2.8	0.903	-0.15	0.936048	48	601703	543308	225320	221684	332598	974248	366518	284082
A0A494C071	PWWP domain-containing 4 OS=Homo sapiens OX=9606 GN=PWWP4 PE=3 SV=1	4	4	4	4	9.68	0.747	-0.42	0.794326	32.01	699792	522644		335051	286848			361758
H0YC08	PWWP domain-containing protein 2A (Fragment) OS=Homo sapiens OX=9606 GN=PWWP2A PE=4 SV=1	18	1	1	1	1.92	0.01	-6.64	3.64359e-17		170822		94704.9	66013.1	76643
Q6NUJ5	PWWP domain-containing protein 2B OS=Homo sapiens OX=9606 GN=PWWP2B PE=1 SV=3	6	3	4	3	8.36	0.01	-6.64	3.64359e-17		467084		174909
K7EIG9	R3H domain-containing protein 4 OS=Homo sapiens OX=9606 GN=R3HDM4 PE=1 SV=1	9	1	2	1	4.21	0.742	-0.43	0.789084	7.53	608789	451658	239852		293863			312625
A8MTC6	RAB37, member RAS oncogene family, isoform CRA_a OS=Homo sapiens OX=9606 GN=RAB37 PE=1 SV=1	10	1	1	1	2.16	0.994	-0.01	0.970913	83.84	874717	869480	517152	338030	430263	3.15957e+06	523338	601828
A0A2R8Y4H6	Radixin (Fragment) OS=Homo sapiens OX=9606 GN=RDX PE=1 SV=1	14	1	2	1	2.83	0.01	-6.64	3.64359e-17		717822		268803
E9PKN5	Radixin OS=Homo sapiens OX=9606 GN=RDX PE=1 SV=1	94	2	2	1	2.51	0.451	-1.15	0.239941	0	5.7379e+06	2.58865e+06	2.14867e+06			2.58865e+06
H0Y8H7	Rap guanine nucleotide exchange factor 2 (Fragment) OS=Homo sapiens OX=9606 GN=RAPGEF2 PE=1 SV=8	6	1	6	1	16.8	0.836	-0.26	0.889132	56.76	6.01352e+06	4.14093e+06	2.25188e+06	1.02666e+06	3.47677e+06	2.28389e+06	2.7935e+06	3.96359e+06
B7Z7Y1	Rap guanine nucleotide exchange factor 6 OS=Homo sapiens OX=9606 GN=RAPGEF6 PE=1 SV=1	4	3	3	3	6.56	0.01	-6.64	3.64359e-17		580647		217435	224376	344956
Q86VI3	Ras GTPase-activating-like protein IQGAP3 OS=Homo sapiens OX=9606 GN=IQGAP3 PE=1 SV=2	2	2	2	2	5.19	0.436	-1.2	0.210884	23.41	2.86173e+06	1.24776e+06	922073		1.68906e+06		701349	1036555
P62820	Ras-related protein Rab-1A OS=Homo sapiens OX=9606 GN=RAB1A PE=1 SV=3	24	3	5	3	9.39	0.567	-0.82	0.462749	61.68	1.5746e+06	1.32353e+06	589640	665939	619656	1.63813e+06	892863	353438
E9PLD0	Ras-related protein Rab-1B OS=Homo sapiens OX=9606 GN=RAB1B PE=1 SV=1	11	1	3	1	6.31	0.567	-0.82	0.462749	61.68	1.5746e+06	822087	589640	665939	619656		892863	353438
P0DI83	Ras-related protein Rab-34, isoform NARR OS=Homo sapiens OX=9606 GN=RAB34 PE=1 SV=1	18	3	3	3	5.6	0.01	-6.64	3.64359e-17		114500		90123.3		27664.9
Q15303	Receptor tyrosine-protein kinase erbB-4 OS=Homo sapiens OX=9606 GN=ERBB4 PE=1 SV=1	3	2	2	2	5.42	0.492	-1.02	0.31815	21.42	786051	386599	339929		345675			267592
H0YJN5	Receptor-interacting serine/threonine-protein kinase 3 (Fragment) OS=Homo sapiens OX=9606 GN=RIPK3 PE=1 SV=1	27	1	2	1	6.31	0.357	-1.49	0.0924515	114.36	3.05239e+06	1.08845e+06		1.17958e+06		2214139	360959
Q13332	Receptor-type tyrosine-protein phosphatase S OS=Homo sapiens OX=9606 GN=PTPRS PE=1 SV=3	9	5	7	5	16.32	0.46	-1.12	0.257761	29.74	1.01195e+06	465250	462519	320401				322032
E5RI36	Regulating synaptic membrane exocytosis protein 2 (Fragment) OS=Homo sapiens OX=9606 GN=RIMS2 PE=1 SV=1	7	1	1	1	2.55	0.988	-0.02	0.970913	23.42	380455	420455	142469	140855	252276	352681		346953
Q8N122	Regulatory-associated protein of mTOR OS=Homo sapiens OX=9606 GN=RPTOR PE=1 SV=1	4	2	3	2	7.56	0.646	-0.63	0.604326	55.28	715037	462042	453158	163272			211025	472378
Q8WXD0	Relaxin receptor 2 OS=Homo sapiens OX=9606 GN=RXFP2 PE=1 SV=1	2	1	1	1	2.02	0.998	0	0.970913	46.39	410899	410180		216068	153358		276710
P35251	Replication factor C subunit 1 OS=Homo sapiens OX=9606 GN=RFC1 PE=1 SV=4	5	5	7	5	12.72	0.779	-0.36	0.839052	46.38	1.02108e+07	7.95696e+06	4.65642e+06	3.94589e+06	4.64224e+06	1.1579e+07	5.36781e+06	3.28417e+06
O95197	Reticulon-3 OS=Homo sapiens OX=9606 GN=RTN3 PE=1 SV=2	1	1	2	1	5.53	0.01	-6.64	3.64359e-17		504918			195123
Q8IWN7	Retinitis pigmentosa 1-like 1 protein OS=Homo sapiens OX=9606 GN=RP1L1 PE=2 SV=5	2	2	2	2	4.51	0.998	0	0.970913	0	1.43655e+06	1.43316e+06	537946				966815
A0A087WUL4	Retrotransposon-derived protein PEG10 OS=Homo sapiens OX=9606 GN=PEG10 PE=1 SV=2	3	1	1	1	2.58	0.01	-6.64	3.64359e-17		329432		123362
A7KAX9	Rho GTPase-activating protein 32 OS=Homo sapiens OX=9606 GN=ARHGAP32 PE=1 SV=1	1	2	3	2	6.62	0.01	-6.64	3.64359e-17		479191		179442
Q9NRY4	Rho GTPase-activating protein 35 OS=Homo sapiens OX=9606 GN=ARHGAP35 PE=1 SV=3	1	1	3	1	9.03	0.793	-0.34	0.848822	0	871471	690796	326340				466015
O43182	Rho GTPase-activating protein 6 OS=Homo sapiens OX=9606 GN=ARHGAP6 PE=1 SV=3	8	3	3	3	7.32	0.707	-0.5	0.725049	22.02	1.29967e+06	918256	486689				534252	736962
A8MVX0	Rho guanine nucleotide exchange factor 33 OS=Homo sapiens OX=9606 GN=ARHGEF33 PE=2 SV=2	2	1	1	1	2.45	0.275	-1.86	0.024937	48.37	4.78413e+06	1.31799e+06		1.53663e+06	2.92323e+06	898539	1.30417e+06
Q9H4K1	RIB43A-like with coiled-coils protein 2 OS=Homo sapiens OX=9606 GN=RIBC2 PE=1 SV=2	7	2	5	2	10.35	0.854	-0.23	0.908906	14.65	6.45653e+06	5.51404e+06	2450166	2.4621e+06		5.51404e+06	4.50731e+06	3473766
Q9HCJ3	Ribonucleoprotein PTB-binding 2 OS=Homo sapiens OX=9606 GN=RAVER2 PE=1 SV=2	2	1	1	1	2.03	0.01	-6.64	3.64359e-17		674631		272197		317983
P23443	Ribosomal protein S6 kinase beta-1 OS=Homo sapiens OX=9606 GN=RPS6KB1 PE=1 SV=2	5	2	2	2	3.62	0.01	-6.64	3.64359e-17		825533			324078	412711
E9PPY3	Ribosomal RNA-processing protein 8 OS=Homo sapiens OX=9606 GN=RRP8 PE=1 SV=1	13	2	2	2	4.22	0.01	-6.64	3.64359e-17		566124			218775
Q15633	RISC-loading complex subunit TARBP2 OS=Homo sapiens OX=9606 GN=TARBP2 PE=1 SV=3	10	2	2	2	4.06	0.53	-0.92	0.398665	29.75	962110	509639	360281	446404	326663			352757
Q96IC2	RNA exonuclease 5 OS=Homo sapiens OX=9606 GN=REXO5 PE=2 SV=1	7	3	4	3	8.83	0.531	-0.91	0.398665	46.3	1.07405e+06	390415	380538		576513		276997	256945
H3BTB3	RNA helicase OS=Homo sapiens OX=9606 GN=DDX19A PE=1 SV=1	29	1	1	1	3.37	0.01	-6.64	3.64359e-17		389778		220837		130833
A0A140T8Y5	RNA helicase OS=Homo sapiens OX=9606 GN=DHX16 PE=1 SV=1	2	1	3	1	4.91	0.94	-0.09	0.962122	93.93	216408	172136	42066.5	195657	109903	554928	116124	73070.7
A0A6Q8PG18	RNA-binding E3 ubiquitin-protein ligase MEX3C (Fragment) OS=Homo sapiens OX=9606 GN=MEX3C PE=1 SV=1	15	2	5	2	13.88	0.327	-1.61	0.060716	100.24	3.04307e+06	7.34633e+06		1.30079e+06	1.39715e+06	6.99689e+06		5.33886e+06
A0A499FJY3	RNA-binding protein 15 OS=Homo sapiens OX=9606 GN=RBM15 PE=1 SV=1	6	4	4	4	8.32	0.01	-6.64	3.64359e-17		1.00757e+06		299717		644154
Q5TC82	Roquin-1 OS=Homo sapiens OX=9606 GN=RC3H1 PE=1 SV=1	1	1	1	1	1.59	0.685	-0.55	0.683172	9.44	673357	460961	268200	260215	268553		310967
R4GMM8	Roundabout homolog 2 (Fragment) OS=Homo sapiens OX=9606 GN=ROBO2 PE=1 SV=1	4	2	2	2	4.72	0.01	-6.64	3.64359e-17		1.87319e+06		641477	723884	1.28043e+06
Q9Y265	RuvB-like 1 OS=Homo sapiens OX=9606 GN=RUVBL1 PE=1 SV=1	7	2	2	1	4.39	0.01	-6.64	3.64359e-17		602382				305921
Q9NV66	S-adenosyl-L-methionine-dependent tRNA 4-demethylwyosine synthase TYW1 OS=Homo sapiens OX=9606 GN=TYW1 PE=2 SV=2	4	1	1	1	3.22	0.807	-0.31	0.865367	63.92	1.65908e+06	1.80106e+06	1.67803e+06	641144	707876	2642255	828190
Q4G0T1	Scavenger receptor cysteine-rich domain-containing protein SCART1 OS=Homo sapiens OX=9606 PE=1 SV=2	7	4	4	4	9.85	0.936	-0.1	0.962122	21.38	578278	540808	231384		274849	1.0866e+06	364832	328255
A2VEC9	SCO-spondin OS=Homo sapiens OX=9606 GN=SSPOP PE=2 SV=2	2	3	5	3	13.48	0.9	-0.15	0.935089	70.43	3.35657e+06	2.96275e+06		1.29713e+06		1.14129e+06	2.91402e+06	2.05073e+06
C9J1V2	Semaphorin-3F (Fragment) OS=Homo sapiens OX=9606 GN=SEMA3F PE=1 SV=1	9	1	1	1	2.71	0.601	-0.73	0.530518	55.76	539178	324145	291644		189569			224364
H7C4A2	Semaphorin-3F (Fragment) OS=Homo sapiens OX=9606 GN=SEMA3F PE=1 SV=1	18	1	3	1	7.91	0.31	-1.69	0.0471091	108.88	2.91824e+06	904783	1.8953e+06	192230	1.48204e+06	904783
Q8NFY4	Semaphorin-6D OS=Homo sapiens OX=9606 GN=SEMA6D PE=1 SV=1	8	5	5	5	10.44	0.885	-0.18	0.933795	21.86	861117	810790	369708	328230	437321		467886	656053
Q9HC62	Sentrin-specific protease 2 OS=Homo sapiens OX=9606 GN=SENP2 PE=1 SV=3	4	2	2	2	3.75	0.362	-1.46	0.0995796	65.68	5.15125e+06	1.92406e+06	1.92899e+06	2.96181e+06	1898123	861178	1.87301e+06	1.33178e+06
B5ME97	Septin 10, isoform CRA_c OS=Homo sapiens OX=9606 GN=SEPTIN10 PE=1 SV=2	6	2	4	2	9.46	0.841	-0.25	0.891004	75	877023	737707	328419	339377	323586	1.49488e+06	497661	276400
E7EPG2	Septin-5 (Fragment) OS=Homo sapiens OX=9606 GN=SEPTIN5 PE=1 SV=1	9	2	2	2	3.71	0.01	-6.64	3.64359e-17		562317		162137	278737	285575
Q16629	Serine/arginine-rich splicing factor 7 OS=Homo sapiens OX=9606 GN=SRSF7 PE=1 SV=1	8	1	3	1	6.29	0.893	-0.16	0.933795	84.47	2.89956e+06	2.18425e+06	1.65419e+06	1.12052e+06	1.20713e+06	9169358	1.43205e+06	1.51187e+06
B7ZLI8	Serine/threonine kinase 19 OS=Homo sapiens OX=9606 GN=STK19 PE=1 SV=1	9	1	1	1	3.68	0.01	-6.64	3.64359e-17		695104		260296
Q9UEE5	Serine/threonine-protein kinase 17A OS=Homo sapiens OX=9606 GN=STK17A PE=1 SV=2	6	1	1	1	3.28	0.01	-6.64	3.64359e-17		732394		274259
Q9Y2H1	Serine/threonine-protein kinase 38-like OS=Homo sapiens OX=9606 GN=STK38L PE=1 SV=3	3	1	3	1	6.96	0.725	-0.46	0.759591	11.19	6.4756e+06	4.94827e+06	2.42492e+06	2.93124e+06	3146120		3.59667e+06	3.17884e+06
A0A3B3ITQ7	Serine/threonine-protein kinase LMTK3 (Fragment) OS=Homo sapiens OX=9606 GN=LMTK3 PE=1 SV=1	18	5	10	5	26.6	0.573	-0.8	0.472521	45.43	4.00164e+06	1.48659e+06	1.49849e+06	1.54807e+06	1281737	1.48659e+06	1.02101e+06	862893
Q5VT25	Serine/threonine-protein kinase MRCK alpha OS=Homo sapiens OX=9606 GN=CDC42BPA PE=1 SV=1	2	3	3	3	6.69	0.501	-1	0.337622	39.84	1.9799e+06	879790	741413	927056	652034		754685	478912
K7EMF0	Serine/threonine-protein kinase Nek8 (Fragment) OS=Homo sapiens OX=9606 GN=NEK8 PE=1 SV=1	7	1	4	1	9.71	0.733	-0.45	0.770218	0	445359	326474			226177			225976
Q9Y3S1	Serine/threonine-protein kinase WNK2 OS=Homo sapiens OX=9606 GN=WNK2 PE=1 SV=4	7	7	14	7	34.01	0.605	-0.72	0.534453	62.28	1.01475e+06	613969		379659	532289	613969	714541	154379
M0R0K6	Serine/threonine-protein phosphatase 2A 65 kDa regulatory subunit A alpha isoform OS=Homo sapiens OX=9606 GN=PPP2R1A PE=1 SV=1	42	1	1	1	2.57	0.898	-0.15	0.933795	31.18	687750	719320	408523	251558	349276		405439	595913
P62714	Serine/threonine-protein phosphatase 2A catalytic subunit beta isoform OS=Homo sapiens OX=9606 GN=PPP2CB PE=1 SV=1	11	1	1	1	2.87	0.01	-6.64	3.64359e-17		601438		193221		356026
P02787	Serotransferrin OS=Homo sapiens OX=9606 GN=TF PE=1 SV=3	85	84	2263	84	8485.9	0.96	-0.06	0.965152	58.05	4.41632e+09	4.88203e+09	1.65378e+09	2.03046e+09	1.87355e+09	4.88203e+09	3.36637e+09	2.46838e+09
Q14140	SERTA domain-containing protein 2 OS=Homo sapiens OX=9606 GN=SERTAD2 PE=1 SV=1	4	1	1	1	3	0.684	-0.55	0.681907	0	2.43019e+06	1.66139e+06		939136		1.66139e+06
P27169	Serum paraoxonase/arylesterase 1 OS=Homo sapiens OX=9606 GN=PON1 PE=1 SV=3	61	13	57	13	210.73	0.922	-0.12	0.955817	29.73	2.60755e+07	2.47449e+07	10165567	1.00767e+07	1.13736e+07	2.47714e+07	1.53495e+07	1.71277e+07
Q9NVD3	SET domain-containing protein 4 OS=Homo sapiens OX=9606 GN=SETD4 PE=1 SV=1	5	1	2	1	5.88	0.842	-0.25	0.891004	47.2	1.27824e+06	1.13128e+06	478664	466062	760993		549299	1.08792e+06
Q15464	SH2 domain-containing adapter protein B OS=Homo sapiens OX=9606 GN=SHB PE=1 SV=2	15	3	9	3	23.84	0.496	-1.01	0.327915	51.87	6.08507e+06	1.09734e+06	2.61427e+06	2.23198e+06	3.09032e+06	1.09734e+06	380098	2.02475e+06
Q9Y566	SH3 and multiple ankyrin repeat domains protein 1 OS=Homo sapiens OX=9606 GN=SHANK1 PE=1 SV=2	3	4	4	3	8.62	0.01	-6.64	3.64359e-17		726868		272190
A0A590UJF3	SH3 and multiple ankyrin repeat domains protein 2 (Fragment) OS=Homo sapiens OX=9606 GN=SHANK2 PE=1 SV=1	7	3	7	1	17.24	0.396	-1.34	0.143665	58.81	2.222e+06	880115	1.18656e+06	858682	680836		593730
E7EUA2	SH3 and multiple ankyrin repeat domains protein 2 OS=Homo sapiens OX=9606 GN=SHANK2 PE=1 SV=1	5	5	5	2	9.82	0.01	-6.64	3.64359e-17		166751			62098.6	87877.9
Q5TCZ1	SH3 and PX domain-containing protein 2A OS=Homo sapiens OX=9606 GN=SH3PXD2A PE=1 SV=1	6	3	5	3	12.84	0.414	-1.27	0.17272	39.54	1.43218e+06	593462	596733	497414		593462	267663	563618
Q9NYZ4	Sialic acid-binding Ig-like lectin 8 OS=Homo sapiens OX=9606 GN=SIGLEC8 PE=1 SV=2	6	2	2	2	4.97	0.571	-0.81	0.472521	42.97	435955	249138		126579	294678			172446
G3V480	Signal recognition particle 54 kDa protein OS=Homo sapiens OX=9606 GN=SRP54 PE=1 SV=2	6	1	6	1	14.2	0.969	-0.05	0.970913	3.73	2.42047e+06	2.34434e+06	906393				1.54217e+06	1.66406e+06
Q92783	Signal transducing adapter molecule 1 OS=Homo sapiens OX=9606 GN=STAM PE=1 SV=3	6	1	1	1	3.34	0.01	-6.64	3.64359e-17		45496.8			22592.8	17981.2
O60292	Signal-induced proliferation-associated 1-like protein 3 OS=Homo sapiens OX=9606 GN=SIPA1L3 PE=1 SV=3	1	1	3	1	7.99	0.578	-0.79	0.483806	0	833613	481600			423353		324890
Q1XH10	SKI/DACH domain-containing protein 1 OS=Homo sapiens OX=9606 GN=SKIDA1 PE=1 SV=2	2	1	1	1	2.45	0.458	-1.13	0.253538	59.1	1.48443e+06	616410	852251		491706	750526	414617	426660
F8WBV6	Small EDRK-rich factor 2 OS=Homo sapiens OX=9606 GN=SERF2 PE=1 SV=1	10	1	1	1	2.19	0.601	-0.73	0.530518	23.71	4.99818e+06	3.00454e+06		2.30992e+06	2.12253e+06	2671928	2.2792e+06
B1AL16	SMC5-SMC6 complex localization factor protein 2 OS=Homo sapiens OX=9606 GN=SLF2 PE=1 SV=1	5	2	2	2	4.62	0.611	-0.71	0.546388	52.68	4.45489e+06	2.72375e+06	1.66822e+06	1725833	1.98205e+06	2.72375e+06	956590	2924307
Q13126	S-methyl-5'-thioadenosine phosphorylase OS=Homo sapiens OX=9606 GN=MTAP PE=1 SV=2	5	1	1	1	2.3	0.422	-1.25	0.184361	0	6.93949e+06	2.92761e+06	2598631				1.97498e+06
Q9UI33	Sodium channel protein type 11 subunit alpha OS=Homo sapiens OX=9606 GN=SCN11A PE=1 SV=2	1	2	3	2	3.69	0.01	-6.64	3.64359e-17		644980		187316		422351
A0A6Q8PF19	Sodium leak channel non-selective protein OS=Homo sapiens OX=9606 GN=NALCN PE=1 SV=1	2	3	3	3	5.99	0.97	-0.04	0.970913	13.67	1.1039e+06	1.07059e+06	453229	389084				741029
A0A6Q8PH17	Sodium/potassium-transporting ATPase subunit beta-1-interacting protein 3 OS=Homo sapiens OX=9606 GN=NKAIN3 PE=1 SV=1	6	1	2	1	4.38	0.449	-1.15	0.236124	0	6.78155e+06	3.0467e+06			3.44403e+06	3.0467e+06
C9JA36	Sodium/potassium-transporting ATPase subunit beta-3 (Fragment) OS=Homo sapiens OX=9606 GN=ATP1B3 PE=1 SV=1	11	1	3	1	7.29	0.01	-6.64	3.64359e-17		944002		349461		484955
H0YKQ8	Solute carrier family 12 member 6 OS=Homo sapiens OX=9606 GN=SLC12A6 PE=1 SV=1	4	1	2	1	6.38	0.69	-0.54	0.693379	66.04	4.11795e+06	3.00108e+06	2.46157e+06	1.11171e+06	2.09132e+06		1284994	3272776
Q9UIG8	Solute carrier organic anion transporter family member 3A1 OS=Homo sapiens OX=9606 GN=SLCO3A1 PE=1 SV=3	2	1	2	1	4.46	0.903	-0.15	0.936048	5	299701	270499		111974	157429			187232
A0A3B3IRW8	Sorbin and SH3 domain-containing protein 1 (Fragment) OS=Homo sapiens OX=9606 GN=SORBS1 PE=1 SV=1	9	2	2	2	4.72	0.862	-0.21	0.915077	130.07	442764	381714		171104		172908	568475
H7BXR3	Sorbin and SH3 domain-containing protein 2 (Fragment) OS=Homo sapiens OX=9606 GN=SORBS2 PE=1 SV=1	5	1	1	1	3.01	0.625	-0.68	0.56986	0	1.76852e+06	1.10615e+06	662259			1.10615e+06
Q13596	Sorting nexin-1 OS=Homo sapiens OX=9606 GN=SNX1 PE=1 SV=3	2	1	2	1	5.33	0.768	-0.38	0.817776	65.43	1.10444e+06	847803	685759	257407		709302		701409
A0A0D9SF54	Spectrin alpha chain, non-erythrocytic 1 OS=Homo sapiens OX=9606 GN=SPTAN1 PE=1 SV=1	2	2	2	2	4.16	0.804	-0.31	0.864742	9.48	346738	278828	121804		187713			192996
O15020	Spectrin beta chain, non-erythrocytic 2 OS=Homo sapiens OX=9606 GN=SPTBN2 PE=1 SV=3	3	3	3	3	7.62	0.76	-0.4	0.806941	0.14	816511	620173	305759			619592	418764
A0A2R8Y8C0	Sperm acrosome membrane-associated protein 6 (Fragment) OS=Homo sapiens OX=9606 GN=SPACA6 PE=4 SV=1	18	1	15	1	36.03	0.713	-0.49	0.737582	124.62	1.53999e+06	1.91562e+06	576680	283452	4.99727e+06		4.18861e+06	409081
A0A1B0GWD8	Sperm flagellar protein 2 OS=Homo sapiens OX=9606 GN=SPEF2 PE=1 SV=1	1	2	2	2	4.95	0.817	-0.29	0.876439	46.93	1.77519e+06	1.45048e+06		445280	1.38893e+06		694843	1.41384e+06
Q96L03	Spermatogenesis-associated protein 17 OS=Homo sapiens OX=9606 GN=SPATA17 PE=1 SV=1	6	1	1	1	2.57	0.881	-0.18	0.933795	46.3	4.59503e+06	4.04645e+06	1.60085e+06	1.78058e+06	2.3336e+06	2126479	3.96927e+06	2.80084e+06
Q5VYP0	Spermatogenesis-associated protein 31A3 OS=Homo sapiens OX=9606 GN=SPATA31A3 PE=2 SV=1	2	1	1	1	2.8	0.502	-0.99	0.339506	38.83	563301	277666	187856	217685	309381		143531	250820
Q8N0Z3	Spindle and centriole-associated protein 1 OS=Homo sapiens OX=9606 GN=SPICE1 PE=1 SV=1	6	4	6	4	12.43	0.753	-0.41	0.801692	25.3	2.37715e+06	1.79004e+06	1088144		987601	1.51099e+06	1.43057e+06
Q9BUA3	Spindlin interactor and repressor of chromatin-binding protein OS=Homo sapiens OX=9606 GN=SPINDOC PE=1 SV=3	5	1	1	1	2.15	0.765	-0.39	0.813312	14.58	5.3508e+06	4.46157e+06	1.96909e+06	2.60746e+06	2.71742e+06	4.02272e+06	3.0098e+06	3.49319e+06
Q15637	Splicing factor 1 OS=Homo sapiens OX=9606 GN=SF1 PE=1 SV=4	7	2	2	2	5.22	0.613	-0.7	0.548895	0	454480	278809		175631				192983
Q15393	Splicing factor 3B subunit 3 OS=Homo sapiens OX=9606 GN=SF3B3 PE=1 SV=4	6	3	3	3	8.56	0.713	-0.49	0.737582	15.06	1.13884e+06	152353	474911	395200				105454
E9PPM7	SPOC domain-containing protein 1 OS=Homo sapiens OX=9606 GN=SPOCD1 PE=1 SV=1	2	1	2	1	4.5	0.264	-1.92	0.019409	50.16	2.7301e+06	719776	1.02234e+06				676900	357382
Q9UH36	SRR1-like protein OS=Homo sapiens OX=9606 GN=SRRD PE=2 SV=1	5	1	7	1	16.62	0.896	-0.16	0.933795	51.7	3.93534e+06	3.28232e+06	1.08951e+06	1.52079e+06	2.34053e+06	2.60738e+06	2.21427e+06	4.38949e+06
C9JK83	STAM-binding protein (Fragment) OS=Homo sapiens OX=9606 GN=STAMBP PE=1 SV=1	12	2	3	2	7.23	0.704	-0.51	0.721705	63.88	777205	546828	442303		259720		368893
Q9P1V8	Sterile alpha motif domain-containing protein 15 OS=Homo sapiens OX=9606 GN=SAMD15 PE=2 SV=1	5	2	2	2	4.52	0.01	-6.64	3.64359e-17		3.58143e+06		996172		2.44869e+06
A0A3B3IU55	Stonin-2 OS=Homo sapiens OX=9606 GN=STON2 PE=1 SV=1	1	1	1	1	2.13	0.573	-0.8	0.472521	33.86	798272	416759	298929	315108	227486		311597	260279
Q9UQE7	Structural maintenance of chromosomes protein 3 OS=Homo sapiens OX=9606 GN=SMC3 PE=1 SV=2	2	3	3	3	6.12	0.01	-6.64	3.64359e-17		730631			357111	293372
Q9NTJ3	Structural maintenance of chromosomes protein 4 OS=Homo sapiens OX=9606 GN=SMC4 PE=1 SV=2	4	3	4	2	9.88	0.01	-6.64	3.64359e-17		584972		197510	249837	297080
Q4LDE5	Sushi, von Willebrand factor type A, EGF and pentraxin domain-containing protein 1 OS=Homo sapiens OX=9606 GN=SVEP1 PE=1 SV=3	2	3	3	3	7.22	0.723	-0.47	0.756519	29.29	1.38348e+06	1.00037e+06	425731		854994			692426
M0R3C7	Symplekin OS=Homo sapiens OX=9606 GN=SYMPK PE=1 SV=1	10	2	3	2	8.97	0.81	-0.3	0.868496	43.58	1.11999e+06	906790			568789	511584	866390	627653
Q7L0J3	Synaptic vesicle glycoprotein 2A OS=Homo sapiens OX=9606 GN=SV2A PE=1 SV=1	4	2	2	2	3.88	0.75	-0.42	0.799087	58.52	1.09339e+06	820062	409443			557954	813103
O43761	Synaptogyrin-3 OS=Homo sapiens OX=9606 GN=SYNGR3 PE=1 SV=2	4	1	2	1	4.26	0.975	-0.04	0.970913	49.62	981688	956805		379368		2.1627e+06	645466	496211
Q8N9I0	Synaptotagmin-2 OS=Homo sapiens OX=9606 GN=SYT2 PE=1 SV=2	6	2	2	2	4.28	0.01	-6.64	3.64359e-17		427819		160205
A0A0U1RR07	Synaptotagmin-like protein 2 OS=Homo sapiens OX=9606 GN=SYTL2 PE=1 SV=1	2	3	3	3	6.74	0.01	-6.64	3.64359e-17		2.82929e+06		1.05948e+06
A0A5B0	T cell receptor beta variable 14 OS=Homo sapiens OX=9606 GN=TRBV14 PE=3 SV=1	13	1	1	1	2	0.936	-0.1	0.962122	21.38	578278	540808	231384		274849	1.0866e+06	364832	328255
A0A0K0K1A5	T cell receptor beta variable 6-5 OS=Homo sapiens OX=9606 GN=TRBV6-5 PE=1 SV=3	28	1	1	1	2.7	0.845	-0.24	0.895067	16.66	1.26631e+06	1.06941e+06		489358		2035217	648534	740214
Q9Y490	Talin-1 OS=Homo sapiens OX=9606 GN=TLN1 PE=1 SV=3	4	5	6	4	15	0.841	-0.25	0.891004	75	877023	737707	328419	339377	323586	1.49488e+06	497661	276400
Q96GM8	Target of EGR1 protein 1 OS=Homo sapiens OX=9606 GN=TOE1 PE=1 SV=1	2	1	2	1	3.75	0.715	-0.48	0.740372	38.38	1.02108e+07	7.29826e+06	4.65642e+06	3.94589e+06	4.64224e+06	9847849	4.92345e+06	3.28417e+06
O60784	Target of Myb protein 1 OS=Homo sapiens OX=9606 GN=TOM1 PE=1 SV=2	6	1	1	1	2.98	0.465	-1.1	0.268734	41.69	950974	442162		487608	363992		292684	311907
Q7Z7G0	Target of Nesh-SH3 OS=Homo sapiens OX=9606 GN=ABI3BP PE=1 SV=1	3	2	2	2	4.2	0.832	-0.27	0.886766	0	2.34406e+06	1.94943e+06	877780					1.34933e+06
Q7RTX0	Taste receptor type 1 member 3 OS=Homo sapiens OX=9606 GN=TAS1R3 PE=1 SV=2	2	1	2	1	4.65	0.704	-0.51	0.721735	44.89	4.14751e+06	3.16189e+06	1.32054e+06	1.60278e+06	2.90658e+06		1.5453e+06	3.02094e+06
P82094	TATA element modulatory factor OS=Homo sapiens OX=9606 GN=TMF1 PE=1 SV=2	4	2	2	2	5.09	0.708	-0.5	0.728284	74.67	1.52665e+06	1.69349e+06	397572	589966	957530		859024	1.55891e+06
A0A1W2PPW3	TATA-box-binding protein-associated factor 11-like 12 OS=Homo sapiens OX=9606 GN=TAF11L12 PE=1 SV=1	14	1	1	1	2.59	0.671	-0.58	0.652058	11.43	217388	145793		77780.3	119241			100914
C9JDR8	TBC1 domain family member 5 (Fragment) OS=Homo sapiens OX=9606 GN=TBC1D5 PE=1 SV=1	6	1	10	1	21.17	0.888	-0.17	0.933795	18.48	8.81359e+07	7.81262e+07	3.30042e+07	5.08431e+07	39117748	7.81262e+07	78801543	49187671
Q0IIM8	TBC1 domain family member 8B OS=Homo sapiens OX=9606 GN=TBC1D8B PE=1 SV=2	3	2	2	2	4	0.01	-6.64	3.64359e-17		196883			90720	83857.3
O15119	T-box transcription factor TBX3 OS=Homo sapiens OX=9606 GN=TBX3 PE=1 SV=4	2	1	1	1	2.52	0.01	-6.64	3.64359e-17		720105		239437	278281	511712
B4DUR8	T-complex protein 1 subunit gamma OS=Homo sapiens OX=9606 GN=CCT3 PE=1 SV=1	5	2	2	2	5.46	0.747	-0.42	0.794326	32.01	699792	522644		335051	286848			361758
Q99973	Telomerase protein component 1 OS=Homo sapiens OX=9606 GN=TEP1 PE=1 SV=2	2	3	3	3	7.55	0.01	-6.64	3.64359e-17		68428.3		25624.3	46264.5	31665.6
Q9Y4R8	Telomere length regulation protein TEL2 homolog OS=Homo sapiens OX=9606 GN=TELO2 PE=1 SV=2	1	1	1	1	1.6	0.01	-6.64	3.64359e-17		309367		93094.4		195515
Q15554	Telomeric repeat-binding factor 2 OS=Homo sapiens OX=9606 GN=TERF2 PE=1 SV=3	7	2	5	2	11.33	0.355	-1.49	0.091104	6.85	917070	325994	359639	338409			219917
Q5VWP2	Terminal nucleotidyltransferase 5C OS=Homo sapiens OX=9606 GN=TENT5C PE=1 SV=1	3	1	1	1	2.17	0.973	-0.04	0.970913	44.81	1.42343e+06	1.21131e+06	553178	300610	722896		952191	719531
C9K0I0	Testis-specific serine kinase substrate OS=Homo sapiens OX=9606 GN=TSKS PE=1 SV=1	2	1	1	1	1.63	0.01	-6.64	3.64359e-17		94148.4				47813.6
Q9UJ04	Testis-specific Y-encoded-like protein 4 OS=Homo sapiens OX=9606 GN=TSPYL4 PE=1 SV=2	9	3	4	3	8.72	0.405	-1.3	0.1572	0	1.47089e+06	595477			746996		401712
E9PHK0	Tetranectin OS=Homo sapiens OX=9606 GN=CLEC3B PE=1 SV=1	39	3	9	3	36.85	0.644	-0.63	0.601427	44.59	951504	566768	356309	308759	491973		529375	283342
Q8TAM2	Tetratricopeptide repeat protein 8 OS=Homo sapiens OX=9606 GN=TTC8 PE=1 SV=2	4	1	2	1	5.64	0.01	-6.64	3.64359e-17		365988		137158		185723
H0Y815	THO complex subunit 2 (Fragment) OS=Homo sapiens OX=9606 GN=THOC2 PE=1 SV=8	7	1	1	1	2.23	0.01	-6.64	3.64359e-17		383210			122599	235078
P40238	Thrombopoietin receptor OS=Homo sapiens OX=9606 GN=MPL PE=1 SV=1	7	1	2	1	6.1	0.796	-0.33	0.853251	6.2	629659	501373	226128	253724		501373
P05543	Thyroxine-binding globulin OS=Homo sapiens OX=9606 GN=SERPINA7 PE=1 SV=2	9	2	10	2	29.95	0.944	-0.08	0.962122	19.47	1.05933e+06	1.00023e+06	448636	409373	317237		657341	710679
A0A0A0MTS7	Titin OS=Homo sapiens OX=9606 GN=TTN PE=1 SV=1	2	42	44	42	99.42	0.837	-0.26	0.889275	28.09	4.08266e+06	3.80839e+06	1.00954e+06	2.06604e+06	2.07339e+06	2.33346e+06	2.8278e+06	2.63606e+06
Q7L0X0	TLR4 interactor with leucine rich repeats OS=Homo sapiens OX=9606 GN=TRIL PE=1 SV=2	4	1	2	1	5.8	0.694	-0.53	0.703146	21.96	551724	383093	174125	213211	321693			265165
Q9Y4F4	TOG array regulator of axonemal microtubules protein 1 OS=Homo sapiens OX=9606 GN=TOGARAM1 PE=1 SV=4	5	4	4	4	9.57	0.394	-1.35	0.140382	78.08	4.11347e+07	1.6189e+07	15403693	10766139	24166418	2.33306e+06	10921180	23672574
Q96HA7	Tonsoku-like protein OS=Homo sapiens OX=9606 GN=TONSL PE=1 SV=2	6	3	3	2	8.05	0.517	-0.95	0.371598	21.52	726306	375589	271980				219250	300434
Q96EM0	Trans-3-hydroxy-L-proline dehydratase OS=Homo sapiens OX=9606 GN=L3HYPDH PE=1 SV=2	5	1	1	1	2.75	0.45	-1.15	0.237369	25.8	866565	389871		334879			312738	226946
Q9UGU0	Transcription factor 20 OS=Homo sapiens OX=9606 GN=TCF20 PE=1 SV=3	2	3	3	3	6.49	0.01	-6.64	3.64359e-17		518085		277308	166277	263111
P15923	Transcription factor E2-alpha OS=Homo sapiens OX=9606 GN=TCF3 PE=1 SV=1	5	1	1	1	2.61	0.939	-0.09	0.962122	13.17	275946	259167	103333	116112	110374			179388
Q8IZX4	Transcription initiation factor TFIID subunit 1-like OS=Homo sapiens OX=9606 GN=TAF1L PE=1 SV=1	1	1	5	1	11.62	0.567	-0.82	0.462749	61.68	1.5746e+06	822087	589640	665939	619656		892863	353438
Q10571	Transcriptional activator MN1 OS=Homo sapiens OX=9606 GN=MN1 PE=1 SV=3	4	2	2	2	5.84	0.628	-0.67	0.56986	33.03	869400	700621	611492	335975	439302	959295	367331	484949
H0Y4W2	Transformation/transcription domain-associated protein OS=Homo sapiens OX=9606 GN=TRRAP PE=1 SV=2	2	4	4	4	9.37	0.902	-0.15	0.935089	0	976128	880032			495730			609132
A0A087WUE2	Transforming acidic coiled-coil-containing protein 3 OS=Homo sapiens OX=9606 GN=TACC3 PE=1 SV=1	2	1	1	1	1.74	0.896	-0.16	0.933795	4.1	571579	512068	208203	227075				354438
Q9NQA5	Transient receptor potential cation channel subfamily V member 5 OS=Homo sapiens OX=9606 GN=TRPV5 PE=1 SV=2	7	3	4	3	7.69	0.735	-0.45	0.772665	59.4	786831	577946		304067		854182	263800
B8ZZT5	Transmembrane protein 177 OS=Homo sapiens OX=9606 GN=TMEM177 PE=3 SV=1	15	1	3	1	7.08	0.01	-6.64	3.64359e-17		1.67236e+06		574582	704383
A0A024QYW1	Transmembrane protein 191C OS=Homo sapiens OX=9606 GN=TMEM191C PE=4 SV=1	10	1	1	1	2.46	0.01	-6.64	3.64359e-17		7.89933e+06		2.74087e+06		4329596
Q5W0B7	Transmembrane protein 236 OS=Homo sapiens OX=9606 GN=TMEM236 PE=1 SV=1	6	1	2	1	5.12	0.958	-0.06	0.96324	24.66	1.48932e+06	1.42632e+06	557704	598209	630541	1.42632e+06	1.13968e+06	581999
A0A1B0GUU1	Transmembrane protein C17orf113 OS=Homo sapiens OX=9606 GN=C17orf113 PE=3 SV=1	3	1	1	1	2.33	0.557	-0.84	0.446713	11.25	697522	388706	261201	215764	381108		262223
A0A087WT59	Transthyretin OS=Homo sapiens OX=9606 GN=TTR PE=1 SV=2	94	10	120	10	525.94	0.758	-0.4	0.804157	42.92	1.40402e+08	1.17094e+08	7.79684e+07	4.73715e+07	7.13037e+07	8.09169e+07	7.89926e+07	8.51177e+07
Q5QJ38	Trichohyalin-like protein 1 OS=Homo sapiens OX=9606 GN=TCHHL1 PE=2 SV=1	14	5	6	5	14.65	0.556	-0.85	0.445667	12.26	749722	417117	258199	315029			277560	292700
F8W8C1	Tripartite motif-containing protein 67 OS=Homo sapiens OX=9606 GN=TRIM67 PE=1 SV=1	7	3	3	3	6.65	0.01	-6.64	3.64359e-17		576231		191128	311044	292641
Q9UJA5	tRNA (adenine(58)-N(1))-methyltransferase non-catalytic subunit TRM6 OS=Homo sapiens OX=9606 GN=TRMT6 PE=1 SV=1	12	3	13	3	32.27	0.439	-1.19	0.216704	39.73	3.08555e+06	1.35446e+06		1.1924e+06		1.03928e+06	1190829
Q9BUB4	tRNA-specific adenosine deaminase 1 OS=Homo sapiens OX=9606 GN=ADAT1 PE=1 SV=1	3	1	1	1	2.07	0.994	-0.01	0.970913	83.84	874717	869480	517152	338030	430263	3.15957e+06	523338	601828
A0A087WT47	Troponin I, slow skeletal muscle OS=Homo sapiens OX=9606 GN=TNNI1 PE=1 SV=1	14	2	2	2	4	0.01	-6.64	3.64359e-17		471241		134904		313052
Q5TGM7	Tubby-related protein 1 (Fragment) OS=Homo sapiens OX=9606 GN=TULP1 PE=1 SV=1	6	1	1	1	1.63	0.509	-0.97	0.355839	0	2.0833e+06	1.06091e+06		805081		1.06091e+06
O00294	Tubby-related protein 1 OS=Homo sapiens OX=9606 GN=TULP1 PE=1 SV=3	6	3	3	3	6.23	0.938	-0.09	0.962122	67.08	5.56764e+06	3.8303e+06	2.22081e+06	803783	2.82754e+06	2.61489e+06	2583939	3850835
Q13509	Tubulin beta-3 chain OS=Homo sapiens OX=9606 GN=TUBB3 PE=1 SV=2	3	1	1	1	2.27	0.476	-1.07	0.290018	42.17	4.66604e+06	2.223e+06	1747291			1.67883e+06	1.98573e+06
Q15814	Tubulin-specific chaperone C OS=Homo sapiens OX=9606 GN=TBCC PE=1 SV=2	9	2	2	2	4.25	0.849	-0.24	0.903032	46.17	350357	297310	131198			431788	152562	205789
Q5T466	Tubulointerstitial nephritis antigen OS=Homo sapiens OX=9606 GN=TINAG PE=1 SV=1	22	2	5	2	13.93	0.901	-0.15	0.935089	41.76	3.23333e+06	2.27243e+06	1.21078e+06	934683	2.16138e+06	2.27243e+06	1.46979e+06	2.66699e+06
Q03169	Tumor necrosis factor alpha-induced protein 2 OS=Homo sapiens OX=9606 GN=TNFAIP2 PE=1 SV=2	6	2	2	2	4.31	0.725	-0.46	0.759591	57.06	1.68574e+06	1.22166e+06		447320	1246780		824137
F8U8C0	Tumor necrosis factor receptor superfamily member 10A OS=Homo sapiens OX=9606 GN=TNFRSF10A PE=1 SV=1	5	1	1	1	2.01	0.882	-0.18	0.933795	29.84	1.94496e+06	1.71623e+06	757354	728980	987754	633848	1.44949e+06	1187922
Q15672	Twist-related protein 1 OS=Homo sapiens OX=9606 GN=TWIST1 PE=1 SV=1	16	1	1	1	3.42	0.893	-0.16	0.933795	0	115674	103351			58745.4			71536.6
P51451	Tyrosine-protein kinase Blk OS=Homo sapiens OX=9606 GN=BLK PE=1 SV=3	7	2	2	2	4.33	0.477	-1.07	0.290429	0.77	448097	213887	228576	172260	227567			148046
P42685	Tyrosine-protein kinase FRK OS=Homo sapiens OX=9606 GN=FRK PE=1 SV=1	15	4	7	4	18.74	0.793	-0.33	0.848919	41.67	1.8093e+07	1.46493e+07	6.77529e+06	7.3137e+06	7.26328e+06	1.46493e+07	7.23454e+06	13470822
Q08881	Tyrosine-protein kinase ITK/TSK OS=Homo sapiens OX=9606 GN=ITK PE=1 SV=1	3	1	2	1	5.99	0.522	-0.94	0.383523	60.25	3.99176e+06	2.0834e+06	1.4948e+06	1108022	2.11427e+06	1.3372e+06	1405472	2.53358e+06
P42680	Tyrosine-protein kinase Tec OS=Homo sapiens OX=9606 GN=TEC PE=1 SV=2	9	3	8	3	19.42	0.369	-1.44	0.108372	6.97	1.49088e+06	550121			757149	550121	354441	935186
Q15678	Tyrosine-protein phosphatase non-receptor type 14 OS=Homo sapiens OX=9606 GN=PTPN14 PE=1 SV=2	3	3	7	3	16.2	0.605	-0.72	0.534453	2.23	538620	241471	272190		202697		165370	164641
O43290	U4/U6.U5 tri-snRNP-associated protein 1 OS=Homo sapiens OX=9606 GN=SART1 PE=1 SV=1	6	3	3	3	6.24	0.01	-6.64	3.64359e-17		282509		109710	105274
O75643	U5 small nuclear ribonucleoprotein 200 kDa helicase OS=Homo sapiens OX=9606 GN=SNRNP200 PE=1 SV=2	1	2	2	2	4.34	0.508	-0.98	0.352934	11.78	1.16551e+06	592037			591907		368924	443632
H0YH19	Ubiquitin carboxyl-terminal hydrolase 28 (Fragment) OS=Homo sapiens OX=9606 GN=USP28 PE=1 SV=1	29	1	5	1	13.74	0.01	-6.64	3.64359e-17		6.15121e+06				3.12391e+06
G3V1N5	Ubiquitin carboxyl-terminal hydrolase 28 OS=Homo sapiens OX=9606 GN=USP28 PE=1 SV=1	12	3	6	3	15.5	0.76	-0.4	0.807593	44.36	1.6294e+06	1.28079e+06	588081		858561		864029
E9PRM2	Ubiquitin carboxyl-terminal hydrolase 35 (Fragment) OS=Homo sapiens OX=9606 GN=USP35 PE=1 SV=1	17	2	2	2	6.06	0.981	-0.03	0.970913	8.25	275585	270297		112588	132387			187092
A0A1B0GUS4	Ubiquitin-conjugating enzyme E2 L5 OS=Homo sapiens OX=9606 GN=UBE2L5 PE=2 SV=1	9	1	1	1	2.18	0.627	-0.67	0.56986	19.52	899271	563690	385517		398926		369148	401923
K7EQL6	Ubiquitinyl hydrolase 1 OS=Homo sapiens OX=9606 GN=USP32 PE=1 SV=1	2	1	1	1	2.11	0.01	-6.64	3.64359e-17		2.17764e+06			841538
Q9NYU2	UDP-glucose:glycoprotein glucosyltransferase 1 OS=Homo sapiens OX=9606 GN=UGGT1 PE=1 SV=3	1	1	1	1	1.52	0.01	-6.64	3.64359e-17		1.44339e+06			557791
Q16222	UDP-N-acetylhexosamine pyrophosphorylase OS=Homo sapiens OX=9606 GN=UAP1 PE=1 SV=3	4	2	2	2	3.54	0.935	-0.1	0.962122	8.82	362157	338544	143682	128519	183922			234330
H7C4I2	Uncharacterized aarF domain-containing protein kinase 2 (Fragment) OS=Homo sapiens OX=9606 GN=ADCK2 PE=1 SV=1	8	2	2	2	5.41	0.904	-0.14	0.937111	25.11	602460	544880	267723	196189			373273	371397
U3KQP1	Uncharacterized protein (Fragment) OS=Homo sapiens OX=9606 PE=4 SV=1	4	1	1	1	2.04	0.548	-0.87	0.43187	58.42	1.84966e+06	1.01354e+06		687454	976715		458757	1.0456e+06
Q9NSG2	Uncharacterized protein C1orf112 OS=Homo sapiens OX=9606 GN=C1orf112 PE=1 SV=1	4	2	3	2	6.53	0.975	-0.04	0.970913	34.36	3.4106e+06	2.99781e+06	593991	1.31801e+06	1.73447e+06		1822187	2.30292e+06
C9JPP7	Uncharacterized protein C1orf87 OS=Homo sapiens OX=9606 GN=C1orf87 PE=1 SV=2	8	1	1	1	3.14	0.322	-1.63	0.0567164	0	1.45549e+06	468981		562467			316377
C9JG08	Uncharacterized protein C2orf16 OS=Homo sapiens OX=9606 GN=C2orf16 PE=1 SV=2	3	7	7	7	15.55	0.801	-0.32	0.862185	20.84	457062	366227	186150	162402			212156	295194
Q9NWW7	Uncharacterized protein C2orf42 OS=Homo sapiens OX=9606 GN=C2orf42 PE=1 SV=1	4	1	3	1	8.17	0.547	-0.87	0.431295	29.24	5.54274e+06	2.67434e+06	2.07559e+06	2.35329e+06	1.99489e+06	2.49105e+06	2.24525e+06	1.8511e+06
A0A1B0GW88	Uncharacterized protein C2orf92 OS=Homo sapiens OX=9606 GN=C2orf92 PE=4 SV=1	6	1	1	1	2.09	0.966	-0.05	0.968061	30.47	952803	851561	241715	437398	483884		487446	694652
Q5T0Z8	Uncharacterized protein C6orf132 OS=Homo sapiens OX=9606 GN=C6orf132 PE=1 SV=4	4	3	3	3	6.74	0.554	-0.85	0.441859	18.93	685877	380291	256840	139317	392806			263226
Q96K31	Uncharacterized protein C8orf76 OS=Homo sapiens OX=9606 GN=C8orf76 PE=2 SV=1	6	2	3	2	7.05	0.431	-1.21	0.201117	31.07	1.91482e+06	825401	717042			670342		703471
A0A1W2PPM0	Uncharacterized protein OS=Homo sapiens OX=9606 PE=4 SV=1	33	2	2	2	5.12	0.89	-0.17	0.933795	7	627766	558513	246178	242597	284857			386586
K7ENM7	Uncharacterized protein OS=Homo sapiens OX=9606 PE=4 SV=1	1	1	1	1	1.63	0.861	-0.22	0.915077	51.98	635347	547000	237918				261657	533957
A0A0A0MRY4	Uncharacterized protein OS=Homo sapiens OX=9606 PE=4 SV=1	2	1	1	1	2.76	0.598	-0.74	0.524977	14.46	950608	568506	321032		535316		361336	417658
F8WEW9	Unconventional myosin-Ig OS=Homo sapiens OX=9606 GN=MYO1G PE=1 SV=1	20	2	2	2	4.57	0.469	-1.09	0.276405	6.73	679712	318832	254532	274591	253552		215086
Q13402	Unconventional myosin-VIIa OS=Homo sapiens OX=9606 GN=MYO7A PE=1 SV=2	3	3	5	3	10.09	0.695	-0.52	0.704867	26.97	2.65781e+06	1.84796e+06	995269	591893	1.59361e+06		1.30626e+06	1.22072e+06
H0YEK9	UPF0598 protein C8orf82 (Fragment) OS=Homo sapiens OX=9606 GN=C8orf82 PE=4 SV=1	15	1	1	1	2.06	0.01	-6.64	3.64359e-17		180544		77217.4		80279.7
P46939	Utrophin OS=Homo sapiens OX=9606 GN=UTRN PE=1 SV=2	3	4	4	4	10.34	0.756	-0.4	0.801692	0.48	699092	528296		269293	356180		356391
Q9BZF9	Uveal autoantigen with coiled-coil domains and ankyrin repeats OS=Homo sapiens OX=9606 GN=UACA PE=1 SV=2	5	6	8	6	17.9	0.699	-0.52	0.712096	0	677771	473509			344208			327749
A0A7I2V554	UV-stimulated scaffold protein A OS=Homo sapiens OX=9606 GN=UVSSA PE=1 SV=1	5	3	3	3	6	0.567	-0.82	0.462749	61.68	1.5746e+06	822087	589640	665939	619656		892863	353438
P55895	V(D)J recombination-activating protein 2 OS=Homo sapiens OX=9606 GN=RAG2 PE=1 SV=1	8	3	13	3	28.99	0.895	-0.16	0.933795	64.29	5.86172e+06	4.15019e+06	2.24323e+06	2.26523e+06	1.89556e+06	9.46946e+06	1.82076e+06	2.87264e+06
O15195	Villin-like protein OS=Homo sapiens OX=9606 GN=VILL PE=1 SV=3	2	1	1	1	2.02	0.574	-0.8	0.476593	5.55	818209	469776		328261	400253			325165
Q9NZR4	Visual system homeobox 1 OS=Homo sapiens OX=9606 GN=VSX1 PE=1 SV=2	8	2	5	2	10.32	0.581	-0.78	0.488842	51.28	7.23794e+06	4.2081e+06	2.86604e+06	2.62224e+06	3675809	1.4945e+06	2.8388e+06	4.45271e+06
P02774	Vitamin D-binding protein OS=Homo sapiens OX=9606 GN=GC PE=1 SV=2	80	30	273	30	1070.49	0.972	-0.04	0.970913	40.6	1.47433e+08	1.82377e+08	7.34991e+07	5.69745e+07	7.28855e+07	2.19602e+08	1.23032e+08	9.3562e+07
P07225	Vitamin K-dependent protein S OS=Homo sapiens OX=9606 GN=PROS1 PE=1 SV=1	22	8	13	8	42.49	0.954	-0.07	0.96324	50.13	2.90856e+06	2.58703e+06	1.14955e+06	1.124e+06	936821	4.87704e+06	1.74523e+06	1.40796e+06
P54284	Voltage-dependent L-type calcium channel subunit beta-3 OS=Homo sapiens OX=9606 GN=CACNB3 PE=1 SV=1	5	1	4	1	10.46	0.01	-6.64	3.64359e-17		2.99383e+06		1.1211e+06	1.57996e+06	1.11561e+06
O95180	Voltage-dependent T-type calcium channel subunit alpha-1H OS=Homo sapiens OX=9606 GN=CACNA1H PE=1 SV=4	3	5	6	5	12.56	0.817	-0.29	0.876439	46.93	1.77519e+06	1.45048e+06		445280	1.38893e+06		694843	1.41384e+06
Q8WY21	VPS10 domain-containing receptor SorCS1 OS=Homo sapiens OX=9606 GN=SORCS1 PE=1 SV=3	2	2	2	2	3.98	0.801	-0.32	0.862185	20.84	457062	366227	186150	162402			212156	295194
Q9UPU3	VPS10 domain-containing receptor SorCS3 OS=Homo sapiens OX=9606 GN=SORCS3 PE=1 SV=2	2	2	2	2	4.29	0.01	-6.64	3.64359e-17		347496		166796		137679
Q8TBZ3	WD repeat-containing protein 20 OS=Homo sapiens OX=9606 GN=WDR20 PE=1 SV=2	2	1	2	1	5.85	0.907	-0.14	0.93924	33.07	928278	807941	347612	311019	500917		435403	700053
Q9P2L0	WD repeat-containing protein 35 OS=Homo sapiens OX=9606 GN=WDR35 PE=1 SV=3	5	2	4	2	12.82	0.967	-0.05	0.968061	98.43	2.23892e+06	2.1138e+06	967903	715104	1.13704e+06		693655	3.00779e+06
A6NE52	WD repeat-containing protein 97 OS=Homo sapiens OX=9606 GN=WDR97 PE=2 SV=2	3	2	3	2	7.25	0.936	-0.1	0.962122	0	496361	464470	185872					321492
P47989	Xanthine dehydrogenase/oxidase OS=Homo sapiens OX=9606 GN=XDH PE=1 SV=4	2	1	1	1	2.56	0.758	-0.4	0.804157	75.87	8.72621e+06	6.61365e+06	3.17029e+06	3.3722e+06	6.91365e+06	2.90888e+06	4461602	9096483
A0A5F9ZH43	Xin actin-binding repeat-containing protein 2 OS=Homo sapiens OX=9606 GN=XIRP2 PE=1 SV=1	4	11	11	8	22.76	0.469	-1.09	0.276405	6.73	679712	318832	254532	274591	253552		215086
Q9ULM3	YEATS domain-containing protein 2 OS=Homo sapiens OX=9606 GN=YEATS2 PE=1 SV=2	2	2	3	2	6.09	0.49	-1.03	0.315695	65.29	3.2085e+06	2.72307e+06	1.20149e+06	1.47661e+06	1.2386e+06	2.72307e+06	1.06153e+06	2.31382e+06
A0A0C4DGF1	Zinc finger and BTB domain-containing protein 32 OS=Homo sapiens OX=9606 GN=ZBTB32 PE=1 SV=1	9	2	2	2	4.44	0.875	-0.19	0.930077	17.71	372196	325680	155862	143833	112790		229869	215458
Q8NAP3	Zinc finger and BTB domain-containing protein 38 OS=Homo sapiens OX=9606 GN=ZBTB38 PE=1 SV=2	3	2	2	1	3.68	0.746	-0.42	0.794326	6.3	1.01719e+06	759111	398002		494396		529173	508482
O60293	Zinc finger C3H1 domain-containing protein OS=Homo sapiens OX=9606 GN=ZFC3H1 PE=1 SV=3	5	6	6	6	13.24	0.753	-0.41	0.801692	57.61	548952	413627	166565	261812		657111	175643
Q5T200	Zinc finger CCCH domain-containing protein 13 OS=Homo sapiens OX=9606 GN=ZC3H13 PE=1 SV=1	4	5	6	5	12.04	0.01	-6.64	3.64359e-17		2.42033e+06		1.02681e+06		1.08496e+06
G3V3Y4	Zinc finger CCCH domain-containing protein 14 (Fragment) OS=Homo sapiens OX=9606 GN=ZC3H14 PE=1 SV=1	11	1	3	1	8.62	0.01	-6.64	3.64359e-17		927368		576290	215957
G3V2M2	Zinc finger FYVE domain-containing protein 21 OS=Homo sapiens OX=9606 GN=ZFYVE21 PE=1 SV=1	29	1	1	1	3.19	0.475	-1.07	0.288224	38.7	1.30857e+06	621559		505690			542816	332334
Q15911	Zinc finger homeobox protein 3 OS=Homo sapiens OX=9606 GN=ZFHX3 PE=1 SV=2	2	3	3	3	7.55	0.875	-0.19	0.930077	31.7	414002	345421	155031	190456	160590		285334	195257
K7ES30	Zinc finger protein 180 OS=Homo sapiens OX=9606 GN=ZNF180 PE=4 SV=2	28	1	2	1	4.94	0.847	-0.24	0.901197	0	124551	105527		48132.2				73042.6
H3BR98	Zinc finger protein 19 OS=Homo sapiens OX=9606 GN=ZNF19 PE=4 SV=1	47	1	1	1	2.59	0.01	-6.64	3.64359e-17		1.02846e+06		422848		475713
O75362	Zinc finger protein 217 OS=Homo sapiens OX=9606 GN=ZNF217 PE=1 SV=1	3	3	3	3	4.9	0.618	-0.69	0.557205	0	1.69191e+06	1.04549e+06	633570				705296
Q9P2Y4	Zinc finger protein 219 OS=Homo sapiens OX=9606 GN=ZNF219 PE=1 SV=2	7	2	2	2	4.87	0.845	-0.24	0.895067	16.66	1.26631e+06	1.06941e+06		489358		2035217	648534	740214
Q9NZL3	Zinc finger protein 224 OS=Homo sapiens OX=9606 GN=ZNF224 PE=1 SV=3	2	1	2	1	4.54	0.396	-1.34	0.143567	8.79	732692	290125	258583	300433			195720
A0A669KB47	Zinc finger protein 232 (Fragment) OS=Homo sapiens OX=9606 GN=ZNF232 PE=4 SV=1	54	1	1	1	2.58	0.81	-0.3	0.869046	79.3	2.77118e+06	2.24602e+06	1.08907e+06	1.07091e+06	920699	5961562	1.51518e+06	1.01286e+06
Q9UL36	Zinc finger protein 236 OS=Homo sapiens OX=9606 GN=ZNF236 PE=1 SV=2	2	1	1	1	3.13	0.01	-6.64	3.64359e-17		523146		103739		501719
Q16600	Zinc finger protein 239 OS=Homo sapiens OX=9606 GN=ZNF239 PE=1 SV=3	5	1	1	1	3.38	0.01	-6.64	3.64359e-17		600625				305029
Q9Y2X9	Zinc finger protein 281 OS=Homo sapiens OX=9606 GN=ZNF281 PE=1 SV=1	9	2	2	2	5.11	0.01	-6.64	3.64359e-17		735627		275470	411294	312650
M0QXG3	Zinc finger protein 430 OS=Homo sapiens OX=9606 GN=ZNF430 PE=1 SV=1	30	2	2	2	4.54	0.648	-0.63	0.604326	22.89	2.57472e+06	1.66746e+06	964156	765038	1.74206e+06		991624	1.30926e+06
H3BS19	Zinc finger protein 469 OS=Homo sapiens OX=9606 GN=ZNF469 PE=1 SV=2	4	8	10	8	24.44	0.63	-0.67	0.573278	58.9	327963	2.34752e+06	19677.7	613147	166557	3.23451e+06	1.58365e+06	1.07672e+06
C9IZQ0	Zinc finger protein 480 OS=Homo sapiens OX=9606 GN=ZNF480 PE=4 SV=1	31	1	6	1	13.59	0.374	-1.42	0.113933	78.18	4.33666e+06	1.62261e+06	2.19506e+06		1.62937e+06	836074		2.17969e+06
Q9C0D4	Zinc finger protein 518B OS=Homo sapiens OX=9606 GN=ZNF518B PE=1 SV=2	4	2	8	2	19.66	0.371	-1.43	0.109339	37.57	2.26631e+06	840426		875803		654023	728544
Q96K83	Zinc finger protein 521 OS=Homo sapiens OX=9606 GN=ZNF521 PE=1 SV=1	2	2	2	2	4.15	0.893	-0.16	0.933795	84.47	2.89956e+06	2.18425e+06	1.65419e+06	1.12052e+06	1.20713e+06	9169358	1.43205e+06	1.51187e+06
Q86YE8	Zinc finger protein 573 OS=Homo sapiens OX=9606 GN=ZNF573 PE=2 SV=4	4	2	2	2	4.13	0.711	-0.49	0.733197	0	371706	264119	139193					182815
Q8IVC4	Zinc finger protein 584 OS=Homo sapiens OX=9606 GN=ZNF584 PE=2 SV=1	5	1	1	1	2.32	0.558	-0.84	0.447492	72.61	267162	149003	100044				161154	64329.7
Q92610	Zinc finger protein 592 OS=Homo sapiens OX=9606 GN=ZNF592 PE=1 SV=2	3	1	1	1	2.84	0.01	-6.64	3.64359e-17		933347			324810	526360
Q6NUN9	Zinc finger protein 746 OS=Homo sapiens OX=9606 GN=ZNF746 PE=1 SV=1	7	2	3	2	7.92	0.01	-6.64	3.64359e-17		185887		145993	71835.2	93818.1
K7ES32	Zinc finger protein 875 (Fragment) OS=Homo sapiens OX=9606 GN=ZNF875 PE=4 SV=1	100	2	2	2	4.86	0.466	-1.1	0.270036	6.8	3.09757e+06	1.47567e+06	1.24293e+06	1197041	1.53653e+06		949908	1.07043e+06
Q8TF47	Zinc finger protein 90 homolog OS=Homo sapiens OX=9606 GN=ZFP90 PE=1 SV=2	4	1	1	1	2.63	0.857	-0.22	0.914477	48.55	1.22083e+06	1.0466e+06	250873	471782	823048		706044
P25311	Zinc-alpha-2-glycoprotein OS=Homo sapiens OX=9606 GN=AZGP1 PE=1 SV=2	7	1	2	1	9.16	0.782	-0.35	0.83946	25.14	746323	648528	337031		314296	685247	437500	344336
Q9Y493	Zonadhesin OS=Homo sapiens OX=9606 GN=ZAN PE=2 SV=5	1	1	3	1	6.31	0.01	-6.64	3.64359e-17		1.67236e+06		574582	704383
