# Supplementary material for: Recombinant Ixodes scapularis Calreticulin Binds Complement Proteins but Does Not Protect Borrelia burgdorferi from Complement Killing
Source: Pathogens. 2024 Jul 3;13(7):560. doi: 10.3390/pathogens13070560 (PMC11280304; doi:10.3390/pathogens13070560)
Supplement: Supplementary file 1 [file pathogens-13-00560-s001.zip › Supplemental Table S5- Reactome analysis.xlsx]

## Sheet: Table S5- Reactome analysis
	Pathway name	Entities				Reactions
		found	ratio	p-value	FDR*	found	ratio
Fraction 1-5	Pathways linked with Proteins which are abundant between 1-1.5-fold in NHS treated with CRT
	Regulation of Complement cascade	25 / 135	0.012	1.75e-14	9.93e-12	40 / 42	0.003
	Complement cascade	25 / 146	0.013	9.73e-14	2.75e-11	62 / 72	0.005
	Terminal pathway of complement	6 / 8	0.000688	7.05e-08	1.33e-05	5 / 5	0.000349
	Initial triggering of complement	14 / 111	0.01	1.12e-06	0.000126	13 / 21	0.001
	Classical antibody-mediated complement activation	13 / 95	0.008	1.12e-06	0.000126	2 / 2	0.00014
	Scavenging of heme from plasma	13 / 99	0.009	1.75e-06	0.000165	12 / 12	0.000839
	Creation of C4 and C2 activators	13 / 103	0.009	2.68e-06	0.000215	2 / 8	0.000559
	Binding and Uptake of Ligands by Scavenger Receptors	14 / 129	0.011	6.16e-06	0.000431	17 / 33	0.002
	Platelet degranulation	13 / 128	0.011	2.61e-05	0.001	4 / 11	0.000769
	FCGR activation	10 / 101	0.009	0.00027	0.013	6 / 6	0.000419
	Plasma lipoprotein assembly	5 / 19	0.002	0.000131	0.007	10 / 19	0.001
	Regulation of Insulin-like Growth Factor (IGF) transport and uptake by Insulin-like Growth Factor Binding Proteins (IGFBPs)	11 / 124	0.011	0.000341	0.014	3 / 14	0.000979
	FCGR3A-mediated IL10 synthesis	11 / 128	0.011	0.000444	0.016	11 / 20	0.001
	Role of phospholipids in phagocytosis	10 / 114	0.01	0.000685	0.024	5 / 12	0.000839
	HDL assembly	3 / 8	0.000688	0.001	0.037	7 / 9	0.000629
	Plasma lipoprotein remodeling	5 / 35	0.003	0.002	0.053	15 / 31	0.002
	CD22 mediated BCR regulation	7 / 70	0.006	0.002	0.053	3 / 4	0.00028
	Chylomicron remodeling	3 / 10	0.00086	0.002	0.053	3 / 3	0.00021
	Chylomicron assembly	3 / 10	0.00086	0.002	0.053	3 / 5	0.000349
	Defective factor XII causes hereditary angioedema	2 / 3	0.000258	0.003	0.064	2 / 2	0.00014
	HDL remodeling	3 / 11	0.000946	0.003	0.064	10 / 13	0.000909
	Platelet activation, signaling and aggregation	15 / 265	0.023	0.003	0.066	10 / 117	0.008
	Intrinsic Pathway of Fibrin Clot Formation	5 / 23	0.002	0.000314	0.014	11 / 24	0.002
	Pathways linked with Proteins which are abundant in Control
	Specification of primordial germ cells	3 / 12	0.001	0.014	0.807	3 / 19	0.001
	Sensing of DNA Double Strand Breaks	2 / 6	0.000516	0.026	0.807	6 / 9	0.000629
	Evasion of Oncogene Induced Senescence Due to p14ARF Defects	1 / 1	8.6e-05	0.04	0.807	1 / 1	6.99e-05
	Evasion of Oxidative Stress Induced Senescence Due to p14ARF Defects	1 / 1	8.6e-05	0.04	0.807	1 / 1	6.99e-05
Fraction 6	Pathways linked with Proteins which are abundant between 1-1.5-fold in NHS treated with CRT
	Complement cascade	19 / 146	0.013	1.02e-08	4.68e-06	67 / 72	0.005
	Regulation of Complement cascade	18 / 135	0.012	1.75e-08	4.68e-06	41 / 42	0.003
	Intrinsic Pathway of Fibrin Clot Formation	8/23	0.002	1.79e-07	3.19e-05	18 / 24	0.002
	Formation of Fibrin Clot (Clotting Cascade)	9 / 39	0.003	9.14e-07	0.000122	37 / 61	0.004
	Activation of C3 and C5	4 / 7	0.000602	3.49e-05	0.004	4 / 4	0.00028
	Defective factor XII causes hereditary angioedema	3 / 3	0.000258	6.81e-05	0.006	2 / 2	0.00014
	Regulation of Insulin-like Growth Factor (IGF) transport and uptake by Insulin-like Growth Factor Binding Proteins (IGFBPs)	12 / 124	0.011	9.5e-05	0.007	9 / 14	0.000979
	Platelet degranulation	12 / 128	0.011	0.000127	0.008	4 / 11	0.000769
	Initial triggering of complement	11 / 111	0.01	0.000151	0.009	17 / 21	0.001
	Response to elevated platelet cytosolic Ca2+	12 / 133	0.011	0.00018	0.01	4 / 14	0.000979
	Post-translational protein phosphorylation	10 / 107	0.009	0.00047	0.023	1 / 1	6.99e-05
	Defects of contact activation system (CAS) and kallikrein/kinin system (KKS)	45032	0.001	0.000797	0.033	11 / 18	0.001
	Diseases of hemostasis	4 / 16	0.001	0.000797	0.033	11 / 18	0.001
	Scavenging of heme from plasma	4 / 16	0.009	0.001	0.041	10 / 12	0.000839
	Terminal pathway of complement	9 / 99	0.000688	0.001	0.041	5 / 5	0.000349
	Plasma lipoprotein assembly	3 / 8	0.002	0.001	0.049	9 / 19	0.001
	Transport of gamma-carboxylated protein precursors from the endoplasmic reticulum to the Golgi apparatus	4 / 19	0.000774	0.002	0.051	3 / 9	0.000629
	Binding and Uptake of Ligands by Scavenger Receptors	10 / 129	0.011	0.002	0.053	15 / 33	0.002
	Chylomicron assembly	3 / 10	0.00086	0.002	0.053	3 / 5	0.000349
	Removal of aminoterminal propeptides from gamma- carboxylated proteins	3/10	0.00086	0.002	0.053	3 / 9	0.000629
	Gamma-carboxylation of protein precursors	3/10	0.00086	0.002	0.053	3 / 9	0.000629
	Common Pathway of Fibrin Clot Formation	4/22	0.002	0.003	0.058	18 / 29	0.002
	Defective SERPING1 causes	2/3	0.000258	0.003	0.06	2/3	0.00021
	Gamma-carboxylation, transport,	3/11	0.000946	0.003	0.061	9/27	0.002
	and amino-terminal cleavage of proteins
	Pathways linked with Proteins which are abundant in Control
	MET activates PTK2 signaling	9 / 30	0.003	0.000808	0.47	1 / 5	0.000349
	Collagen chain trimerization	11 / 44	0.004	0.000987	0.47	12 / 28	0.002
	Assembly of collagen fibrils and other multimeric structures	13 / 61	0.005	0.002	0.47	25 / 26	0.002
	NFE2L2 regulating TCA cycle genes	3 / 3	0.000258	0.002	0.47	4 / 4	0.00028
	MET promotes cell motility	10 / 41	0.004	0.002	0.47	3 / 12	0.000839
	Collagen biosynthesis and modifying enzymes	13 / 67	0.006	0.003	0.662	34 / 51	0.004
	Collagen formation	15 / 90	0.008	0.007	0.882	59 / 77	0.005
	TWIK related potassium channel (TREK)	2 / 3	0.000258	0.024	0.882	1 / 1	6.99e-05
	Anchoring fibril formation	4 / 15	0.001	0.033	0.882	4 / 4	0.00028
	NCAM signaling for neurite out- growth	10 / 64	0.006	0.035	0.882	10 / 23	0.002
	Chylomicron assembly	3 / 10	0.00086	0.047	0.882	5 / 5	0.000349
	Chylomicron remodeling	3 / 10	0.00086	0.047	0.882	3 / 3	0.00021
Fraction 7-8	Pathways linked with Proteins which are abundant between 1-1.5-fold in NHS treated with CRT
	Regulation of Complement cascade	25 / 135	0.012	5.73e-11	3.72e-08	31 / 42	0.003
	Complement cascade	25 / 146	0.013	2.83e-10	9.21e-08	46 / 72	0.005
	Terminal pathway of complement	7 / 8	0.000688	2.44e-08	5.28e-06	5 / 5	0.000349
	Binding and Uptake of Ligands by Scavenger Receptors	20 / 129	0.011	8.56e-08	1.39e-05	28 / 33	0.002
	Scavenging of heme from plasma	17 / 99	0.009	1.98e-07	2.58e-05	12 / 12	0.000839
	Chylomicron assembly	6 / 10	0.00086	2.17e-06	0.0002	5 / 5	0.000349
	Chylomicron remodeling	6 / 10	0.00086	2.17e-06	0.0002	3 / 3	0.00021
	Plasma lipoprotein assembly	7 / 19	0.002	7.42e-06	0.000601	16 / 19	0.001
	Platelet degranulation	16 / 128	0.011	2.35e-05	0.002	2 / 11	0.000769
	Response to elevated platelet cytosolic Ca2+	16 / 133	0.011	3.69e-05	0.002	2 / 14	0.000979
	HDL remodeling	5 / 11	0.000946	5.76e-05	0.003	11 / 13	0.000909
	Formation of Fibrin Clot (Clotting Cascade)	8 / 39	0.003	0.000105	0.006	34 / 61	0.004
	Intrinsic Pathway of Fibrin Clot Formation	6 / 23	0.002	0.000217	0.01	17 / 24	0.002
	Classical antibody-mediated complement activation	12 / 95	0.008	0.202	0.01	2/2	0.00014
	Initial triggering of complement	13 / 111	0.01	0.000251	0.011	6 / 21	0.001
	Plasma lipoprotein remodeling	7 / 35	0.003	0.000327	0.013	17 / 31	0.002
	Creation of C4 and C2 activators	12 / 103	0.009	0.000449	0.017	2 / 8	0.000559
	Regulation of Insulin-like Growth Factor (IGF) transport and uptake by Insulin-like Growth Factor Binding Proteins (IGFBPs)	13 / 124	0.011	0.000699	0.025	3/14	0.000979
	Chylomicron clearance	3 / 5	0.00043	0.000848	0.029	4 / 4	0.00028
	Retinoid metabolism and transport	7 / 44	0.004	0.001	0.037	9 / 28	0.002
	Metabolism of fat-soluble vitamins	7 / 48	0.004	0.002	0.055	9 / 34	0.002
	Plasma lipoprotein assembly, remodeling, and clearance	9 / 76	0.007	0.002	0.055	52 / 86	0.006
	Post-translational protein	11 / 107	0.009	0.002	0.055	1 / 1	6.99e-05
	FCGR activation	10 / 101	0.009	0.004	0.108	6 / 6	0.000419
	CD22 mediated BCR regulation	8 / 70	0.006	0.004	0.109	3 / 4	0.00028
	Pathways linked with Proteins which are abundant in Control
	NFE2L2 regulating TCA cycle genes	2 / 3	0.000258	0.019	0.87	2 / 4	0.00028
	Small interfering RNA (siRNA) biogenesis	3 / 9	0.000774	0.026	0.87	3 / 5	0.000349
	Long-term potentiation	5 / 25	0.002	0.032	0.87	5 / 7	0.000489
	Invadopodia formation	2 / 4	0.000344	0.032	0.87	1 / 1	6.99e-05
	ERBB2 Regulates Cell Motility	4 / 18	0.002	0.038	0.87	2 / 2	0.00014
	NFE2L2 regulating TCA cycle genes	2 / 3	0.000258	0.019	0.87	2 / 4	0.00028
